# Supplementary material for: In vivo prime editing rescues alternating hemiplegia of childhood in mice
Source: Cell. Author manuscript; Available in PMC 2025 Dec 14. (PMC12702498; doi:10.1016/j.cell.2025.06.038)
Supplement: Table S1 [file NIHMS2127386-supplement-Table_S1.xlsx]

## Sheet: Table S1A; HEK293T AHC variants
	Figure ST1B		D801N c.2401A			indels
	PBS	RTT	Replicate 1	Replicate 2	Replicate 3	Replicate 1	Replicate 2	Replicate 3
	12	15	15.31	11.6	10.9	0.01	0.02	0.01
	13	15	10.84	13.45	12.58	0.03	0.01	0.01
	14	15	12.67	12.55	12.43	0.02	0.01	0.01
	15	15	13.44	12.99	10.27	0.02	0.01	0.01
	12	18	15	16.62	12.13	0.07	0.01	0.09
	13	18	11.49	11.67	11.19	0.09	0.07	0.03
	14	18	12.48	12.5	10.93	0.01	0.08	0.02
	15	18	8.64	11.19	9.15	0.01	0.01	0.06
	12	26	11.31	11.53	11.08	0.02	0.02	0.02
	13	26	7.85	10.43	7.96	0.02	0.02	0.01
	14	26	6.35	6.84	5.22	0.09	0.03	0.02
	15	26	8.03	7.7	5.37	0.01	0.05	0.02
	Figure ST1D		E815K c.2443A			indels
	PBS	RTT	Replicate 1	Replicate 2	Replicate 3	Replicate 1	Replicate 2	Replicate 3
	9	13	10.05	8.67	8.64	0	0.01	0.01
	11	13	9.02	8.15	7.95	0.01	0.01	0
	13	13	17.43	20.02	18.43	0	0.01	0.01
	15	13	5.11	5.58	4.54	0.01	0.01	0.01
	9	19	7.03	6.82	8.58	0.02	0.01	0.01
	11	19	3.73	3.86	3.72	0.02	0.01	0.02
	13	19	8.9	8.72	7.89	0.01	0.01	0.02
	15	19	2.34	2.43	4.3	0.03	0.01	0.01
	9	23	0.04	0.04	0.07	0.02	0.01	0
	11	23	3.09	3.31	2.71	0.01	0.01	0.01
	13	23	10.95	8.97	8.64	0.01	0.01	0.01
	15	23	1.74	1.73	2.17	0.01	0.02	0.02
	Figure ST1F		L839P c.2516C			indels
	PBS	RTT	Replicate 1	Replicate 2	Replicate 3	Replicate 1	Replicate 2	Replicate 3
	9	22	0.44	0.42	0.31	0.01	0.02	0.01
	11	22	1.16	1.24	1.35	0.01	0.01	0.01
	13	22	2.89	2.09	2.63	0.02	0.01	0.02
	15	22	4.46	3.92	3.97	0.01	0.01	0.02
	9	26	1.7	1.84	1.94	0.01	0.02	0
	11	26	3.89	3.77	4.42	0.02	0.02	0.06
	13	26	6.3	6.78	6.02	0.02	0.01	0.01
	15	26	3.52	3.14	3.53	0.01	0.01	0.09
	9	33	1.85	1.12	2.1	0.04	0.02	0.03
	11	33	2.47	2.54	2.78	0.02	0.03	0.05
	13	33	4.68	5.11	5.14	0.03	0.01	0.03
	15	33	1.78	1.58	1.58	0.02	0.03	0.01
	Figure ST1H		G947R c.2839A			indels
	PBS	RTT	Replicate 1	Replicate 2	Replicate 3	Replicate 1	Replicate 2	Replicate 3
	9	14	19.82	20.49	20.12	0.28	0.06	0.15
	11	14	31.14	32.42	31.35	0.11	0.35	0.25
	13	14	33.16	34.86	34.44	0.28	0.21	0.45
	15	14	7.85	7.05	7.23	0.23	0.56	0.39
	9	19	11.55	12.53	8.17	0.5	0.31	0.32
	11	19	27.75	26.86	28.65	1.06	0.51	0.93
	13	19	28.79	28.76	30.6	0.86	0.61	0.67
	15	19	5.97	6.08	5.67	1.04	1.05	0.32
	9	24	9.07	8.87	10.1	0.26	0.18	0.46
	11	24	20.18	21.28	18.47	0.48	0.7	0.32
	13	24	21.17	21.54	20.26	0.25	0.55	0.45
	15	24	6.97	7.67	7.09	1.37	1.48	1.24
	Figure ST1J		G947R c.2839C			indels
	PBS	RTT	Replicate 1	Replicate 2	Replicate 3	Replicate 1	Replicate 2	Replicate 3
	9	14	25.99	27.99	21.98	0.1	0.28	0.29
	11	14	36.28	38.81	36.02	0.33	0.2	0.22
	13	14	38.22	35.34	39.21	0.22	0.39	0.4
	15	14	7.07	8.33	8.7	0.69	0.52	0.4
	9	19	21.04	23.6	21.55	0.37	0.61	0.51
	11	19	32.83	34.5	36.57	0.96	0.91	0.82
	13	19	35.9	34.83	36.15	0.79	0.8	0.76
	15	19	7.28	7.78	6.61	1.1	1.07	1.22
	9	24	18.45	20.17	19.44	0.33	0.45	0.3
	11	24	26.86	27.75	29.35	0.75	0.55	0.58
	13	24	24.81	25.65	27.26	0.78	0.64	0.58
	15	24	8.99	7.8	8.06	2.23	1.71	1.97
										PE installs of ATP1A3 mutations in HEK293T cells, related to Figure 1 (A) Schematic of ATP1A3 D801N c.2401A installation strategy. The installation epegRNA protospacer sequence is annotated on the wild-type (WT) ATP1A3 sequence (top) and the installed D801N c.2401A mutation is shown on the edited ATP1A3 sequence (bottom). (B) PE data to optimize installation of D801N c.2401A into HEK293T cell ATP…

## Sheet: Table S1B; N2A D801N install
			D801N c.2401A			L802L c.2406A			indels
	PBS	RTT	Replicate 1	Replicate 2	Replicate 3	Replicate 1	Replicate 2	Replicate 3	Replicate 1	Replicate 2	Replicate 3
	10	19	14.37	16.16	14.75	14.11	16.01	14.26	2.62	3.26	2.82
	10	20	12.96	13.68	14.42	12.42	13.22	13.88	2.98	2.65	2.84
	10	23	12.24	11.51	12.55	11.84	11.14	12.29	3.54	2.89	3.44
	10	25	4.88	4.01	4.78	4	3.83	4.25	0.76	1.23	0.91
	12	19	12.03	12.61	13.58	12.29	12.56	13.27	2.36	2.74	2.6
	12	20	13.09	13.76	13.85	12.68	13.57	13.62	2.5	3.08	3.28
	12	23	11.71	12.51	12.7	11.76	12.61	12.3	3.68	3.58	3.15
	12	25	12.14	10.72	11.15	11.72	10.39	10.61	3.21	3.12	3.45
	13	19	14.15	15.34	13.27	14.02	14.78	13.02	3.13	3.6	3.03
	13	20	15.6	15.49	15.07	15.32	15.21	14.68	3.37	3.47	3.32
	13	23	11.49	12.29	12.03	11.15	11.96	11.71	3.92	3.87	3.19
	13	25	6.87	7.66	6.96	6.28	7.13	6.18	1.47	1.8	1.21
													Optimization of PE strategies to install Atp1a3 D801N c.2401A in N2A cells, related to Figure 3 To a identify PE strategy to install Atp1a3 D801N c.2401A in N2A cells and a translationally silent L802 c.2406A mutation present in the B6C3 D801N mice, panels of epegRNAs with variable PBS lengths and RTT lengths were transfected into N2A cells. One of the most efficient epegRNAs, PBS13 RTT20, was se…

## Sheet: Table S1C; Bodyweight E815K PE
	Weights of male (left) and female (right) WT and E815K mice treated with vehicle or E815K-PE-AAV9. Data points and error bars represent mean and standard deviation, respectively, for the number of surviving mice at each time point. Ordinary one-way ANOVA with repeated measurements was corrected for multiple comparisons using Tukey method. The size of each cohort is displayed in the plot’s legend.…
	MALE BODYWEIGHT DATA
		Mouse Age	B6C3 WT, Vehicle																						B6C3 E815K, Vehicle																			B6C3 WT, E815K-PE-AAV9
		(weeks)	Mouse weight (grams, each column an individual mouse)																						Mouse weight (grams, each column an individual mouse)																			Mouse weight (grams, each column an individual mouse)
		0	0	1.5	1.7	1.6	1.8	1	1.6	1.6	1.5	1.3	1.3	1.4	1.8	1.5	1.4	1.6	1.7	1.3	1.5	1.6	1.7	1.5	1.5	1.8	1.2	1.8	1.4	1.7	1.6	1.5	1.4	1.7	1.6	1.3	1.4	1.5	1.7	1.7	1.7	1.9	1.4	1.5	1.8	1.5	1.4	1.4	1.7
		1	1
		2	2
		3	3
		4	4	21.8	18.4	20.2	17.8	21.5	23.2	21.3	19.5	15.5	20.2	17.3	17.9	18	17.1	19.9	19	18.1	19.5	14.7	18.2	19.2	17.2	17.6	17	14.6	16.1	14.7	17.2	15	15.1	16.9	15.8	16.2	15.6	15.9	14.8	14.1	15.1	14	15.3	19.9	22	20.3		23.4	21.6
		5	5	25.1	22.6	24.4	21.5	24.8	27.9	24.3	24.2	20.4	24.3	21.8	21.6	22.7	21.6	24.4	22.6	21.1	23.3	19.4	21.6	22.8	21.4	20.2	21.4	18.4	20.1	19	20.8	19.5	19	21.4	19.9	19.4	20.9	20.5	18.8	18.3	21.4	20.6	16.5	21.9	24.2	21.7		25.5	24.5
		6	6	28	24.4	27.6	23.5	27.2	31.5	26.4	26.6	21.5	26.3	24.4	23.5	25.9	23	27.6	24.6	22.6	24.7	22	24.1	25.2	23.3	22.1	23.6	19.4	21.6	20.4	21.8	20.6	19.4	22.1	21.1	20.2	22.7	22	20.1	19.7	23.7	22.6	18.4	23.5	25.1	23.2		26.9	27.2
		7	7	30.4	27	30.3		29.2	32	28.5	27.7	23.7	29.1	26.8	25	28.6	25.1	30.1	27.2	24.9	26.6	25.6	26.5	28	24.5	22.9	24.8	19.7	22.5	21.2	23.3	22.3	21.1	24.1	22.5	21.7	24.1	23.7	21.5	21.7	25.4	24.8	23.5	24.5	26.9	24.4		28.6	29.6
		8	8	31.1	27.5	30.7		29	30.6	29	28.4	23.4	30.2	28.2	25.5	28.8	25.2	30.3	27.4	24.6	26.5	25.8	26.6	28.1				19.6	22.3	21.2	24	22.2	22	24.6	22.9	22.1	24.9	24.8	22.3	22.3	25.9	25.1	23.4	25.6	27.2	25.4		28.7	29.5
		9	9	33.4	30.2	32.6		29.9	33.2	30.5	29.6	24.4	31.5	29.4	26.7	30.8	25.9	31.6	29	26.6	28.3	26.9	27.9	30.6	23		24.3	19.3	22.7	21.6	24	22.5	22.1	25.1	22.2	22.6	25.6	29.7	27.8	21.5	26.4	25.3	25	26.6	28.7	26		30.3	31.8
		10	10	33.8	29.3	32.8		29.7	32.3	32.2	30	25.1	32.8	30.6	26.2	33.9	27.7	33.8	30.7	27.6	30.1	28.7	28.9	32.4	25.1		25.5	20	24.2	22.6	24.8	22.8	22.8	25.8	23	23.3	26.2	27	23	21.5		26.2	25.4	27.4	28.6	27.2		30.6	32.7
		11	11	34.9	32.2	33.7		32.4	34.7	32.6	30.7	25.5	33.3	32.1	27.3	32.5	27.5	34	29.9	27.9	30.3	29	29.1	32.6	23.2		25	20.1	23.2	23	24.1	22.7	22.5	25.5	23.1	21.6	25.5	27.2	23.3	20.7		26.4	25	28.7	29.3	28.2		30.9	33.7
		12	12	36.7	34	36.2		33.9	37.6	34.6	32.3	26.6	34.4	33.2	27.9	34.2	28.4	34.7	31.2	29.6	31.8	31.2	30	35	23.8		25.4	19.6	23.2	22	24.3	23.4	23	26.4	23	22.4	25.7	26.6	23.7	20.5		26.8	24.8	29.1	29.9	29.8		32	34.1
		13	13	35.56	33.57	35.73		32.48	38.09	35.37	32.33	26.61	34.12	33.04	27.85	34.79	27.53	35.45	31.8	29.52	32.01	31.33	30.36	33.83	23.76		25.76	18.8	22.69	21.44	22.6	21.76	22.57	26.07	21.73	21.25	25.8	25.67	23.8	17.71		25.55	23.51	28.91	30.51	30.2		32.43	33.32
		14	14	36.4	34.9	36.1		33.7	39.2	34.8	32.6	26.9	34.6	33.7	28.1	34.5	28.2	35.1	31.6	30.1	32.9	32	30.8	33.6	23.4		26.3	17.4	21.6	19.8	22.7	22.3	22.6	26.2	21.4	21	24.2	24.8	24.3	15.2		24.7	22.4	29	30.9	30.3		32	33.1
		15	15	38.8	36.4	37.6		34.7	38.3	36.9	32.7	28.1	35.9	35.4	28.9	36	27.8	35.3	31.5	29.8	32.9	32.9	31.2	34.8	23.9		25	19.8	21.8	22.2	22	21.7	22.5	26.4	19.5	20.6	24.5	24.6	23.4			26.1	22.1	29.3	31.4	31.2		32.9	33.2
		16	16	38.7	37.2	37.9		35	39.3	36.2	32.4	27.4	36	35.7	28.8	36	27.9	35.8	31.5	30	32.6	32.7	31	34.3	22.7		23.7	18.5	21.6	21.2	21.8	20.6	21.9	25.9	22.9	20.9	24.1	24.3	23.4			25.7	21.2	29.6	31.2	30.9		33.3	32.2
		17	17	40.8	38.5	38.9		35.6	40.3	37.7	33.9	28.1	36.7	37.8	29.3	37.4	28.8	37	33	31.5	33.9	34.5	32.6	37.2	23.8		24.1	14.4	19.3		21.5	21.2	22.6	25.2	18.9	20.8	23.8	24.1	22.6			25.1	21.7	30.8	32.1	32.5		34.3	31.8
		18	18	41.1	38.3	38.1		35.5	40.7	37.2	33.7	28.2	36.1	37.5	29.1	36.6	28.1	36.7	32.9	31.7	33.5	34.6	31.9	35.8	23.5		24.3				20.5	20.2	22.3	24.7	17.7	20.8	23.3	22.9	22.8			23.1	21.3	30.6	31.5	32.1		34.4	31.5
		19	19	41.4	39.3	41		39.2	47.1	42.8	35.7	32.2	39.9	41.5	31.7	41.3	31.6	38.7	35.7	34.6	37.3	37.5	34.4	40.2	22.2		24				22.3	23.5	24.8	25.4	22.7	20.9	24	23.3	22.6			26.3	22.6	31.8	33.2	33.3		35.6	34.4
		20	20	43.9	41.7	44		42	49.1	43.9	37.5	33.5	42.9	43.4	33.8	43	34.2	39.4	38.4	40	39.6	39.7	35	42.6	22		23.3				22.7	24	25.2	25.9	21.4	21.8	25.9	24.9	24			26.8	22.9	33.5	35.7	34.5		36.9	35.7
		21	21	44.3	44.2	44.5		43.5	51.9	44.5	39.4	34.4	44.8	46	34.3	47	36	41.5	40.4	41.6	40.5	41.2	35.8	43.6	20.5		24.5				23.4	24	25.2	26.8	21.6	21.8	26.4	25.3	24.7			26.6	23.1	34	36.8	36.3		41.4	37.5
		22	22	45.4	44.9	45.8		45	53.3	44.3	40.4	36.6	46.3	48.9	36.6	48.5	38.8	43.4	41.7	43.3	42.3	42.5	38.6	45.8			23.7				22.4	23.8	25.6	26.5	20.9		26.8	24.9	25.3			25.6	23.3	35.3	37.1	37		40.8	38
		23	23	44.9	42.9	45.1		43	52.5	44.2	39.9	36.1	45.6	47.8	35.1	47.9	38.5	42.4	41.9	43.3	43.5	41.1	37.5	44.2			24.1				22.4	23.6	24.8	27	22.6		27.3	24.7	24.4			26.9	23.5	33.8	37.1	35.5		41.6	37
		24	24	46.9	45.3	47.1		45.1	53.2	44.3	40	37.1	45.5	48.5	36.2	49.3	39.2	43.4	43	44.5	43.8	42.3	39.4	45.4			24.6				21.8	23.9	24.6	27.8	23.5		26.9	25.5	24			26.8	23.4	36.6	38.3	36.5		44.7	39.7
		25	25	47.1	45.3	46.7		46.5	53	44.2	41.2	37.8	46.3	47.9	36.8	50	40.4	44.6	44.5	44.9	44.1	42.5	40.8	46.8			24.3				21.7	23.4	25.4	28	23.5		26.5	24.4	24.8			26.7	22.8	36	40.3	37.1		44.7	40.8
		26	26	47.7	45.7	47.7		48.3	56.3	45.3	42.6	39.3	48	50.5	37.8	50.8	40	46.4	46.5	45	45.2	44.1	44.2	48.2			24.3				21.3	23.2	25.3	28	21.1		26.2	24.9	24.5			26.9	23.1	36.5	40.7	38.1		45.5	40.9
		27	27	47.8	46.1	47.8		48.3	56.4	46.4	43.1	39.7	48.3	50.9	39	50.8	41.6	47.9	45.8	45.4	44.7	42.8	44.3	47.8			24.3				19.7	22.7	24.9	26.4	19		25.8	24.3	25.3			26.4	22.7	35.3	42	37.1		45.8	41.3
		28	28	48.2	47.5	48.4		48.5	57.7	46.6	43.8	40.3	48.4	50.8	39.4	51.5	42.2	47.7	46.9	45.2	45.8	43.6	45.1	48			24.6					23	24.9	26.3	18.9		25.3	24.5	25.5			26.2	23	38.4	41.8	36.4		44.2	41.6
		29	29	48.6	46.9	48.4		48.7	58	46.5	43.5	40.4	49	51.9	39.7	52.1	43.1	48.2	47.8	46	46.4	44.6	45.7	48.8			24.5					23.7	25.3	27.7	18.8		25.6	24.7	25.4			20.8	18.1	37.8	43.6	38.2		43.8	42
	FEMALE BODYWEIGHT DATA
		Mouse Age	B6C3 WT, Vehicle														B6C3 E815K, Vehicle																				B6C3 WT, E815K-PE-AAV9
		(weeks)	Mouse weight (grams, each column an individual mouse)														Mouse weight (grams, each column an individual mouse)																				Mouse weight (grams, each column an individual mouse)
		0	2	1.6	1.6	1.7	1.4	1.5	1.4	1.9	1.5	1.8	1.8	1.7	1.5	1.6	1.5	1.7	1.8	1.6	1.8	1.2	1.5	1.5	1	1.4	1.4	1.6	1.7	1.6	1.5	1.5	1.7	1.4	1.5	1.6	1.3	1.4	1.5	1.6	1.8	1.7	1.4	1.4	1.4	1.5	1.6	1.7	1.3
		1
		2
		3
		4	15.5	16.9	15.6	14.3	15.2	15	16	16.5	16.7	16.6	16.6	12.9	16.4	15.9	13.2	14	12	14.3	14.9	14.1	12.7	11.5	12.4	13.2	14.5	12.5	15.3	11.2	11.6	12.7	12.9	13.5	13	13.8	18.5	17.7	18.1	17.9	19	17.4	19.6	16.8	18.6	19.1	19.3	19.3	18.1
		5	17.9	19.3	18.9	17.1	17.7	18.1	18.7	19.1	19	19.1	20.1	16	20.5	19.5	16	16.7	15	18.2	17.9	17.8	15.8	14.1	15.2	16.2	17.8	15.4	18.6	13.9	14.5	15	16.3	17.7	17.5	17.6	18.9	19.1	19.3	19	19.5	18.4	21	18.8	18.8	19.8	20.3	20.8	18.6
		6	19.8	21	20.2	19.2	18.4	18.8	20.3	20.9	20.9	20.1	20.2	18.8	23	21.8	18.1	18.1	16.5	19.7	18.2	18.8	17.8	14.7	15.4	16.8	19.5	18.1	19.5	16.4	15.8	16.2	18.2	19.8	19.3	19.4	20.5	20	20.8	20.2	20.1	19.7	24.1	19.1	19.8	22.9	21	21.5	19.1
		7	21	21.5	21.3	19.6	19.5	19.5	20.8	22.5	22.2	21.5	21.4	19.6	25.6	21.7	19.5	16.8	18.4	21.3	20.2	19.1	18.2	15.7	17.3	17.9	19.5	19.7	20.3	17.1	17.4	17.5	18.3	21.2	20.2	19.8	20.8	20.2	22.8	21.4	22.6	20.8	23	21.6	20.5	21.9	22.4	22.8	21.9
		8	19.6	22.2	20.5	20.4	18.8	19.3	19.9	22.3	22.4	20.8	21.2	20.9	25.9	22.3	18.9	18.5	17.3	20.9										17.1	18.5	17.5	18.4	20.4	20.4	20.6	21.6	21.1	22.8	22.5	23.2	21.8	22.6	19.6	21				20.8
		9	20.8	22.1	22.3	21.7	19.7	21.3	21.4	22.4	25.1	21.1	21.3	20.3	27.3	23.5	19.8	19.6	18.2	21.9	20.9	19.8	18.2	15.6	16.8	18.4	21.1	19.8	20.2	17.1	17.3	17.3	18.9	20.6	20.3	20.2	20.9	20.7	23.3	23.7	24.5	20.9	24.9	21.2	22.1	24.5	23.5	23.7	21.1
		10	20.6	22.9	21.4	22.5	19.9	20.8	22	23.4	24.8	21.8	21.6	22.6	29.2	23.9	20.6	20	19.3	22.1	20.4	20	19	16.2	17.5	19	21.7	19.9	21.3	18.6	19.2	18.2	18.7	21.9	21.4	21.3	22.8	21	24.7	22.7	23.7	21.3	25.9	24	23.6	25.4	25.3	25.7	22.8
		11	20.5	26.5	24.3	23.4	20.3	21.7	23.3	24.6	28.2	22.6	24.3	20.9	30.3	23.4	21.4	18.8	18.6	22.2	21	19.3	18.7	16.5	17.6	18.7		21.1	21.4	18.1	18.6	18.7	19	21.2	21.3	21.6	21.5	22.5	25.6	23.8	25.4	22.4	27.6	22	23.9	26	25	25	22.5
		12	22.3	25.2	24.5	23.3	21.9	23.7	24.3	25.3	27.5	25.5	25.1	22.7	29.5	24.4	22.2	18.6	17.4	21.8	19.8	18.5	19	16.4	18.4	19.7		21.4	21.5	18.5	19.2	18.3	19.4	21.8	22.3	21.6	23.6	22.7	27.4	25.4	26	23.2	29.2	22.6	23.8	25.5	26.9	27.8	23.8
		13	22.14	24.79	23.92	23.88	21.59	23.11	23.65	25.02	27.71	22.96	24.85	22.03	28.95	24.72	21.36	16.02	17.04	20.22	13.31	17.81	18.26	16.22	18.3	19.25		21.37	21.72	16.74	19.95	18.73	18.27	21.45	22.06	21.61	24.45	22.67	25.47	26.47	26.18	23.37	29.37	23.85	23.59	27.89	26.72	28.96	25.19
		14	22.2	26.2	25.8	24.2	22	23.3	23.8	24.9	28.6	23.7	25.1	22.8	31.8	24.6	21.2	14.7	18.7	15.9		15.3	16.8	16.1	18.2	18.4		22	21.8	16.3	19.3	17.9	18.3	20.3	22.4	21.3	24.3	22.5	25.7	24.9	26.6	24.7	28.1	23.7	24.2	26.7	27.4	29.7	23.2
		15	23	26.7	26.2	26.5	22.2	25.4	24.6	25.9	26.7	23	23.7	23.3	32.5	26.1	21.7		19.4	20.9		15	15.5	15.1	18.2	19.1		21.7	20.9	17.2	19.9	18.2	18.6	20.9	23.1	21.6	23.7	24.4	26.7	26.3	27.4	25.6	31.6	23.1	25.8	27.5	28.2	27.6	25.2
		16	23.5	28.7	27.1	27.2	22.2	24.9	24.7	25.3	30.1	23.6	25	23.2	32.6	25.7	21.2		18.9	20.8				14.7	18.3	19.2		21.1	21.6	16.5	19.4	17.2	18.2	21.9	22.2	21.2	24.4	25	26.6	26.6	28	25.6	31.6	24	25.8	28.3	27.8	28.8	24.8
		17	22.4	29.5	26.1	27.5	23.4	24.9	25.1	27.6	30.4	24.2	26.4	24.6	32.9	24.8	20.7		16.6	19.1				15.4	19	18.6		22	21.3	17	20.1	17.1	19	19.2	22.6	21	25.5	23.8	28.8	25.9	30.6	25.2	34	26.9	26.4	28.7	29.5	31.3	24.1
		18	22.2	31.2	26.3	28.7	23.2	25	24.9	26.6	29.9	25.7	25.1	24.3	33.3	25.1	21.4			15.9				15.6	18.7	19.1		21.4	21.7	16.2	20.1	17.3	18.7	18.5	22.1	21	25.9	22.9	28.7	25.9	29.1	24.5	32.4	26.6	25.9	28.2	29.5	28.4	23.7
		19	25.8	33.6	28.3	34.5	26	29.3	27.2	31.1	39.1	28.3	30.1	25.4	42.9	34.9	20.8							16.2	18.9				22.3	17.8	20.2	18.1	17.9	21	22.1	20.6	26.2	27.6	29.7	28.6	33.6	30.1	37.1	28.4	28.4	34.4	32.3	33	30.3
		20	29.1	36.4	32.2	38.1	27.7	29.5	28.1	32.9	39.4	35.3	29.5	28	44.9	32.9	19.5							16.2	18.9				24.3	19	20.8	19.2	19	21.5	23.6	21.4	25.9	28.2	32.7	31.9	37.5	31.6	39.5	33.2	30	32.9	36.3	34.9	31.5
		21	29.5	40.8	34.8	37.1	28	32	30.3	34.1	42.1	33.5	33.8	31.3	43.4	33.3	16.8							15.9	19.1				24	18.6	21	19.8	19.2	22.4	23.2	21.1	28.2	29.6	36.6	34	36.8	34.6	40.6	38.5	31.6	36.8	38.1	39	35.5
		22	30.8	42.4	34.7	42.2	29.8	34.4	31.2	35.6	43.6	36.7	32.4	28.7	42.6	35.5								16.1	19.2				24.9	18.7	20.7	19.2	18.3	22.3	23.2	21	28.6	33.8	37.7	30.2	35.8	34.3	45.1	38.5	32.1	37.4	38.5	37.2	35.4
		23	30.2	41	37.4	42.5	29.3	35.3	31.7	35.3	46.2	39.1	33.3	29.3	45.1	36.8								15.2	18.2				24.5	19.2	20.4	19.3	18.8	22.2	23.4	21.3	28.7	34.1	40.2	31.4	36.3	32.4	45.5	40.2	33.2	37.4	38.3	37.1	36.3
		24	30.7	43.6	36.8	42.4	29.4	35.9	33.3	35.9	45	42	33.9	31.1	47.4	37.7								17.3	18.7				25.1	19.4	20.3	19.4	19.1	22.3	23.5	21.7	30.6	34	39.5	31.8	38	36.9	44.1	37	32	39.5	39.5	38	38.6
		25	33	46.2	39.4	45.6	32.5	39.9	36.1	35.7	47.3	42.7	34.6	30.2	49.8	38.9								16.3	18.6				24.6	19.4	19.5	19.2	19.2	22.3	22.7	20.9	29.3	35	41.3	36.2	38.3	38.5	49	39.1	33.6	38.8	39.6	40.9	36.6
		26	33.6	50	41.9	47.5	32.3	41.9	34.2	36.9	50.5	46.2	36.6	31.5	51.3	40.9								17.9	19.3				23.4	20	21.2	19.9	19.1	22.8	22.8	21.7	32.3	36.4	44.1	35.3	38.8	40.1	49.5	40.9	35.2	39	42	41.9	39.9
		27	35.1	48.4	41.1	47.1	33.4	43.1	36.3	39.3	53.1	48.3	38.2	34.8	54.5	42.7								17.2	19.4				26	19.3	20.3	19.6	18.6	22.3	22.5	21.7	33.9	37.4	44.2	37.8	41.9	42	52.8	42.8	35.4	43.7	41.4	45.2	39.5
		28	36.7	50.4	44.5	47.2	34.8	43.7	36.6	40.2	53.3	46.9	37	31	56.1	41.9								16.8	19.7				25.9	19.2	20.4	19.6	19.1	23.1	23.4	21.8	32.7	39.7	45.7	40.1	40.5	45.1	50.8	40.6	36.2	44.1	44.2	45.9	40.5
		29	35.4	48.9	43.6	47.9	36.3	44	39.1	42.7	52.5	47.3	36.8	34.9	58.1	43.5								15.9	19				25.2	19.7	20.6	20.2	19	22.5	22.6	22.5	34	36.8	44.4	37.1	40.6	45.8	53.3	41.8	36.1	44.5	44	47.7	43.4
[truncated: 49 more columns]

## Sheet: Table S1D; Bodyweight D801N PE
	Weights of male (left) and female (right) WT and D801N mice treated with vehicle or D801N-PE-AAV9. Data points and error bars represent mean and standard deviation, respectively, for the number of surviving mice at each time point. Ordinary one-way ANOVA with repeated measurements was corrected for multiple comparisons using Tukey method. The size of each cohort is displayed in the plot’s legend.…
	MALE BODYWEIGHT DATA
		Mouse Age	B6C3 WT, Vehicle														B6C3 D801N, Vehicle																							B6C3 WT, D801N-PE-AAV9
		(weeks)	Mouse weight (grams, each column an individual mouse)														Mouse weight (grams, each column an individual mouse)																							Mouse weight (grams, each column an individual mouse)
		0
		1	6.8	7.2	4.9	6.7	5.9	5.9	6.1	4.4	4.9						4.9	5.9	5.6	5.3	5.2	5.9	5	5.3	5.3	5.2	4.1													7.4	6.5	7.7	6.8	7.1	6.6	6.8	7.6	7.5	7.3
		2	7.4	8.8	7.2	8.6	7.7	7.7	8.6	7.2	7.3	9.1	9.9	9.1	9.7	9.8	7.6	6.5	7.5	7	7.1	7.9	7.2	7.4	7.7	7.2	6.5	6.3	7.3	8.5	8.6	8.6	7.9	8.4	8.8	8.9	8.7	10.2	8.7	9.2	8.3	9.8	8.9	9.6	8.7	8.6	9.6	10.6	10
		3	11.3	12.5	10.5	12	10.4	11.7	11.2	10.7	12.6	11.3	11.4	11.2	11.8	12.1	7.6	8.5	9.2	7.9	9.5	9.4	9.1	8.7	9.6	8.8	9.4	7.6	7.3	9.2	9.3	9.1	9	8	8.8	9.2	8.4	8.9	9	12.8	12.3	13.6	11.6	12	12	11.8	13	14.2	14.1
		4	19.2	20.7	18	20.2	21.2	19.3	20.1	19.6	20.6	21	22.3	20.7	20.9	22.8	12.9	13.8	15.7	12.5	13.7	14.2	14.4	14	14.8	15.5	12.1	12.8	13.9	15.8	16	15.6	14.7	14.5	15.8	15.3	16.2	15.3	18.8	18.6	19.7	20.8	20.2	19.2	17	19.4	21.4	23.2	21.9
		5	21.4	21.5	20.7	21.6	24.2	21.5	21.5	24.2	24.4	23.6	23.8	23.2	23.2	26.1	15.5	16.6	18.1	14.7	16.3	17.1	18	17.1	18.6	18.8	15	15.1	16	18.7	18.4	19.9	15.8	17	18.5	19.6	19.9	18.2	21.6	19.8	21.3	22.9	23	21.7	21.2	19.9	22.9	24.5	24
		6	22.8	23.1	22.9	23.1	25.9	22.7	23.1	26	26.4	24.8	24.9	24.9	25.5	29.5	18	17.9	19.9	16.4	18.1	18.9	19.2	18.6	20.3	19.6	18.2	17.1	18.1	20.2	19	21.5	17	18.3	19.4	20.4	20.2	18	22.8	21.1	23.8	25.6	24.5	21.1	23.2	23	24.2	26.4	26.3
		7	24.4	25.1	26.5	25.5	30.7	26.1	26	31.3	29.5	26.8	26.1	26.3	27.5	30.9	20.4	20.4	23.7	19.4	22.2	21.8	21.8	21.5		21.6	22.2	19.4	19.6	21.6	21.2	23.8	18.7	19.3	20.2	21.5	20.9	20.9	23.4	24.2	28	29.4	27.9	25.6	25.4	24.1	26.9	30.8	30.3
		8	25.5	25.8	27.2	26.1	31.5	25.7	27.2	32.3	30.4	29	28.6	27.4	30.7	34.5	21.2		24.3	19.5	22.5	22.7		21.9		21.4	24.4		20.2	22.2			19.6	20.9	21.1	23.8	22.1	21.5		25.2	28.4	29.9	28.4	26.6	25	26.1	28.3	31.8	31.4
		9	25.2	26.3	27.5	26.3	31.5	26.2	27.5	32.5	30.6	32.4	30.4	29.9	33.4	37	21.1		25.1	19.9	23.2	22		21.8		21.1	24.4		20.2	21.1			20.9	21.2	22.7	24.4				24.7	28.3	30.8	28.9	26.7	25.7	27	29.5	32.6	31.6
		10	26.9	27.7	28.3	27.7	35.3	27.1	29.6	34.3	32.2	31.8	31	30.9	34.7	37.9	22.6		24.8	21.4	24.5	23.5		22.7		22.2	25.8		21.4	21.1			21.9	21.3	23.6	25.6				25.3	30.2	31.1	29.3	28.5	28	29	31.4	34.5	33.8
		11	26.8	27.5	28.2	28.1	37.1	27.4	30.1	35.8	32.9	33.7	31.9	32.4	35.7	38.7	22.5		22.8	21.5	24.1	23.9		23.5		22.1	26.5		21.3	16.2			21.4	21.9	23.2	27.2				26.1	29.7	32	30.3	28.4	27.4	28.3	30	34.3	34.1
		12	26.7	28.1	28.2	28.5	36.6	27.6	29.6	36.3	31.4	32.7	31.6	32.1	35.2	39.2	22.8			21	23.8	23.4		24		22.9	24.4		22.3				22.2	21.8	23.1	26.9				25.6	29.6	31	31	27.8	28.1	27	30.2	35.1	34.2
		13	27.1	28.8	29.2	29.8	38.2	28.2	31.6	37.4	32.6	36	35.4	35.1	38	42.4	24.4			22.5	25.5	24.3		25.6		23.5	22.8		23.2				23.6	22.3	23.4					25.2	30.5	33.7	32.2	30	30.2	30.5	33.4	36.4	35.8
		14	27.2	29.5	30	30.2	39.4	28.3	32.9	37.6	34.3	36.3	35.3	34.9	38.9	42.7	23.7			22.9	25.1	25.4		25.5		24.4	20.3		23.6				23.9	23.5	23.3					27.7	31.9	34.9	32.5	31.8	30.7	32.3	34.1	37.1	37.4
		15	27.5	31.2	30.4	31.2	40	29.4	34.3	41	36.1	37.3	37.1	35.2	38.8	42.5	23.5			23.5	25.4	25.1		24.4		24.7	23		24				23.9	24	23.9					28.3	31	26.4	34.5	31.6	33.5	32.2	34.8	38.5	39.3
		16	27.6	31.4	30.7	31.6	39.6	30	35.2	41.9	36.7	38.1	37.7	36.3	39.6	43.3				24.2	25.7	24.5		23.9		24.7	23.4		24.8				24.8	24.8	23.1					29.1	32.5	39	34.8	31.6	33.6	31.7	33.9	39.2	40.9
		17	28.7	31.8	30.9	33.3	42.1	30.5	35.4	42.1	37	40.8	40.1	38.9	41.2	44.9				25.9	23.8	27.4					23.4		25.2				25.3	24.8	23.6					30.3	34.8	40.9	36.1	33.3	34.1	35.4	35.2	40.6	42.4
		18
		19	38.1	28.3	32.2	31.9	34.7	44.4	30.9	39.6	42.2	42	40.9	39.1	42.5	47.4				26.4	26.4						22.3		25.1				25.6	26.4	24					31.6	36.4	43.4	35.9	34.7	38.6	35.3	37	37.9	42.6
		20	39.2	28.9	33.4	33.1	35.6	45	31.9	40.1	42.8	44	41.5	40.2	43.9	48.8				26.9	26.5						23.4		26.1				25.5	26.5	26.3					33.8	38	44.8	37.5	35.2	39.4	35	37.6	37.5	43.4
		21	39.7	29.1	33.2	32.5	35.3	45.7	33	40.4	42.6	44	41.5	40.2	43.9	48.8				27.4	26.2						23.1		26.1				25.5	26.5	26.3					33.3	37.8	44.6	37.7	35	40.1	35.1	37	37.6	43
		22	27.5		32.8	36.2	46.6	33.3	40.8	43.2	40	43.4	41.7	41	43.8	48.7				27.8	26.3						24.6		25.4				25.3	26.1						35.3	39.1	44.9	35.7	34.9	41.5	36.3	39	35.4	43.6
		23	28.2		31.5	36.3	46.9	34.3	41.5	42.7	40.62	44.3	42.9	41.2	43.8	49				27.7	26.3						24.4		25.6				26.2	26						35.8	40.3	45.6	35.7	35.2	36.8	36.8	39.7	36.6	44.3
		24	29.3		31	37.3	46.8	34.6	41.5	41.6	40.1	45.1	44	42.6	45.2	49.5				26	26.5						23.8		25.7				26.3	27.3						36.8	40.6	45.9	36.8	36.3	41.9	35.5	38.8	36.6	44.7
		25	28.6		31.2	37.1	46.4	34.8	41.2	43.5	41	44.7	43.5	42.1	45.3	49.7					26.7						23.6						26.5	26.9						37.1	39.9	45.4	37.4	34.4	40.9	35	38.8	36.4	44.5
		26	30		31.4	38	47.4	35.2	41.6	44.3	40	45.6	44.7	42.8	46.7	50.8					26.2						22.4						26	26.3						37.9	40.3	45.6	37.6	36.2	42.8	37.7	39.8	36.4	45.4
		27	29.2		31.6	39	48.6	35.3	42.3	44.1	41.5	45.8	44.9	42.7	46.6	50.9					27.5						23.3						26.1	26.5						38.7	40.8	45.8	36.9	36.9	43.1	37.9	41	35.8	45.7
		28	30.1		31.9	38.3	48.4	35.9	42.9	44.3	42.1	46.1	46.8	43	47	51.6					27.1						23.5						26.4	26						38.7	41	46.3	38.3	37.6	43.4	37.5	41.9	35.6	45.9
		29	30.6		31.6	38.7	48.3	36.1	43.1	44	42	47.1	47	40.7	46.4	51.4					27.2						22.4						27.7	26.1						39	41.4	46.6	37.5	38	44.7	37.7	42.3	35.7	46.8
		30	29.8		31.9	39.4	48.8	35.8	43.4	43.7	41.7	46.8	47.7	41.4	46.8	52.9					27.1						22						26.5	26.4						39.8	39.9	47.3	37.5	38.6	44.7	38.9	43	36.6	47.7
		31	30.8		31.8	39.2	48.6	35.9	43.7	44	43.5	46.6	48.3	41.4	47.3	53.2					27.5												26	25.9						39.7	38.9	48.2	37.8	39.3	46	39.6	44	36.6	47.6
		32	31		31.9	39	47.7	35.2	43.5	43.9	43.3	46	48.7	42.5	47.1	53.3					26.5												26.2	26.2						39.7	38.4	46.9	38	39.8	44.9	38.9	43.2	36.2	47.1
		33	31.6		32.9	39	49	36	44.8	45	44.6	45.1	47.7	41.4	47.1	53.7					27.3													25.8						40.8	38.7	47.6	39.5	39.9	46.2	40.8	43.8	35.1	47.6
		34	31.6		33.6	39.6	49.7	36	45.6	45.9	45.7	45.5	48.3	42	47.4	54.4					27.2													26.2						41.9	39.5	48.6	39.2	41.6	48	42	44.7	35.8	48.3
		35	31.7		34.6	40.7	50.8	35.5	45.5	47.3	46.3																													42.1	40	48.4	40.2	40.3	47.3	42.2	44.3	35.9	48
		36	31.3		34.8	40.6	50.5	29.3	45.5	47.8	46.3																													42.8	40.2	48.7	40.6	41.6	47.1	42.7	44.1	34.6	47.5
		37	32.1		35.3	40.4	51.4	25.6	46.3	48	46.4																													42.7	40.1	48.7	40.8	41.6	46.6	43.1	44.4	34.4	48.4
		38	32.3		35.5	40.9	50.5	24	46.9	46.34	48.8																													43.4	41.9	50.6	41.6	41.6	47.2	43.6	44.9	34.9	49.1
		39	32.3		35.5	40.9	50.5	24	46.9	46.34	48.8																													43.4	41.9	50.6	41.6	41.6	47.2	43.6	44.9	34.9	49.1
		40	32.5		36.4	40.3	51	24.4	47.4	48.2	45.3																													43.1	41.3	49.6	42.1	41.9	46.9	43.5	44.3	34.8	47.7
		41	32.1		36.2	40.4	51	22.3	47.4	48.9	45.6																													43	41.5	49.7	42.1	40.7	46.2	44.1	44.2	34.8	47.2
		42	33.5		36.4	41.7	51.5	23.7	47.8	49.5	45.9																													43.9	42.2	52.3	42.9	42.6	47.1	45.2	44.9	34.7	48.4
		43	32.6		36.4	41.6	51.4	24.9	47.9	49.2	45.6																													44.7	41.7	49.5	42.7	41.9	46.7	45.3	44.8	35.6	47.8
		44	33.4		37.1	41.8	51.5	23.3	49	50.8	45.9																													44.2	42	51	43	42.8	47.3	46.3	45.1	35.9	48.1
		45	33		36.9	42.1	51.3	23.1	48	50.6	46.4																													44.4	42	50.8	42.9	42.6	48.3	46.4	45.1	35.7	47.1
		46	32.8		36.2	42	50.6	23.8	47.7	51.3	46.6																													43.9	41.5	50.2	42	41.5	48.8	46.4	44.7	35.8	46.8
		47	32.4		36.2	41.9	50.2	26	48.8	52	46.3																													44.1	41.2	50.8	41.7	42.3	48.3	46.4	44.3	35.8	46.3
		48	32.2		36	42.9	50.6	26.1	49.2	51.4	45.9																													45.1	41.6	49.9	41.3	42.2	47.9	46.6	43.4	35.3	47.1
		49	32.4		36.2	43.1	50.1	26.3	49.5	49.1	46																													44.2	41.3	50.3	41.6	41.6	47.5	45.6	41.7	35.6	47.6
		50	32.3		36	40	49.7	25.7	49.4	48.5	45.4																													44	41	50.6	41.7	41.5	48.4	44.9	41.3	35.5	47.2
		51	33.2		35.7	41.4	49.8	27.3	49.1	47.1	45.4																													44.1	40.8	50.3	42.6	40.4	48.3	44.2	41.6	35.6	45.7
		52	32.8		36.1	42.3	50.5	28.5	49.5	47.6	46																													44.1	42.4	51.9	43.6	40.3	49.4	43.5	40.5	36.2	46.1
	FEMALE BODYWEIGHT DATA
		Mouse Age	B6C3 WT, Vehicle																				B6C3 D801N, Vehicle																B6C3 WT, D801N-PE-AAV9									B6C3 D801N, D801N-PE-AAV9
		(weeks)	Mouse weight (grams, each column an individual mouse)																				Mouse weight (grams, each column an individual mouse)																Mouse weight (grams, each column an individual mouse)									Mouse weight (grams, each column an individual mouse)
		0
		1	7.3	6.1	6.1	6	6.4	6	5.5	6.1	5.9	6.2	5.6	6	6.2	6							6.4	5.8	5.5	4.8	5.6	6	4.7	5.6	5.6	5.1	5.5						6.4	7.8	6.1	7.3	7.1	7.4	7.3			6.7	6.7
		2	9	8.1	8.2	8.1	8.4	8	7.7	8	7.8	8.1	7.4	7.9	8.1	7.8	8.2	9.1	8.7	9.1	9.9	9.1	8.1	8.5	7.4	6.7	7.6	8.1	6.2	9	8	7.4	7.7	8	8.7	9	7.7	8.1	7.7	10.9	8.1	10.2	10.2	10.3	10	10.1	10.3	7.7	8.4
		3	12.6	10.9	11.3	10.6	11.3	11.5	11.4	10.6	10.7	10.9	10.1	10.6	10.9	10.9	9.5	10.7	10.6	10.4	10.9	9	10.3	9.6	9	7.1	9.2	9.7	7.5	8.3	10.2	9.3	9.9	8.5	8.8	9	8.8	10.6	10.9	12.9	10.3	13.8	13.8	14.1	13.6	12.2	11.6	10.6	10.2
		4	16.8	14.9	14.3	14.6	16.1	15.6	17.1	14.6	15.9	16.3	15	16.7	15	15.9	16.3	17.5	16.5	17.1	15.6	17.2	13.2	12.6	12.4	10.7	13.8	13.4	10	12.6	14	12.6	13.2	14.3	12.4	13.3	12.4	13.8	16.8	19	17.6	16	16.9	13.3	16.8	18.9	17.1	14.2	13.8
		5	18	18.2	17.1	17.7	17.2	18.3	19.2	17.5	17.7	18.5	16.7	19.5	18.1	18.4	18.3	19.4	17.9	18.7	17.4	18.7	15.6	14.3	13.6	11.8	16.7	15.4	12	14.9	15.5	13.7	15.5	17.6	13.8	14.3	18.8	15	19.6	21.1	19.1	16.8	18.2	15	18.7	20.6	18.1	15.6	15.3
		6	18.8	19.5	19	19.6	19.4	19.5	20.2	19.1	19.3	20	17.9	21.4	19.4	20.5	17.4	19.9	19	18.2	18.8	19.6	17.1	15.6	15.2	13.5	18.8	17.2	14.6	17.2	17	14.9	16.9	16.2	14.2	15.1	14	17.5	21.2	21.6	20.2	16.8	19.5	16.3	19.2	20.9	18.3	17.7	16.4
		7	20.8	22.4	21.1	23	21.7	21.3	23.7	19.6	21.2	21.8	19.7	22.8	21.7	24	17.8	20.2	19.8	19.3	20.1	20.4	16.5	15.5	17.2	16.4	19.8	18.4	16.6	18.1	18.2	15.8	18	16.8	15.2	16.8	14.7	18.5	20.4	23.9	22.2	19.2	21.6	17.4	19.8	21.8	18.6	17.3	17.4
		8	20.9	22.8	22	23.4	22.4	22.2	24.8	20.4	22.4	22.9	20	24.7	22.3	25	19.8	22	21	20.9	22.4	22.6	16.9	16.5	18.8	17.3	20	19	16.5	18.5	18.4	16	18.1	17.9	17.5	17.1	15.6	17.1	21.4	24.3	21	20.4	22.7	17.6	21.7	22.9	19.9	18.2	18.1
		9	20.7	22	22.9	24.5	22.2	22.4	25.2	20.6	22.6	22.8	19.9	26.2	21.9	24	20.5	24.1	21.3	21	24.8	24.4	16	16.4	20.2	18.7	19.6	18.7	15.8	18.2	18.5		18.8	19.4	19.1	17.3	14.7	17.3	21.2	24	22.4	20.2	22.8	18.3	22	24.2	20.6	18.2	17.4
		10	22	23	23.6	24.9	22.4	25	25.9	21.5	22.9	23.3	20.7	25.8	23.1	24.1	20.9	24	23.2	21.1	25.4	25.7	15.1	17.1	18	18.5	20.3	19		18.8	19.1		19.3	19.6	19.1	18.8	15.9	17.9	21	26.1	21.1	20.6	23.5	18.4	22.8	24.9	22.1	18.4	17.8
		11	22.8	23.6	24.7	24.9	23.2	23.5	26.5	22.6	23.1	24	20.9	27	23.8	24.9	20.1	23.7	24.2	21.7	26.1	26.6	16.4	17	18.3	17.1	20.3	19.3		18.4	19.7		19.4	18.4	17.9	18.4	15.4	17.4	20.6	24.6	21.6	21.7	23.6	18.8	22.7	24.3	21.1	18.8	18.7
		12	23.2	24.1	24.6	25.5	23.7	24.6	28.1	22.3	24.4	24.4	22.2	27.3	24.1	26.3	21.3	23.7	22.4	21.9	26	27	17	17.3	18.4	15.9	20.8	20.1		18.5	20.1		19.7	17.7	16.4	16.9	15	16.4	19.8	25.4	23.2	22	25.5	20.2	24.3	24.6	22.7	18.7	18.5
		13	24.1	23.7	25.2	26.2	25	27	28.6	21.3	24.6	25.7	22.5	27.1	24.1	25.7	22.2	25.3	24.8	23.7	29	30.2	16.3	17.2	21	15.6	22	20.1		18.7	20.2		20.4	18.8	17.7	19.1		17.9	19.6	27.3	23.6	19	25.6	24.1	24	25.7	23.6	19.2	19.6
		14	23.6	23.9	24.8	26.5	25.3	26.1	27.9	22.2	24.5	22.5	26.1	27.2	25.3	27	19.2	20.5	24.5	23.9	29.8	30.8	16.2		19.2	16.9	21.4	20.8		18.8	20.8		20.3		19	19.9		17.2	19.8	25.9	24.6	20.9	25.4	19.7	24.3	25	23	19.3	20.1
		15	24.7	24.7	26.2	27.4	26.8	27.3	30	23.3	25.6	26.4	23.8	28.1	27.1	27.6	21.8	25.3	27.1	24.3	29.9	30.9	16.8		18.9	17.6	21.6	20.9		20	22		21.1		19.5	22.2		16.8	20	27.2	25.9	23.3	27	21.4	25.4	26.3	25.6	20.6	20.1
		16	26.4	26.3	27	26.7	27.8	30.5	29.5	23.2	26.7	26	23.3	30.2	26.2	27.9	21.5	25.6	24.2	23.1	29.6	31.6	16.6		20.1	16.6	22.1	21.5		20.1	21.8		21.4		17.7	20.1		16.5	20	28.7	25.6	24	27.3	21.8	25.8	27.1	25.2	20.3	19.5
		17	25.3	26.8	28.7	28.2	28.9	34.6	31	23.8	27.4	28.3	24.3	29.4	27.7	28.8	22.5	26.9	26.9	25	32.2	32.4	16.6		21.3	17.4	22.9	21.9		20.5	22.3		20.6		20.1	22.1		16.7	19.4	28.4	27.9	24.4	27.4	21	25.6	27.4	27.4	20.4	19.8
		18
		19	27.8	28.9	29.2	31.3	28.5	35.2	32.3	24.7	29	28.1	25.7	32.7	27.8	29.1	21.5	27.7	28.9	26.6	33.8	32	17.1		19.8	18	21.7	21.6		20.5	23		21.6		20.1	21.3		17.7	19.3	31.2	28.9	26	29.5	22.3	27.6	28.2	28.8	21.7	20
		20	28.7	29.9	30.1	32.4	30.8	38.1	33.9	26.4	31.7	31.2	26.9	33.8	29.3	30.8	22.2	27.2	26.5	24.7	34.8	34.3	18.1		21.4	17.9	23	23.8		20.9	22.9		22.3		21.5	21.3		17.5	20.8	31.3	31	25.6	30.5	23.3	26.9	28.8	29.6	21.8	19.4
		21	28	30.1	29.8	32.6	31.3	39.9	34.5	26.6	31.6	29.1	27.1	32.7	30.1	32.1	22.2	27.2	26.5	24.7	34.8	34.3	17.7		20.3	18.4	22.4	22.8		20.5	22.6		22.2		21.5	21.3		17.5		30.5	30.5	26.4	28.8	24.7	27.1	28.8	29.6	21.3	20.3
		22	27.1	28.1	27.9	31.8	29.1	40.6	35.8	26.8	32.1	31.3	28.1	35.1	30.4	31.2	22.2	27.4	27.9	25.3	35.4	35.1	18.1		21.4	19.4	22.9	23.3		21.1	24.9		22.7			21.3		18.1		31.9	30.9	27	31.2	23.9	28.6	30.5	28.7	22.1	21.2
		23	28.8	28.4	28.8	31.6	29.2	42	38	25.7	31.1	31.9	27.5	36.5	32.7	33.3	21.9	28.3	30.7	25.9	36.3	35.4	19.2		21.9	20.6	23.6	23.4		21.4	26		22.9			21.6		17.9		31.8	33	27.6	32	24.4	28.6	28.1	29.7	21.9	20.3
		24	27.9	27.4	28.1	30.3	28.9	44	37	26.5	32	32.7	28.3	36	32	32.1	23.1	28.9	29.2	26.9	37.1	36.2	18.2		21.5	20.5	22.9	23.2		20.9	24.9		22.5			23.3		17.9		31.5	32.2	27.3	31.9	24.6	26.8	28.9	28.1	21.9	19.9
		25	27.5	26.1	28.5	28	28.7	42.7	37.6	26.5	33	30.9	28.5	37.8	33.3	33.1	23.9	29.3	29.8	26.9	36.5	36.7	18		20.8	18	22.4	22.7		20.9	24.9		22.7			21.7		17.1		31.6	30.8	28.9	31.6	23.3	28	31	28.9	22.1	20.6
		26	28.6	28.5	26.4	26.8		45.2	40.6	27.6	33.2	33.3	28.8	37.3	32.8	32.7	22.3	30.2	29.9	28.1	36.7	38.6				19.1	23.2	23.8		20.3	22.5					22.1		13.9		32.7	33.2	27.6	32.4	25.4	28.1	32.9	30.8	22.7	21.5
		27	25.9	27.5	29.1	30.5		45.3	39.5	27.8	32.6	33.3	30	39.7	34.5	34.2	22.6	31.7	31.7	29.5	36.9	36.7					22.8	24.1		21.4	25.2					22				33.9	32.3	29.1	32.2	25	28.8	34.2	29	21.8	20.5
		28	27.6	26.2	27.2	31.1		46.6	41.6	28.4	33.8	34.9	29.9	40.9	35.2	34.6	23	30.8	32.1	28.3	36.9	37.9					23	23.8		21.7						22.7				32.5	34.7	29.9	32.4	25	28.9	33.5	29.5	22.7	20.6
		29	27.6	26.2	27.8	31		47.8	44	28.7	33.5	35.5	29.9	40.4	35.9	35.8	25.1	29.5	31.1	28.8	36.2	37.7					23.3	23.7		24.9						22.9				33.3	35.4	30.2	32.8	26.5	27.4	33.1	31.1	22.3	21.2
		30	30.5	26.6	25.7	27.4	32.2	48.1	46.1	29.9	34.4	35.4	30.1	40.7	35.8	36.2	22.9	30	31	27.8	35.8	38					24	25.4		21.8						22.9				36.2	35.1	30.1	32.8	26	27.6	34.5	31.1	22.9	22
		31	30.2	29.1	27.3	30	32.4	45.2	44.4	29.6	29.3	34.2	34.1	44.1	34.7	35.8	23.8	31.4	32.3	28.2	37.2	39.8					23.6	24.9		22.7						23.4				34.1	33.8	29.4	34.3	24.2	30.2	34.7	30.9	23.1	20.9
		32	30.8	30	28.6	29.5	33.3	45.5	44	28.3	34.3	32.9	29	42.4	34.3	35.3	23.5	30.9	31.6	29.7	38.4	41.6					24.7	25		21.4						23				34.5	34.4	30.4	32.4	25.9	29.4	37	30.9	22.5	21.7
		33	32.2	29.8	30	31.9	34.3	48.2	45.1	30.9	35.1	34.8	30.1	43.6	36.4	36.7	24	31.9	32.7	30.5	37.5	41.7					23.8	24.6		21.6						22.8				35.5	36	30	33.5	25	29.4	35	30.6	22.9	22.2
		34	33.4	30.9	29.2	33.1	34.7	47.7	44.5	31.1	35.9	36.6	29.3	44.8	35.6	37.6	22.4	32.4	31.6	27.4	37.7	42.3					24.2	25.9		22.3						24.4				36.9	37.8	31.8	36.2	26	21.5	36.6	31.1	23.7	23.1
		35	33.7	32	31.1	36.1	36.3	47.5	49.6	30.8	34.8	36.3	30.7	45.1	35.3	38.3											25.6	26.6		22.4										36.2	37.7	31.1	36.2	29.7	31.5			24.1	22.6
		36	34.8	30.4	32.1	34.5	36.7	49.4	47.7	32.4	35.6	37.2	31.2	44	35.7	37.5											24.5	25.4		22.4										36	39.4	31.1	35.7	27.6	31.9			23.6	22.4
		37	35.3	32.5	31.6	34.9	36.5	51.3	50.4	32.5	36.7	36	31.7	43	35.3	38.6											25.2	25.8		22.5										39	36.8	31.2	35.8	28.4	33.6			23.8	22.1
		38	35.4	34.1	33.3	36.8	36.5	50.9	49	32.5	37.5	38.1	30.6	41.7	37.9	37.6											23.5			22.5										37.2	39	32.3	36.5	31.6	34.1			24.4	22.4
		39	35.4	34.1	33.3	36.8	36.5	50.9	49	32.5	37.5	38.1	30.6	41.7	37.9	37.6											23.5			22.5										37.2	39	32.3	36.5	31.6	34.1			24.4	22.4
		40	35.1	33.9	32.6	37.7	37.7	52	49.3	33.3	36.3	36.7	31.3	42.8	36	38.1											24.5			22.2										37.2	38.5	30.3	37.4	28.9	34.8			24.3	23.1
		41	35.3	34	33.9	36	37.5	53	50.4	33.5	35.1	36.8	31.7	42.9	36.9	39.3											24.3			21.8										38	38.6	31.7	36.8	30.4	34.6			24.2	21.5
		42	36.8	33.7	35.9	37.8	37.1	51.9	50.4	33.2	36.6	36.7	31.6	42.2	36.9	38.5											24.4			22.9										38.2	39.6	31.8	36.6	32.8	35.5			23.8	22.9
		43	36.2	34.1	35.1	37.4	37.9	51.6	49.5	33.1	36.6	37.5	31.8	41.8	36.7	38.8											24.6			22										39.9	36.8	31.3	36.9	30.9	34.2			23.8	22.7
		44	35.4	35.3	36.4	40.2	39.6	53.6	48.5	33.7	37.4	38.7	31.2	42.4	34.8	37.5											24.5			23.1										38.5	39	32.1	37.8	32.6	35			25.2	22.6
		45	34	35.6	35.5	39.3	38.7	52.1	50.8	32.8	37.5	37.3	31.6	41.5	35.9	37.4											26			22.8										38.4	40.4	32.5	37.2	29.9	35.4			24.3	22.6
		46	34.9	33.5	36	37.7	39.4	52.1	48.3	32.6	36.4	37.7	31.7	40.1	34.8	38.2											24.1			22.7										39	38.7	31.6	36.5	31.8	35.3			24.4	22.8
		47	33.3	34.5	36.2	38.7	39.8	53	50	32.2	36.6	36.6	31.6	41.5	36.1	38.7											24.9			22.9										40.2	39.1	30.6	37.3	31.6	35.2			25.2	22.7
		48	34.3	35.6	36.8	39.1	39.8	51.3	48.2	33.6	36.2	38	31.9	42	35.5	38											25													40.7	39.8	30.8	37.9	32.2	34			24.7	22.7
		49	35.1	35.7	36.3	38.6	40.2	53.4	48.6	34	36.6	38.7	31	41.4	36.8	39.1											25.1													39.2	42	32.2	38.5	31.5	35.9			25	23.2
		50	33.7	34.9	34.7	39.6	38.5	51.6	49.8	33.2	37.4	37	31.2	41.2	34.5	39											25.2													41	39.2	31.6	36.4	32	34.1			24.8	22.3
		51	32.6	35.1	36.1	40.4	39	51.6	47.4	33.1	36.3	38.1	31.8	43.4	37.1	38.1																								39.6	40.7	30.4	35.5	32.5	34.4			25.3	23.7
		52	35.1	35.2	37.4	39.4	40.1	50	48.8	32.9	36.6	39.9	31.9	41.8	35.6	38.4																								38.8	42.5	31	36.9	30.1	34.7			24.5	22.4
[truncated: 21 more columns]

## Sheet: Table S1E; Body weight GT study
	Weights of male (left) and female (right) WT and D801N mice treated with vehicle or ATP1A3-AAV9 gene therapy vector. Data points and error bars represent mean and standard deviation, respectively, for the number of surviving mice at each time point. Ordinary one-way ANOVA with repeated measurements was corrected for multiple comparisons using Tukey method. The size of each cohort is displayed in …
	MALE BODYWEIGHT DATA
		Mouse age	B6C3 WT, vehicle																					B6C3 D801N, vehicle																				B6C3 WT, ATP1A3-AAV9
		(Weeks)	Mouse weight (grams, each column an individual mouse)																					Mouse weight (grams, each column an individual mouse)																				Mouse weight (grams, each column an individual mouse)
		0
		1
		2	8.4	8	7.1	7.7	6.5	7.6	6.9	9.7	9.7	10.8	10	9.7	9.5	9.4	9.4	9.7	8.8	8.7	11.4	9.8	9.2	5.3	7.3	7.4	6.6	7	5.7	5.7	6.2	6.5	6.4	6.1	6.5	6.8	5.9	6.5	7.3	9.4	8.7	9	7.9	7.6	9	8.2	10.3	7.2	8.8
		3	12.8	11.7	9.7	10.5	8.4	10.2	8.9	13.1	12.9	14.3	14.4	13.9	14	13.4	12.8	13.6	11.3	10.7	16.3	14	11.4	6.6	9.1	8.5	7.6	7.7	6.2	6.2	6.4	8.4	8.7	8.2	8.7	8.7	7.8	8.4	7.7	11.4	9.3	10.4	8.7	10.5	13.4	10.2	14.9	10.7	12.7
		4	19.6	19.5	21.4	19.1	22.1	22.9	22.2	22.7	22.4	22.3	23.8	19.8	19.7	20.4	22.1	21.3	18.9	17.9	15.7	18.2	16	11.3	12.1	16.9	15.5	17.1	18.2	15.2	15.3	11.4	12.5	10.7	10.7	10.9	12.2	13.1	12.6	12.1	13.7	11.3	11.9	16.7	20.2	15.2	21.4	16.9	20.1
		5	22	14.3	23.3	21.4	24.4	26.4	24.6	24.9	25.2	25.3	27.7	22.9	22.9	23.3	23.7	24.1	23	23.5	21.3	24.2	20.1	22.3	15.1	19.4	19.2	19.7	21.1	15.1	18.6	17.2	15.2	14.8	14	12.3	17.1	18.5	14.4	16.6	18.2	13.6	16	22	22.6	19.4	22.3	24.1	21.5
		6	23.4	24.7	27.2	22.5	26	29	27.7	26.8	27.8	27.8	31.3	25	25.2	26.9	28.4	29.1	15.4	24.5	20	19.8	21	15.1	18.4	20.6	19.9	20.1	23.8	18.8	19.8	17.4	16.9	15.5	14.8	16.5	19.8	20.6	23.1	19	19.9	14.7	18.5	24.2	24.9	21.1	25.2	26.4	23.2
		7	26	26.6	29.8	24.6	27.7	30.6	29.3	28.2	31	28.3	33.1	27.5	27.1	29.5	28.2	25.9	27.4	28.2	25.5	27.4	22.7	16.3	20.2	21.7	20.9	21.7	25.5	20.9	21.5	18.8	17.9	17.3	16.5	17.3	21.3	21.6	20.8	19.9		16.8		25.7	26.5	22.2	26.8	28.1	25
		8	28.4	28.3	29.4	25.5	30.2	32.8	31.7	28.9	34.8	31.4	35.3	28.8	28.9	31.4	31.3	27.4	30.2	31	27.4	30.6	24.5		20.1	23.5		22.8	27.5		22.4	16.6	18.4	19	17.8	18.4		23.2	20.5	22.1		20.8		27.1	27.3	23.2	28.1	29	26
		9	30.2	30.3	30.1	26.4	32.7	36.6	33.4	30.2	37	31.5	36.2	29.6	30.6	32.3	30.7	28.8	29.6	31.5	27.8	31.7	24.6		19.8	21.2		23.9			22.2		18.1	19.8	18.4	18.8		24.2		15.8		19.9		27.5	27.4	24.8	27.9	29.5	28.8
		10	30.7	31.2	31.7	26.2	33.9	37	34.2	31.4	38.2	32.1	36.9	31.2	31.7	32.9	32.8	29.7	30.9	31.9	28.9	32.5	20		21.4	24.8		24.7			22.9		12	19.7	19.5	19.4		25.1				25.3		28.7	28.9	25.3	29.6	31.5	29.8
		11	33.4	31.8	36.4	29.9	36.2	40.4	36.5	32	41.1	34.2	39.1	32.1	32.7	33.8	34.6	29.2	33	33.5	30.8	35.8	29.2			25.4		25.6			23.7			21	20.3	20.1		24.7						28.4	29.8	26.4	30.9	32.5	29.9
		12
		13
		14
		15	35.7	34.8	42.6	35.8	38.8	43.7	39.7	33.9	46.6	37.2	43.4	33.9	35.1	35.7	37.6	30.3	32.4	36.6	34.5	42.2	34.5					28						23.3	22.3	22.7		28.5						29.8	33.2	27.1	34	33.9	28.5
		16	36.4	34.3	45	36.9	43.6	40.4	40.2	34.7	47.8	37.7	43.7	35.5	36.1	35.6	38.8	32.7	33.5	38.6	35.7	43.9	36.3					27.5						23.3	22.7	23.7		26.5						31.6	34.9	27.8	33.8	34.5	34.9
		17	37.2	34.5	44.7	36.9	41.6	45.2	40.9	48.4	34.8	38.2	44.3	35.7	36.3	36.6	38.9	31.8	32.2	37.7	34.5	37.2	44.8					27.6						22.8	23.3	23.1		25.6						32.9	37.2	28.8	35.2	35.2	35.2
		18	36.9	34.7	45.3	38.3	40.3	44.4	41.8	35.3	47.9	38.4	43.6	35.8	36.3	36.8	39.1	32.8	33	38.7	35.5	46.1	38.3					27.3						23.1	23.4	23.8		26.3						34.1	38.4	28.7	36.5	35.7	30.5
		19	37.1	34.3	46.7	38.7	41.2	44.5	42.3	35.4	48.5	39	44.5	35.1	37.2	37.7	40.9	34.4	32.6	39.1	36.6	46.7	39.3					27.6						23.5	23.8	24.3		27.5						35.8	38.1	29.3	35.6	35.7	35.7
		20	39.2	35.2	47	39.9	42.2	44.5	43	36.3	48.9	39.5	44.9	36.8	37.5	38.9	40.6	33.9	32.5	39.7	37.1	47.2	39.8					27.3						24.2	23.7	23.7		26.7						35.4	39.6	30.4	36.4	37.3	35.8
		21	39	34.5	46.6	39.5	40.8	45.1	43.6	35.8	48.6	38.2	42.8	34.9	37	37.7	40.6	32.4	34	39.8	37.4	44.9	38.3					27.4						23.6	24.2	24.5								36.1	40.7	30.1	37	37.3	37
		22	40.5	35.4	47.4	40.8	41.9	46.5	44.9	35.5	49	39	43.7	36.9	37.8	38.8	41.4	33.4	33.5	42.6	37.4	47.4	40.1					28.2						24.1	24.8	25.2								35.7	40.9	29.8	36.5	37.5	37.2
		23	40.2	36.1	47.8	40.9	42.8	46.4	44.7	35.6	49.6	39.1	44.4	37.2	38.3	39.7	41.7	33.6	35.7	43.2	38.4	47.8	40.2					28.6							24.6	24.8								36.7	42.2	31	37.3	38.7	38.2
		24	41.1	35.8	47.2	40.9	42.9	45.5	46.2	35.8	49	40.6	45.1	38.7	38.3	40.6	43.1	35.1	34.9	43.4	37.7	48.2	40.7					28							24.5	25								38	41.9	30.2	37.7	38.6	39.9
		25	40.3	35.3	48.6	41.6	43.4	47	46.4	35.9	50.7	40.9	45.6	39.8	38.4	40.5	44.2	34.6	35	43.9	40.3	49.2	41.9					28.5							24.3	24.7								38.3	42.5	30.6	37.8	38.4	39.8
		26	40.3	35.7	48.9	41.9	43.5	45.6	47	36.3	50	40.9	45.1	39.7	38.8	41.1	43.8	34.6	36.5	43.7	40.6	48.9	42					28.1							24.8	25.2								39	42.9	31.1	38.3	38.5	40.7
		27	40.5	35.6	49.5	42.6	44.1	47.5	48	36.4	51.9	39.7	45.6	40.4	39.3	41.6	44.9	36.2	35.4	45.1	41.6	50	43.3					29.1								25.4								39.8	42.5	31.8	37.7	38.5	40.2
		28	40	35.2	50.8	42.7	43.1	47.9	47.1	35.7	50.7	39.4	44.7	40.4	39.3	41.7	44.5	36.4	36	45.3	40	49.7	42.2					29.3								26.6								40.6	43.1	31.4	37.3	39.6	41.9
		29
		30
	FEMALE BODYWEIGHT DATA
		Mouse age	B6C3 WT, vehicle																	B6C3 D801N, vehicle																			B6C3 WT, ATP1A3-AAV9
		(Weeks)	Mouse weight (grams, each column an individual mouse)																	Mouse weight (grams, each column an individual mouse)																			Mouse weight (grams, each column an individual mouse)
		0
		1
		2	8	9.4	9.1	9	9	8.7	7.8	8	9.8	9.7	9.9	8.5	9.1	8.7	9.1	10.5	13.4	7.5	5.7	8	6.8	8.8	8.2	6.8	6	8.7	7.9	8.7	7.5	9.3	8.7	9.4	8.2	8.2	8.1	8.6	9	9.8	9.9	8.5	9.3	7.7	7.6	8.6	7.6	8.6	8.6
		3	12.5	11.3	11.5	10.5	11.8	11.3	10.4	11.8	12.3	11.6	13.2	13.4	13.5	11.2	12	11.9	12.7	8.3	7.3	8.9		10	8.4	8.8	7.7	9.5	9.8	9.3	9.5	10.7	9.5	10.7	9.2	9.6	9.1	8.8	12.9	13.4	14.4	11.6	12.8	10.9	10.2	11.3	9.7	11.7	12.1
		4	18.6	16.8	17.5	18.1	18.7	18.9	18.5	17.2	18.4	18.2	18.3	16.1	16	15.5	16.1	16.6	14.9	11.9	11.8	13.7	12.8	15	14.9	14.8	12.7	14.9	13.4	13.6	13.3	12.7	11.9		13.8	12.4	10.9	10.9	17.2	18.2	18.1	16.1	16.2	15.6	14.3	15.2	13.3	15.7	15.5
		5	19.3	19.8	19.5	19.5	14.1	21.1	20.4	19	20.2	20.3	21.2	19.1	18.5	18.9	18.2	18.3	17.1	13.2	13.8	15.9	20.6	19.3	17	17.1	14.5	16.1	15.3	15.2	15.6	14.6	15.2		16.2	14.6	13.4	13.4	18.7	21.1	17.4	18.3	20.5	17	18.3	16.3	16.8	19.7	17
		6	21.3	21.1	19.9	20.1	21.5	21.5	21.8	20.1	21	20.5	23.5	20.6	18.3	20.3	19.5	18.5	18.1	15.1	15.4	17.7	15.1	21	17.4	17.8	16.1	16.9	16.6	16.3	18.2	16.7	16.5		17.2	16.4	15.5	14.6	19.2	21.6	18.1	19.2	22.4	17.7	19.4	17.4	18.3	19	17.9
		7	22.3	22.6	20.4	20.2	23.2	21.9	21.9	20.1	22.7	21.8	24	21.4	19.6	21.2	20.5	19.2	18.8	16.3	14.7	18.5	16.5	22.4	19	18.2	15.9	17.1	17.1	17.2	18.7	17.8	17.2		16.8	16.5	16.6	15.6	21.1	24.1	18.6	20.7	23.5	18.4	20.2	18.8	19.8	20.8	18.3
		8	23.4	23.2	21.9	21.2	23	21.4	23.4	22.8	25.8	22.8	25.2	22	19.7	22.6	22	20.2	19.1	17.6	13.4	19.2	18.1	21.7	19.2	18.1		17.5	16.3	16.1	19.5	18	16.2		17.4	17.4	16.2	17.2	21.4	25.1	18.5	21.8	23.8	19	19.1	20.2	19.9	20.7	18.3
		9	23.5	23.8	22.3	23.1	23.4	22.6	24.3	22	24.5	24.9	26.6	22.7	20	24.4	22.3	20.5	20.4	18.1	15.1	19.8	17.6	22.5	19.6	18.7		18.3	17.4		20.2	18.4			19.8	18.3	16.7	17.2	21.6	25.2	19.9	21.4	24.9	18.6	20	21.3	21.3	23	19.9
		10	24.26	23.6	23.5	23.4	24.9	23.3	25.1	23.5	26.5	23.6	20.5	24.7	20.9	24.6	23	21.4	20.9	20.3	15.6	22	18.6	20	21.5	17.7		18.8	17.8		20.7	18.7			17.8	16.2	17.4	16.8	23.6	21.2	22.3	20.3	22.5	25.1	18.6	19.8	20.5	21.4	24.2
		11	26.1	25.6	25.4	23.1	26.5	25.1	28.9	25.2	27.6	24.7	25.2	26.2	21	27.1	24	22.2	21.3	19.6	15.6	20.4	18.3	24.6	21.4	22.6		19.7	19.6		19.2	18.1			17.7		18.6	18.6	25	18.8	23.8	20.3	21.4	26.5	19.4	19.9	21.5	21.8	25.2
		12
		13
		14
		15	25.1	29	25.6	26.4	28.4	27.2	30.2	27.7	28.5	26.4	31.2	28.5	24.3	29.8	26	22.7	24.4	20.4		20.9	19.2	24.4		21.2			20.7		22.5	19.9						19	28		20.7	19.4	29	20.2	21.5	25	24	27.1	22.7
		16	28.4	29.5	26.7	26.9	29.1	27.5	32.3	28.1	29.7	29.2	32.3	30.8	25.7	30.9	25.7	23.9	24.7	22.1		22.7	20.4	27.3		20.8			20.3		22.2	20.7						19.8	28.6		22.4	28	29.9	21.6	21.1	25	23.8	28.1	22.3
		17	29.3	28.2	26.9	26.8	30.3	29.3	30.6	30.9	31.4	26.8	32.6	17.2	25.2	32.1	25.1	26.1	25.5	21.5		21.5	20.9	26.6		21.8			20.9		23.4	22.4						15.6	29.4		23.2	27	30	21.4	21.1	25.7	25.4	30.3	22.5
		18	27.2	28.9	27.5	26.3	29.7	30.1	33.5	29.5	30.3	26.3	32.1	31.1	24.6	32.6	26.6	24.8	26.6	20.6		20.4	19.4	25.3		22.5			21.6		23.1	21.1							29.4		22.4	30.5	21.8	21.5	21.7	26.3	25.5	30.9	22.6
		19	29.1	27.7	28.2	27.2	28.8	29.3	32.5	29.7	30.6	27.6	33	29.4	24.2	32.7	26.5	25.6	26.3	22.4		21.4	20.7	25.9		22.1			21.8		23.3	22.2							30.6		21.1	31.6	32	20.1	22.9	26.5	25.9	29.5	22.9
		20	29.3	29.1	27.9	27.9	31.3	31	34.4	33.1	30.4	28.6	34.8	30.6	25.2	33.8	27.3	27	29.3	22.3		23.2	20.5	28.2		21.5			22.3		23.8	22.9							30.9		22.3	32.3	32	22	23.2	27.5	25.8	30.6	24.8
		21	30.3	29.8	28.2	26.2	31.5	30.8	34.3	31.4	32.4	29.5	37.1	30.6	25.3	35.1	27.8	27.1	28.2	21.6		22.6	20.8	27.2		22.6			22.5		24.1	21.8							32		24	33.1	31.9	21.5	22.5	27.3	26.3	31.7	22.8
		22	30	29.9	29.4	26.3	30.4	31.4	36.1	32.8	30.6	28.3	35.1	30.4	25.5	37.1	27.1	27.9	27.8	21.4		22.2	20.6	26.6		22			23.2		22.3	22							33.1		23.7	33.3	32.2	21.5	22.3	25.7	26.4	32	22.9
		23	30.6	29.3	27.5	26.2	31.2	31.1	35.8	27.4	27.1	21.6	36.1	31.3	25.7	37.5	27	26.6	30.9	21.9		22.9	21.8	26.1		22.5			23.2		23.3	22.4							33.7		23.8	34	31.8	21.7	22.7	27.7	27.3	33.2	23.5
		24	29.3	28.8	28.8	28.4	31.1	31.7	37.4	27.1	28	20.4	36.7		26.7	38.3	27.4	26.9	32.6	22.6		21.9	21.2	27.5		22.2			23.4		24.3	22.3							34		23.3	33.1	33.2	22	23.1	33.5	30.8	32.9	24.2
		25	29.5	30	29.6	27.5	31.2	33.1	35.5	27.7	28.8	20.3	39.3		26.9	36.7	29.2	27.6	31.3	21.6		23.4	21.6	26.5		23.7			24.1		25.2	21.9							34.4		24.4	34.4	32.7	22	23.1	35.2	31.3	33.9	25.4
		26	29.8	30.4	29.7	28	31	31.6	35.2	27.9	28.9	19.8	37		26.5	39.6	29.3	28.2	32.5	22.3		22.6	21.3	26.6		23.3			22.9		23.6	22.4							35.4		29.7	25.2	35.4	32.7	23.8	23.7	33.3	33.6	34.3
		27	30.6	29.6	29.4	27.9	31.2	32.3	36.2	27.1	27.8	19.5	40.2		27.9	39.4	29.8	29.6	34.6	22.6		23.8	22.1	27.6		23.8			24.1		24.2	22.8							36.2		30.2	24.4	35	34.1	22.5	24.4	33.5	34.4	33.7
		28	28.7	29.2	29.2	27.2	31.9	32.3	34.5	28.8	28.5	20.7	37.4		26.3	39.5	27.6	27.3	35.4			22.8	21.4	28		22.8			24.4		23.7	22.4							32.8		30.5	24.2	34.8	35	23.1	22.5	35.1	33.3	35
		29
		30
[truncated: 28 more columns]

## Sheet: Table S1F; Figure 1 data
Figure 1D		This figure is a summary figure. See Figure S1 for indiviudal values.
Figure 1E		This figure is subset of data from Figure S2B. See Figure S2B for indiviudal values.
Figure 1F		This figure is subset of data from Figure S3B. See Figure S3B for indiviudal values.
Figure 1G		This figure is subset of data from Figure S4B. See Figure S4B for indiviudal values.
Figure 1H		This figure is subset of data from Figure S5B. See Figure S5B for indiviudal values.
Figure 1I		This figure is subset of data from Figure S1D. See Figure S1D for indiviudal values.
Figure 1J
	Figure 1H		D801 c.2401G genotype			indels
			Replicate 1	Replicate 2	Replicate 3	Replicate 1	Replicate 2	Replicate 3
		MLH1dn (+)	72.48	70.95	72.36	6.75	9.97	6.85
		MLH1dn (-)	62.46	55.88	59.87	11.31	19.18	13.37
		No Edit	51.06	51.08	49.89	0.12	0.28	0.12
Figure 1K
	Figure 1G		E815 c.2443G genotype			indels
			Replicate 1	Replicate 2	Replicate 3	Replicate 1	Replicate 2	Replicate 3
		MLH1dn (+)	85.79	78.88	80.5	4.74	5.85	4.98
		MLH1dn (-)	68.26	68.42	68.03	8.11	10.25	9.54
		No Edit	50.21	50.66	51.23	0.15	0.14	0.15
Figure 1L
	Figure 1H		L839 c.2516T genotype			indels
			Replicate 1	Replicate 2	Replicate 3	Replicate 1	Replicate 2	Replicate 3
		MLH1dn (+)	85.13	84.72	85.32	1.49	1.32	1.46
		MLH1dn (-)	85.17	86.39	86.26	0.89	0.86	1.12
		No Edit	51.5	50.48	50.93	0.02	0.02	0.02
Figure 1M
	Figure 1I		G947 c.2839G genotype			indels
			Replicate 1	Replicate 2	Replicate 3	Replicate 1	Replicate 2	Replicate 3
		MLH1dn (+)	86.6	87.63	87.95	4.54	3.97	3.62
		MLH1dn (-)	73.6	73.13	74.36	11.33	9.04	11.77
		No Edit	50.96	50.4	50.55	0.04	0.06	0.09
Figure 1N
	Figure 1J		G947 c.2839G genotype			indels
			Replicate 1	Replicate 2	Replicate 3	Replicate 1	Replicate 2	Replicate 3
		ABE	97.37	96.24	91.3	0.29	0.28	0.25
		No edit	49.76	49.92	49.69	0.01	0.02	0.02

## Sheet: Table S1G; Figure 3 data
Figure 3A
	Figure 3A		D801 c.2401G genotype			indels
			Replicate 1	Replicate 2	Replicate 3	Replicate 1	Replicate 2	Replicate 3
		PE	75.07	71.01	68.79	1.64	1.66	1.34
		No Edit	50.45	50.18	49.49	0.14	0.14	0.15
Figure 3B
	Figure 3B		E815 c.2443G genotype			indels
			Replicate 1	Replicate 2	Replicate 3	Replicate 1	Replicate 2	Replicate 3
		PE	84.0923	84.204	82.2431	2.89614	3.08582	2.67842
		No Edit	49.8764	50.6833	49.7867	0.0128403	0.0120474	0.00860141
Figure 3F
	Mouse ID #	390_77	390_79	390_10	390_103	390_104	390_105	390_106	390_86	390_87	390_88	390_97	390_98
	Sex	F	M	F	M	M	F	F	F	F	F	F	M
	Atpa1a3 genotype	B6C3 D801N	B6C3 D801N	B6C3 D801N	B6C3 D801N	B6C3 D801N	B6C3 D801N	B6C3 D801N	B6C3 D801N	B6C3 D801N	B6C3 D801N	B6C3 D801N	B6C3 D801N
	Injection Article	D801N-PE-AAV9	D801N-PE-AAV9	D801N-PE-AAV9	D801N-PE-AAV9	D801N-PE-AAV9	D801N-PE-AAV9	D801N-PE-AAV9	Vehicle	Vehicle	Vehicle	Vehicle	Vehicle
Sequencing gDNA reads with Atp1a3 D801 genotype (%)	REPLICATE:	1	2	3	4	5	6	7	1	2	3	4	5
	Cortical BULK	76.72	69.25	77.98	68.46	73.8	76.62	80.16	53.74	51.44	51.21	48.87	50.78	Cortical BULK
	Cortical GFP Positive	95.19	90.16	94.68	88.77	89.59	93.3	96.24						Cortical GFP Positive
	Hippocampal BULK	67.36	73.09	69.37	61.34	74.9	72.28	70.39	54.14	52.27	49.7		51.87	Hippocampal BULK
	Hippocampal GFP Positive	96.36	97.53	99.56	88	90.25	93.46	93.6						Hippocampal GFP Positive
	Cerebellar BULK	51.25	35.84	43.37	51.05	51.72	50.67	52.31	44.38	52.07	47.84	50.59	53.19	Cerebellar BULK
	Cerebellar GFP Positive	69.35	71.17	73.59	81.4	70.31	71.26	79.58						Cerebellar GFP Positive
	Brainstem BULK	48.49	52.62	57.79	54.32	52.46	56.16	52.6	58.29	57.83	48.84	50.17	50.74	Brainstem BULK
	Brainstem GFP Positive	64.28	43.69	56.28	75.44	67.56		69.23						Brainstem GFP Positive
Sequencing gDNA reads with indels (%)	REPLICATE:	1	2	3	4	5	6	7	1	2	3	4	5
	Cortical BULK	0.28	0.38	0.25	0.46	0.54	0.61	1.28	0.2	0.25	0.24	0.31	0.32	Cortical BULK
	Cortical GFP Positive	0.81	1.73	1.19	0.67	0.69	0.79	1.58						Cortical GFP Positive
	Hippocampal BULK	1.4	0.13	0.21	0.63	1.04	0.81	1.47	0.18	0.22	0.19		0.36	Hippocampal BULK
	Hippocampal GFP Positive	0.67	0.19	0.25	0.87	1.31	1.73	1.25						Hippocampal GFP Positive
	Cerebellar BULK	0.21	0.14	0.17	0.3	0.25	0.25	0.29	0.29	0.16	0.19	0.24	0.39	Cerebellar BULK
	Cerebellar GFP Positive	0.25	1.4	0.19	0.7	0.63	0.48	0.39						Cerebellar GFP Positive
	Brainstem BULK	0.18	0.2	0.21	0.32	0.3	0.37	0.46	0.16	0.19	0.16	0.3	0.24	Brainstem BULK
	Brainstem GFP Positive	0.18	0.14	0.23	0.64	0.41		0.56						Brainstem GFP Positive
Figure 3G
	Mouse ID #	448_184	448_187	448_188	448_195	448_196	448_198	448_202	448_209	448_210	448_212	448_214	448_218
	Sex	F	F	F	M	M	M	M	F	F	F	M	M
	Atpa1a3 genotype	B6C3 E815K	B6C3 E815K	B6C3 E815K	B6C3 E815K	B6C3 E815K	B6C3 E815K	B6C3 E815K	B6C3 E815K	B6C3 E815K	B6C3 E815K	B6C3 E815K	B6C3 E815K
	Injection Article	E815K-PE-AAV9	E815K-PE-AAV9	E815K-PE-AAV9	E815K-PE-AAV9	E815K-PE-AAV9	E815K-PE-AAV9	E815K-PE-AAV9	vehicle	vehicle	vehicle	vehicle	vehicle
Sequencing gDNA reads with Atp1a3 E815 genotype (%)	REPLICATE:	1	2	3	4	5	6	7	1	2	3	4	5
	Cortical BULK	65.9143	62.914	64.6777	64.3615	64.3977	63.3524	64.4273	51.8338	50.3803	51.393	50.4171	50.8622	Cortical BULK
	Cortical GFP Positive	75.6885	70.314	73.4753	77.018	70.8771	73.1356	73.2805						Cortical GFP Positive
	Hippocampal BULK	62.3934	58.2689	60.5602	59.7463	60.4927	56.9646	61.2176	51.2654	49.4119	49.7978	50.3989	48.2737	Hippocampal BULK
	Hippocampal GFP Positive	70.4073	64.2287	71.1958	68.9555	70.7465	69.0443	69.6448						Hippocampal GFP Positive
	Cerebellar BULK	49.6123	51.0643	49.7471	48.8875	49.1986	51.3177	51.4618	51.1152	51.5779	49.6996	45.8602	49.9067	Cerebellar BULK
	Cerebellar GFP Positive	61.2807	66.0617	59.3595	69.9819	63.1316	62.8036	60.5489						Cerebellar GFP Positive
	Brainstem BULK	49.0123	54.3965	49.6559	54.3712	54.0336	52.6262	52.072	49.677	51.1329	52.1166	47.8424	50.8352	Brainstem BULK
	Brainstem GFP Positive	61.1202	63.2609	55.2922	64.2164	68.1374	66.2691	60.4516						Brainstem GFP Positive
Sequencing gDNA reads with indels (%)	REPLICATE:	1	2	3	4	5	6	7	1	2	3	4	5
	Cortical BULK	10.7602	15.7895	12.98	14.1288	11.3224	13.2928	12.824	0.0530574	0.0481609	0.056173	0.0493318	0.0369519	Cortical BULK
	Cortical GFP Positive	19.4826	26.7409	22.8148	19.4859	22.8825	24.1568	21.8266						Cortical GFP Positive
	Hippocampal BULK	10.3385	17.6977	12	11.9766	15.9657	16.5727	15.5853	0.0690986	0.0575948	0.0569071	0.0405655	0.04788	Hippocampal BULK
	Hippocampal GFP Positive	26.0504	33.234	27.0833	28.639	27.4546	29.4545	28.4716						Hippocampal GFP Positive
	Cerebellar BULK	0.257816	0.111068	0.124211	0.236835	0.123926	0.164109	0.467429	0.0458221	0.0506091	0.047228	0.0514017	0.0550779	Cerebellar BULK
	Cerebellar GFP Positive	3.38003	7.16826	2.14453	5.12648	2.91162	6.22283	3.51005						Cerebellar GFP Positive
	Brainstem BULK	0.498309	1.33153	0.220987	1.1209	2.25912	1.07703	0.796664	0.0509716	0.0507668	0.0336629	0.0268152	0.0482526	Brainstem BULK
	Brainstem GFP Positive	3.90872	6.64331	2.18958	4.93617	8.49989	7.34533	2.66682						Brainstem GFP Positive
Figure 3H
	Mouse ID #	390_77	390_79	390_10	390_103	390_104	390_105	390_106	390_86	390_87	390_88	390_97	390_98
	Sex	F	M	F	M	M	F	F	F	F	F	F	M
	Atpa1a3 genotype	B6C3 D801N	B6C3 D801N	B6C3 D801N	B6C3 D801N	B6C3 D801N	B6C3 D801N	B6C3 D801N	B6C3 D801N	B6C3 D801N	B6C3 D801N	B6C3 D801N	B6C3 D801N
	Injection Article	D801N-PE-AAV9	D801N-PE-AAV9	D801N-PE-AAV9	D801N-PE-AAV9	D801N-PE-AAV9	D801N-PE-AAV9	D801N-PE-AAV9	Vehicle	Vehicle	Vehicle	Vehicle	Vehicle
Sequencing cDNA reads with Atp1a3 D801 genotype (%)	REPLICATE:	1	2	3	4	5	6	7	1	2	3	4	5
	Cortical BULK	90.84	85.49	87.9	81.25	81.22	88.7	94.12	51.88	51.76	51.32	51.4	49.94	Cortical BULK
	Cortical GFP Positive	94.52	90.83	94.83	90.49	90.31	94.25	96.86						Cortical GFP Positive
	Hippocampal BULK	88.72	91.43	91.96	75.05	84.78	90.63	86.86	51.94	53.99	51.01	50.54	51.27	Hippocampal BULK
	Hippocampal GFP Positive	96.14	96.85	97.57	89.58	93.97	96.14	94.17						Hippocampal GFP Positive
	Cerebellar BULK	55.32	53.88	54.7	57.02	52.62	52.5	55.37	52.11	51.55	59.18	49.6	50.44	Cerebellar BULK
	Cerebellar GFP Positive	73.36	65.47	70.22	79.38	72.87	70.53	78.92						Cerebellar GFP Positive
	Brainstem BULK	57.18	57.62	58.31	63.48	57.62	60.76	61.51	51.12	52.53	50.69	50.87	51.82	Brainstem BULK
	Brainstem GFP Positive	66.69	64.23	67.88	78.22	69.29	72.19	71.6						Brainstem GFP Positive
Sequencing cDNA reads with indels (%)	REPLICATE:	1	2	3	4	5	6	7	1	2	3	4	5
	Cortical BULK	0.67	0.43	0.43	0.23	0.34	0.44	0.7	0.42	0.4	0.21	0.21	0.27	Cortical BULK
	Cortical GFP Positive	0.63	0.29	0.65	0.32	0.36	0.33	0.66						Cortical GFP Positive
	Hippocampal BULK	0.59	0.37	0.42	0.45	0.33	0.51	0.41	0.27	0.39	0.14	0.17	0.17	Hippocampal BULK
	Hippocampal GFP Positive	0.46	0.55	0.56	0.32	0.38	0.51	0.44						Hippocampal GFP Positive
	Cerebellar BULK	0.26	0.18	0.42	0.23	0.28	0.25	0.19	0.35	0.11	0.09	0.14	0.26	Cerebellar BULK
	Cerebellar GFP Positive	0.33	0.35	0.4	0.28	0.28	0.35	0.26						Cerebellar GFP Positive
	Brainstem BULK	0.24	0.07	0.09	0.14	0.23	0.24	0.19	0.12	0.19	0.11	0.22	0.31	Brainstem BULK
	Brainstem GFP Positive	0.31	0.26	0.15	0.21	0.18	0.32	0.31						Brainstem GFP Positive
Figure 3I
	Mouse ID #	448_184	448_187	448_188	448_195	448_196	448_198	448_202	448_209	448_210	448_212	448_214	448_218
	Sex	F	F	F	M	M	M	M	F	F	F	M	M
	Atpa1a3 genotype	B6C3 E815K	B6C3 E815K	B6C3 E815K	B6C3 E815K	B6C3 E815K	B6C3 E815K	B6C3 E815K	B6C3 E815K	B6C3 E815K	B6C3 E815K	B6C3 E815K	B6C3 E815K
	Injection Article	E815K-PE-AAV9	E815K-PE-AAV9	E815K-PE-AAV9	E815K-PE-AAV9	E815K-PE-AAV9	E815K-PE-AAV9	E815K-PE-AAV9	vehicle	vehicle	vehicle	vehicle	vehicle
Sequencing cDNA reads with Atp1a3 E815 genotype (%)	REPLICATE:	1	2	3	4	5	6	7	1	2	3	4	5
	Cortical BULK	82.322	82.4552	84.3848	85.1407	81.2213	86.9734	82.6741	48.3766	48.6981	50.3151	50.1744	48.6507	Cortical BULK
	Cortical GFP Positive	86.2394	87.4828	86.8903	88.0115	86.8942	89.265	86.4181						Cortical GFP Positive
	Hippocampal BULK	77.8563	79.1656	80.0898	80.751	82.7507	79.3907	83.0487	47.4461	48.8718	48.5232	47.7313	49.4209	Hippocampal BULK
	Hippocampal GFP Positive	85.6963	86.1285	86.5069	87.1488	88.1533	87.2556	87.6003						Hippocampal GFP Positive
	Cerebellar BULK	49.6973	51.754	No Data	51.0675	48.1949	52.1246	49.8519	49.4792	47.6724	50.1215	49.1318	48.6008	Cerebellar BULK
	Cerebellar GFP Positive	64.9746	67.2061	59.9301	67.6961	58.6051	65.9843	60.3394						Cerebellar GFP Positive
	Brainstem BULK	54.461	59.3128	51.478	57.3734	62.3027	59.9401	52.4628	49.9984	49.5291	50.1716	49.2582	49.808	Brainstem BULK
	Brainstem GFP Positive	62.9678	66.4378	56.047	68.2527	72.7957	71.25	60.2062						Brainstem GFP Positive
Sequencing cDNA reads with indels (%)	REPLICATE:	1	2	3	4	5	6	7	1	2	3	4	5
	Cortical BULK	6.63249	9.94389	8.08978	7.59225	6.46245	8.36908	6.56956	0.660114	0.935269	1.54245	1.09688	1.13546	Cortical BULK
	Cortical GFP Positive	8.42045	9.89989	8.8258	7.9196	6.9916	8.53691	7.48551						Cortical GFP Positive
	Hippocampal BULK	6.83818	10.4996	7.94338	7.47565	8.94905	9.03632	8.81862	1.41932	1.19035	1.06202	1.5541	1.51069	Hippocampal BULK
	Hippocampal GFP Positive	9.17831	12.212	10.381	10.2226	9.88911	10.0913	10.3982						Hippocampal GFP Positive
	Cerebellar BULK	1.96909	1.33092	No Data	1.35379	1.20684	1.25506	1.23852	1.08692	1.12707	1.02928	1.87772	1.93954	Cerebellar BULK
	Cerebellar GFP Positive	2.45938	2.95725	1.62095	2.04591	1.86046	2.79974	1.94055						Cerebellar GFP Positive
	Brainstem BULK	1.98391	2.43306	1.57519	1.87951	1.86016	2.26806	1.42342	0.92912	1.16234	1.38045	1.53965	1.37074	Brainstem BULK
	Brainstem GFP Positive	2.51862	2.65116	1.89077	2.80477	3.8767	3.18634	1.87541						Brainstem GFP Positive
Figure 3J
		Data Summary of D801N per-mouse average specific a3 activity. All data expresed as mmol Pi / mg / hour
		Vehicle-treated B6C3 WT mice					D801N-PE-AAV9-treated B6C3 WT mice					Vehicle-treated B6C3 D801N mice					D801N-PE-AAV9-treated B6C3 D801N mice
		Mouse ID	Sex	Average a3 activity			Mouse ID	Sex	Average a3 activity			Mouse ID	Sex	Average a3 activity			Mouse ID	Sex	Average a3 activity
		390-89	M	23.5			390-78	M	25.4			390-86	F	15			390-77	F	21.87
		390-91	M	21.83			390-81	M	29.63			390-87	F	16.25			390-79	M	23.05
		390-96	F	37.2			390-82	M	32.95			390-88	F	11.97			390-10	F	22.17
		390-101	M	26.55								390-93	F	9.5			390-103	M	20.95
		390-102	M	21.85								390-94	F	9.65			390-104	M	21.57
		358_41	F	24.95								390-95	F	16.45			390-105	F	22.75
		358_45	M	21.8								390-97	F	14.43			390-106	F	21.35
												390-98	M	18.17
												390-99	M	17.2
												390-100	M	17.6
												390_83	F	13.6
												358_42	F	14.2
												358_43	F	14.65
												358_44	M	15.3
												358_84	F	17.5
												358_85	F	16.8
Figure 3K
		Data Summary of E815K per-mouse average specific a3 activity. All data expresed as mmol Pi / mg / hour
		Vehicle-treated B6C3 WT mice					E815K-PE-AAV9-treated B6C3 WT mice					Vehicle-treated B6C3 E815K mice					E815K-PE-AAV9-treated B6C3 D801N mice
		Mouse ID	Sex	Average a3 activity			Mouse ID	Sex	Average a3 activity			Mouse ID	Sex	Average a3 activity			Mouse ID	Sex	Average a3 activity
		448_207	F	24.9			448_185	F	26.1			448_209	F	13			448_184	F	20.1
		448_208	F	33.6			448_186	F	28			448_210	F	18.7			448_187	F	23.7
		448_211	F	33.5			448_190	F	23.7			448_212	F	19.9			448_188	F	25.5
		448_216	M	31.4			448_192	F	31.4			448_214	M	18.7			448_189	F	26
		448_217	M	30.5			448_193	F	27.3			448_218	M	14.5			448_191	F	27.9
							448_194	F	24.9								448_195	M	24.9
							448_197	M	32								448_196	M	26.4
							448_199	M	29								448_198	M	23.1
							448_200	M	29.3								448_202	M	21.6
							448_201	M	24.3								448_203	M	20.7
							448_205	M	22.8								448_204	M	21.9
							448_206	M	23.4

## Sheet: Table S1H; Figure 4 data
Figure 4A
		Figure 4A					Survived 52 week longevity study = 0
		Treatment Group	Mouse ID	Birth Date	Death Date	Status	Died during 52 week longevity study = 1
		B6C3 WT, Vehicle	390_40	29-Nov-2023	25-Nov-2024	0
		B6C3 WT, Vehicle	390_41	29-Nov-2023	3-May-2024	1
		B6C3 WT, Vehicle	390_42	29-Nov-2023	25-Nov-2024	0
		B6C3 WT, Vehicle	390_47	29-Nov-2023	25-Nov-2024	0
		B6C3 WT, Vehicle	390_62	30-Nov-2023	25-Nov-2024	0
		B6C3 WT, Vehicle	390_63	30-Nov-2023	25-Nov-2024	0
		B6C3 WT, Vehicle	390_61	30-Nov-2023	25-Nov-2024	0
		B6C3 WT, Vehicle	390_74	3-Dec-2023	25-Nov-2024	0
		B6C3 WT, Vehicle	390_75	3-Dec-2023	25-Nov-2024	0
		B6C3 WT, Vehicle	390_132	4-Apr-2024	1-Dec-2024	0
		B6C3 WT, Vehicle	390_133	4-Apr-2024	1-Dec-2024	0
		B6C3 WT, Vehicle	390_150	4-Apr-2024	1-Dec-2024	0
		B6C3 WT, Vehicle	390_151	4-Apr-2024	1-Dec-2024	0
		B6C3 WT, Vehicle	390_152	4-Apr-2024	1-Dec-2024	0
		B6C3 D801N, Vehicle	390_46	29-Nov-2023	15-Mar-2024	1
		B6C3 D801N, Vehicle	390_48	29-Nov-2023	24-Jan-2024	1
		B6C3 D801N, Vehicle	390_53	30-Nov-2023	16-Feb-2024	1
		B6C3 D801N, Vehicle	390_54	30-Nov-2023	10-Apr-2024	1
		B6C3 D801N, Vehicle	390_55	30-Nov-2023	16-May-2024	1
		B6C3 D801N, Vehicle	390_60	30-Nov-2023	24-Jul-2024	1
		B6C3 D801N, Vehicle	390_68	1-Dec-2023	24-Jan-2024	1
		B6C3 D801N, Vehicle	390_69	1-Dec-2023	25-Mar-2024	1
		B6C3 D801N, Vehicle	390_70	1-Dec-2023	11-Jan-2024	1
		B6C3 D801N, Vehicle	390_71	1-Dec-2023	25-Mar-2024	1
		B6C3 D801N, Vehicle	390_76	3-Dec-2023	3-Jul-2024	1
		B6C3 D801N, Vehicle	390_111	3-Apr-2024	29-May-2024	1
		B6C3 D801N, Vehicle	390_112	3-Apr-2024	18-Nov-2024	1
		B6C3 D801N, Vehicle	390_113	3-Apr-2024	18-Jun-2024	1
		B6C3 D801N, Vehicle	390_114	3-Apr-2024	29-May-2024	1
		B6C3 D801N, Vehicle	390_115	3-Apr-2024	29-May-2024	1
		B6C3 D801N, Vehicle	390_129	3-Apr-2024	1-Dec-2024	0
		B6C3 D801N, Vehicle	390_130	3-Apr-2024	20-Sep-2024	1
		B6C3 D801N, Vehicle	390_131	4-Apr-2024	30-Aug-2024	1
		B6C3 D801N, Vehicle	390_153	4-Apr-2024	3-Jul-2024	1
		B6C3 D801N, Vehicle	390_154	4-Apr-2024	29-May-2024	1
		B6C3 D801N, Vehicle	390_155	4-Apr-2024	7-Jun-2024	1
		B6C3 D801N, Vehicle	390_156	4-Apr-2024	20-May-2024	1
		B6C3 WT, D801N-PE-AAV9	390_36	26-Nov-2023	25-Nov-2024	0
		B6C3 WT, D801N-PE-AAV9	390_37	26-Nov-2023	25-Nov-2024	0
		B6C3 WT, D801N-PE-AAV9	390_38	26-Nov-2023	25-Nov-2024	0
		B6C3 WT, D801N-PE-AAV9	390_45	28-Nov-2023	25-Nov-2024	0
		B6C3 WT, D801N-PE-AAV9	390_49	28-Nov-2023	25-Nov-2024	0
		B6C3 WT, D801N-PE-AAV9	390_50	28-Nov-2023	25-Nov-2024	0
		B6C3 WT, D801N-PE-AAV9	390_51	28-Nov-2023	25-Nov-2024	0
		B6C3 WT, D801N-PE-AAV9	390_52	28-Nov-2023	25-Nov-2024	0
		B6C3 WT, D801N-PE-AAV9	390_57	29-Nov-2023	25-Nov-2024	0
		B6C3 WT, D801N-PE-AAV9	390_58	29-Nov-2023	25-Nov-2024	0
		B6C3 WT, D801N-PE-AAV9	390_59	29-Nov-2023	25-Nov-2024	0
		B6C3 WT, D801N-PE-AAV9	390_64	29-Nov-2023	25-Nov-2024	0
		B6C3 WT, D801N-PE-AAV9	390_65	29-Nov-2023	25-Nov-2024	0
		B6C3 WT, D801N-PE-AAV9	390_107	31-Mar-2024	1-Dec-2024	0
		B6C3 WT, D801N-PE-AAV9	390_108	31-Mar-2024	1-Dec-2024	0
		B6C3 WT, D801N-PE-AAV9	390_110	31-Mar-2024	1-Dec-2024	0
		B6C3 WT, D801N-PE-AAV9	390_125	31-Mar-2024	1-Dec-2024	0
		B6C3 WT, D801N-PE-AAV9	390_126	31-Mar-2024	1-Dec-2024	0
		B6C3 WT, D801N-PE-AAV9	390_128	31-Mar-2024	1-Dec-2024	0
		B6C3 WT, D801N-PE-AAV9	390_143	2-Apr-2024	1-Dec-2024	0
		B6C3 WT, D801N-PE-AAV9	390_145	2-Apr-2024	1-Dec-2024	0
		B6C3 D801N, D801N-PE-AAV9	390_39	26-Nov-2023	25-Nov-2024	0
		B6C3 D801N, D801N-PE-AAV9	390_43	28-Nov-2023	18-Jun-2024	1
		B6C3 D801N, D801N-PE-AAV9	390_44	28-Nov-2023	26-Dec-2023	1
		B6C3 D801N, D801N-PE-AAV9	390_56	29-Nov-2023	25-Nov-2024	0
		B6C3 D801N, D801N-PE-AAV9	390_66	29-Nov-2023	25-Nov-2024	0
		B6C3 D801N, D801N-PE-AAV9	390_67	29-Nov-2023	25-Nov-2024	0
		B6C3 D801N, D801N-PE-AAV9	390_109	31-Mar-2024	20-May-2024	1
		B6C3 D801N, D801N-PE-AAV9	390_127	31-Mar-2024	1-Dec-2024	0
		B6C3 D801N, D801N-PE-AAV9	390_144	2-Apr-2024	6-May-2024	0	Euthanized due bite wounds
		B6C3 D801N, D801N-PE-AAV9	390_146	2-Apr-2024	20-May-2024	1
Figure 4B
		Figure 4B					Survived 52 week longevity study = 0
		Treatment Group	Mouse ID	Birth Date	Death Date	Status	Died during 52 week longevity study = 1
		B6C3 WT, Vehicle	390_05	29-Nov-2023	25-Nov-2024	0
		B6C3 WT, Vehicle	390_07	30-Nov-2023	25-Nov-2024	0
		B6C3 WT, Vehicle	390_08	30-Nov-2023	25-Nov-2024	0
		B6C3 WT, Vehicle	390_09	30-Nov-2023	25-Nov-2024	0
		B6C3 WT, Vehicle	390_14	30-Nov-2023	25-Nov-2024	0
		B6C3 WT, Vehicle	390_17	30-Nov-2023	25-Nov-2024	0
		B6C3 WT, Vehicle	390_20	30-Nov-2023	25-Nov-2024	0
		B6C3 WT, Vehicle	390_21	30-Nov-2023	25-Nov-2024	0
		B6C3 WT, Vehicle	390_28	1-Dec-2023	25-Nov-2024	0
		B6C3 WT, Vehicle	390_30	1-Dec-2023	25-Nov-2024	0
		B6C3 WT, Vehicle	390_31	1-Dec-2023	25-Nov-2024	0
		B6C3 WT, Vehicle	390_32	1-Dec-2023	25-Nov-2024	0
		B6C3 WT, Vehicle	390_34	1-Dec-2023	25-Nov-2024	0
		B6C3 WT, Vehicle	390_35	1-Dec-2023	25-Nov-2024	0
		B6C3 WT, Vehicle	390_121	3-Apr-2024	1-Dec-2024	0
		B6C3 WT, Vehicle	390_123	3-Apr-2024	1-Dec-2024	0
		B6C3 WT, Vehicle	390_124	3-Apr-2024	1-Dec-2024	0
		B6C3 WT, Vehicle	390_139	3-Apr-2024	1-Dec-2024	0
		B6C3 WT, Vehicle	390_147	3-Apr-2024	1-Dec-2024	0
		B6C3 WT, Vehicle	390_148	3-Apr-2024	1-Dec-2024	0
		B6C3 D801N, Vehicle	390_04	29-Nov-2023	23-May-2024	1
		B6C3 D801N, Vehicle	390_06	29-Nov-2023	1-Mar-2024	1
		B6C3 D801N, Vehicle	390_15	30-Nov-2023	24-May-2024	1
		B6C3 D801N, Vehicle	390_16	30-Nov-2023	24-May-2024	1
		B6C3 D801N, Vehicle	390_18	30-Nov-2023	18-Nov-2024	1
		B6C3 D801N, Vehicle	390_19	30-Nov-2023	23-Aug-2024	1
		B6C3 D801N, Vehicle	390_29	1-Dec-2023	9-Feb-2024	1
		B6C3 D801N, Vehicle	390_33	1-Dec-2023	25-Oct-2024	1
		B6C3 D801N, Vehicle	390_72	1-Dec-2023	10-Jun-2024	1
		B6C3 D801N, Vehicle	390_92	1-Dec-2023	24-May-2024	1
		B6C3 D801N, Vehicle	390_73	1-Dec-2023	31-Jan-2024	1
		B6C3 D801N, Vehicle	390_122	3-Apr-2024	5-Jul-2024	1
		B6C3 D801N, Vehicle	390_140	3-Apr-2024	24-Jul-2024	1
		B6C3 D801N, Vehicle	390_141	3-Apr-2024	1-Dec-2024	0
		B6C3 D801N, Vehicle	390_142	3-Apr-2024	1-Jul-2024	1
		B6C3 D801N, Vehicle	390_149	3-Apr-2024	4-Oct-2024	1
		B6C3 WT, D801N-PE-AAV9	390_12	26-Nov-2023	25-Nov-2024	0
		B6C3 WT, D801N-PE-AAV9	390_13	26-Nov-2023	25-Nov-2024	0
		B6C3 WT, D801N-PE-AAV9	390_23	28-Nov-2023	25-Nov-2024	0
		B6C3 WT, D801N-PE-AAV9	390_01	29-Nov-2023	17-Apr-2024	1
		B6C3 WT, D801N-PE-AAV9	390_02	29-Nov-2023	25-Nov-2024	0
		B6C3 WT, D801N-PE-AAV9	390_03	29-Nov-2023	25-Nov-2024	0
		B6C3 WT, D801N-PE-AAV9	390_24	29-Nov-2023	25-Nov-2024	0
		B6C3 WT, D801N-PE-AAV9	390_118	31-Mar-2024	1-Dec-2024	0
		B6C3 WT, D801N-PE-AAV9	390_134	2-Apr-2024	1-Dec-2024	0
		B6C3 D801N, D801N-PE-AAV9	390_11	26-Nov-2023	25-Nov-2024	0
		B6C3 D801N, D801N-PE-AAV9	390_22	28-Nov-2023	25-Nov-2024	0
		B6C3 D801N, D801N-PE-AAV9	390_25	29-Nov-2023	25-Nov-2024	0
		B6C3 D801N, D801N-PE-AAV9	390_26	29-Nov-2023	15-Apr-2024	1
		B6C3 D801N, D801N-PE-AAV9	390_27	29-Nov-2023	25-Nov-2024	0
		B6C3 D801N, D801N-PE-AAV9	390_116	31-Mar-2024	27-Sep-2024	1
		B6C3 D801N, D801N-PE-AAV9	390_117	31-Mar-2024	1-Dec-2024	0
		B6C3 D801N, D801N-PE-AAV9	390_119	2-Apr-2024	1-Dec-2024	0
		B6C3 D801N, D801N-PE-AAV9	390_120	2-Apr-2024	1-Dec-2024	0
		B6C3 D801N, D801N-PE-AAV9	390_135	2-Apr-2024	1-Dec-2024	0
		B6C3 D801N, D801N-PE-AAV9	390_136	2-Apr-2024	1-Dec-2024	0
		B6C3 D801N, D801N-PE-AAV9	390_137	2-Apr-2024	29-May-2024	1
		B6C3 D801N, D801N-PE-AAV9	390_138	2-Apr-2024	1-Dec-2024	0
Figure 4D
		Each cell represents an individual mouse
			B6C3 WT, Vehicle		B6C3 D801N, Vehicle		B6C3 WT, D801N-PE-AAV9		B6C3 D801N, D801N-PE-AAV9
			Male	Female	Male	Female	Male	Female	Male	Female
		HIP SCORE	0	0	5	5	0	1	5	4
			0	0	5	5	1	0	3	4
			0	0	5	5	0	0	4	5
			0	0	5	5	0	0	4	5
			0	0	5	5	0	0	4	4
			0	0	5	5	0	1	3	3
			0	0	5	5	0	0		3
			0	0	5	4	3	0		3
			0	3	5	5	0	1		3
			0	0	5	5	3			5
			0	0	5	5	3			4
			1	0	5	5	0			5
			0	0	5	5	0
			0	0	5	5	0
				1		5	0
				3			0
				3			0
				0			1
				0			0
				0			0
							0
Figure 4E
		Each cell represents an individual mouse
			B6C3 WT, Vehicle		B6C3 D801N, Vehicle		B6C3 WT, D801N-PE-AAV9		B6C3 D801N, D801N-PE-AAV9
			Male	Female	Male	Female	Male	Female	Male	Female
		Number of convulsive-like events	0	0	8	4	0	0	0	1
			0	0	3	10	0	0	0	1
			0	0	3	8	0	0	1	2
			0	0	3	6	0	0	1	3
			0	0	5	6	0	0	0	1
			0	0	2	7	0	0	1	1
			0	0	2	3	0	0		0
			0	0	3	4	0	0		0
			0	0	4	2	0	0		0
			0	0	5	5	0			1
			0	0	8	4	0			1
			0	0	8	4	0			3
			0	0	5	6	0
			0	0	6	6	0
				0		2	0
				0			0
				0			0
				0			0
				0			0
				0			0
							0
Figure 4F
		Each cell represents an individual mouse
			B6C3 WT, Vehicle		B6C3 D801N, Vehicle		B6C3 WT, D801N-PE-AAV9		B6C3 D801N, D801N-PE-AAV9
			Male	Female	Male	Female	Male	Female	Male	Female
		Latency to regain righting / balance (seconds)	0	0	31.42	30.3	0	0	3	17
			0	0	36.27	28	0	0	18.3	10
			0	0	32.16	31.1	0	0	18.18	9.17
			0	0	33	22.21	0	0	12.04	15
			0	0	69.3	34	0	0	10.37	8.33
			0	0	59.3	31.24	0	0	14	11
			0	0	30.3	27.42	0	0		0.1
			0	0	25.1	23.53	0	0		0.1
			0	0	31	22.17	0	0		0.1
			0	0	27	29.13	0			16
			0	0	22	29	0			13
			0	0	27	29	0			24
			0	0	39	37	0
			0	0	30	30	0
				0		14	0
				0			0
				0			0
				0			0
				0			0
				0			0
							0
Figure 4G
		Each cell represents an individual mouse
			B6C3 WT, Vehicle		B6C3 D801N, Vehicle		B6C3 WT, D801N-PE-AAV9		B6C3 D801N, D801N-PE-AAV9
			Male	Female	Male	Female	Male	Female	Male	Female
		Latency to regain mobility (seconds)	21	18	37	35	15	16	20	31
			32	16	78	36	12	20	37	18
			31	27	33	56	4	16	42	25
			19	18	62	38	17	33	37	23
			16	17	81	63	23	38	26	23
			27	21	49	57	17	19	20	24
			16	38	41	31	29	13		21
			17	18	27	37	41	18		19
			20	31	49	37	16	25		20
			28	17	40	63	19			32
			22	17	29	37	40			29
			25	20	29	65	17			40
			19	23	51	67	15
			17	19	58	64	28
				25		24	24
				24			21
				23			11
				21			12
				17			15
				14			11
							16
Figure 4H
		Each cell represents an individual mouse
			B6C3 WT, Vehicle		B6C3 D801N, Vehicle		B6C3 WT, D801N-PE-AAV9		B6C3 D801N, D801N-PE-AAV9
			Male	Female	Male	Female	Male	Female	Male	Female
		Latency to fall (seconds)	148.333	250.67	103.667	16.6667	171.667	152.667	75.6667	163.333
			68.3333	159.33	45.6667	41	149.667	178.667	134.333	70
			82.3333	203	89	51.6667	132.667	241.333	64	243
			211.333	135.67	24	19	214.333	79.3333	152.667	245.667
			155.333	155.67	17	138.667	134.333	139.33	213.333	116.667
			172	269.33	94.3333	142.333	120.667	142	234.333	236
			117.333	121.67	103	92.3333	197.667	79		96.3333
			112.333	265.67	14.3333	15	179.667	83.3333		115.667
			300	166.33	65	52	149.667	173.333		204
			195.333	125	75.3333	107.333	92			187.333
			237.333	203	53.6667	58	100.667			61.3333
			255	211.67		40.6667	300			44.6667
			138	160.33			233.667
			211.333	162.67			169.667
				201			83
				149.333			189
				108.667			214
				134.667			152.667
				164.333			216
				49			129
							232
Figure 4I
		Each cell represents an individual mouse
			B6C3 WT, Vehicle		B6C3 D801N, Vehicle		B6C3 WT, D801N-PE-AAV9		B6C3 D801N, D801N-PE-AAV9
			Male	Female	Male	Female	Male	Female	Male	Female
		Vertical episode count	328	64	95	37	322	272	134	178
			372	448	49	1	475	307	423	267
			146	404	60	46	204	460	518	32
			383	453	160	237	374	400	336	20
			270	480	22	68	407	420	160	275
			201	618	107	49	367	527	406	228
			166	256	70	129	235	341		307
			157	196	18	311	565	114		214
			360	379	209	18	387	163		126
			352	46	64	12	396			14
			161	413	69		163			193
			235	542			180			4
			171	248			253
			411	252			180
				344			66
				237			356
				350			189
				340			256
				196			417
				79			190
							166
Figure 4J
		Each cell represents an individual mouse
			B6C3 WT, Vehicle		B6C3 D801N, Vehicle		B6C3 WT, D801N-PE-AAV9		B6C3 D801N, D801N-PE-AAV9
			Male	Female	Male	Female	Male	Female	Male	Female
		Total distance traveled (centimeters)	5834.41	5166.21	14999.9	14280.7	3397.25	7480.05	3865.99	4546.83
			5490.17	6800.72	39898.4	1015.31	7074.47	6076.79	9495.73	5572.27
			3304.87	5471.15	18260.4	17193.1	5308.36	9331	14153.3	2682.24
			7888.04	6161.02	25171.9	13979.1	3628.38	7575.99	7983.73	2673.74
			4821.37	8283.53	4061.45	25545.1	4961.79	9196.85	5701.6	8331.48
			5263.28	9285.58	26982.8	10243.9	5428.83	15275.7	14999.7	8784.03
			2759.58	6172.93	17309.7	19239.8	5641.93	5013.35		19355.2
			4533.12	5301.03	13613.5	31418.5	11553.9	2637.18		3852.55
			3323.77	6722.33	19936.1	36730.8	6388.47	5382.16		4835.72
			9347.96	1776.43	27944.9	22313	6948.07			2035.2
			2824.73	7701.72	27689.2		3841.33			11378.9
			5928.54	7390.84			4286.28			1497.09
			3217.71	6708.77			5086.03
			2110.78	7057.43			2873.32
				7601.25			4219.98
				8210.15			4972.19
				10211.2			6342.1
				9577.3			6467.56
				6370.69			9048.34
				2657.72			5519.75
							3646.78

## Sheet: Table S1I; Figure 5 data
Figure 5A
		Male survival
		Figure 5A					Survived 35 week longevity study = 0
		Treatment Group	Mouse ID	Birth Date	Death Date	Status	Died during 35 week longevity study = 1
		B6C3 WT, Vehicle	448_10	14-Oct-2024	30-May-2025	0
		B6C3 WT, Vehicle	448_11	14-Oct-2024	30-May-2025	0
		B6C3 WT, Vehicle	448_12	14-Oct-2024	30-May-2025	0
		B6C3 WT, Vehicle	448_22 Euth. Paraphimosis	14-Oct-2024	27-Nov-2024	0
		B6C3 WT, Vehicle	448_23	15-Oct-2024	30-May-2025	0
		B6C3 WT, Vehicle	448_24	15-Oct-2024	30-May-2025	0
		B6C3 WT, Vehicle	448_34	16-Oct-2024	30-May-2025	0
		B6C3 WT, Vehicle	448_35	16-Oct-2024	30-May-2025	0
		B6C3 WT, Vehicle	448_36	16-Oct-2024	30-May-2025	0
		B6C3 WT, Vehicle	448_46	16-Oct-2024	30-May-2025	0
		B6C3 WT, Vehicle	448_47	16-Oct-2024	30-May-2025	0
		B6C3 WT, Vehicle	448_48	16-Oct-2024	30-May-2025	0
		B6C3 WT, Vehicle	448_55	16-Oct-2024	30-May-2025	0
		B6C3 WT, Vehicle	448_56	16-Oct-2024	30-May-2025	0
		B6C3 WT, Vehicle	448_57	16-Oct-2024	30-May-2025	0
		B6C3 WT, Vehicle	448_67	16-Oct-2024	30-May-2025	0
		B6C3 WT, Vehicle	448_68	16-Oct-2024	30-May-2025	0
		B6C3 WT, Vehicle	448_69	16-Oct-2024	30-May-2025	0
		B6C3 WT, Vehicle	448_79	16-Oct-2024	30-May-2025	0
		B6C3 WT, Vehicle	448_80	16-Oct-2024	30-May-2025	0
		B6C3 WT, Vehicle	448_81	16-Oct-2024	30-May-2025	0
		B6C3 WT, Vehicle	448_181	14-Oct-2024	22-Oct-2024	1
		B6C3 E815K, Vehicle	448_91 FD	14-Oct-2024	26-Mar-2025	1
		B6C3 E815K, Vehicle	448_92 FD	14-Oct-2024	11-Dec-2024	1
		B6C3 E815K, Vehicle	448_93	15-Oct-2024	30-May-2025	0
		B6C3 E815K, Vehicle	448_103 BCS, hunched	16-Oct-2024	11-Feb-2025	1
		B6C3 E815K, Vehicle	448_104 BCS	16-Oct-2024	11-Feb-2025	1
		B6C3 E815K, Vehicle	448_105 FD	16-Oct-2024	11-Feb-2025	1
		B6C3 E815K, Vehicle	448_115	16-Oct-2024	5-May-2025	1
		B6C3 E815K, Vehicle	448_116	16-Oct-2024	30-May-2025	0
		B6C3 E815K, Vehicle	448_117	16-Oct-2024	30-May-2025	0
		B6C3 E815K, Vehicle	448_128	16-Oct-2024	30-May-2025	0
		B6C3 E815K, Vehicle	448_129	16-Oct-2024	30-May-2025	0
		B6C3 E815K, Vehicle	448_130 Sac necrosis	16-Oct-2024	18-Mar-2025	0
		B6C3 E815K, Vehicle	448_137	16-Oct-2024	30-May-2025	0
		B6C3 E815K, Vehicle	448_138	16-Oct-2024	30-May-2025	0
		B6C3 E815K, Vehicle	448_139	16-Oct-2024	30-May-2025	0
		B6C3 E815K, Vehicle	448_146 Euth. low BCS	16-Oct-2024	29-Jan-2025	1
		B6C3 E815K, Vehicle	448_147 Died HIP	18-Oct-2024	17-Dec-2024	1
		B6C3 E815K, Vehicle	448_148	18-Oct-2024	15-May-2025	1
		B6C3 E815K, Vehicle	448_180	14-Oct-2024	13-May-2025	1
		B6C3 WT, PE-treated	448_5	7-Oct-2024	30-May-2025	0
		B6C3 WT, PE-treated	448_17	8-Oct-2024	30-May-2025	0
		B6C3 WT, PE-treated	448_29	8-Oct-2024	30-May-2025	0
		B6C3 WT, PE-treated	448_30 Bite Euth.	8-Oct-2024	11-Nov-2024	0
		B6C3 WT, PE-treated	448_40	8-Oct-2024	30-May-2025	0
		B6C3 WT, PE-treated	448_42	8-Oct-2024	30-May-2025	0
		B6C3 WT, PE-treated	448_50 Bite Euthanized	8-Oct-2024	6-Dec-2024	0
		B6C3 WT, PE-treated	448_61	8-Oct-2024	30-May-2025	0
		B6C3 WT, PE-treated	448_63	8-Oct-2024	30-May-2025	0
		B6C3 WT, PE-treated	448_73	8-Oct-2024	30-May-2025	0
		B6C3 WT, PE-treated	448_85	8-Oct-2024	28-Mar-2025	1
		B6C3 WT, PE-treated	448_86	8-Oct-2024	30-May-2025	0
		B6C3 WT, PE-treated	448_99	8-Oct-2024	30-May-2025	0
		B6C3 WT, PE-treated	448_109	8-Oct-2024	30-May-2025	0
		B6C3 WT, PE-treated	448_111	8-Oct-2024	30-May-2025	0
		B6C3 WT, PE-treated	448_121	8-Oct-2024	30-May-2025	0
		B6C3 WT, PE-treated	448_122	8-Oct-2024	30-May-2025	0
		B6C3 WT, PE-treated	448_135	9-Oct-2024	30-May-2025	0
		B6C3 WT, PE-treated	448_136	9-Oct-2024	30-May-2025	0
		B6C3 WT, PE-treated	448_143	9-Oct-2024	30-May-2025	0
		B6C3 WT, PE-treated	448_145	9-Oct-2024	30-May-2025	0
		B6C3 WT, PE-treated	448_152	9-Oct-2024	30-May-2025	0
		B6C3 WT, PE-treated	448_154	9-Oct-2024	30-May-2025	0
		B6C3 WT, PE-treated	448_174	11-Oct-2024	30-May-2025	0
		B6C3 WT, PE-treated	448_175	12-Oct-2024	30-May-2025	0
		B6C3 WT, PE-treated	448_176	12-Oct-2024	30-May-2025	0
		B6C3 WT, PE-treated	448_183	11-Oct-2024	30-May-2025	0
		B6C3 E815K, PE-treated	448_4	7-Oct-2024	30-May-2025	0
		B6C3 E815K, PE-treated	448_6	7-Oct-2024	30-May-2025	0
		B6C3 E815K, PE-treated	448_16	7-Oct-2024	30-May-2025	0
		B6C3 E815K, PE-treated	448_18	8-Oct-2024	30-May-2025	0
		B6C3 E815K, PE-treated	448_28	8-Oct-2024	30-May-2025	0
		B6C3 E815K, PE-treated	448_41	8-Oct-2024	30-May-2025	0
		B6C3 E815K, PE-treated	448_49	8-Oct-2024	30-May-2025	0
		B6C3 E815K, PE-treated	448_51	8-Oct-2024	30-May-2025	0
		B6C3 E815K, PE-treated	448_62	8-Oct-2024	30-May-2025	0
		B6C3 E815K, PE-treated	448_74	8-Oct-2024	30-May-2025	0
		B6C3 E815K, PE-treated	448_75	8-Oct-2024	30-May-2025	0
		B6C3 E815K, PE-treated	448_87 FD	8-Oct-2024	29-Jan-2025	1
		B6C3 E815K, PE-treated	448_97 Euth. sick	8-Oct-2024	4-Feb-2025	1
		B6C3 E815K, PE-treated	448_98	8-Oct-2024	30-May-2025	0
		B6C3 E815K, PE-treated	448_110	8-Oct-2024	30-May-2025	0
		B6C3 E815K, PE-treated	448_123	9-Oct-2024	30-May-2025	0
		B6C3 E815K, PE-treated	448_134	9-Oct-2024	30-May-2025	0
		B6C3 E815K, PE-treated	448_144	9-Oct-2024	30-May-2025	0
		B6C3 E815K, PE-treated	448_153	9-Oct-2024	30-May-2025	0
		B6C3 E815K, PE-treated	448_155	9-Oct-2024	30-May-2025	0
		B6C3 E815K, PE-treated	448_156	9-Oct-2024	30-May-2025	0
		B6C3 E815K, PE-treated	448_157	9-Oct-2024	30-May-2025	0
		B6C3 E815K, PE-treated	448_162	9-Oct-2024	30-May-2025	0
		B6C3 E815K, PE-treated	448_163	9-Oct-2024	30-May-2025	0
		B6C3 E815K, PE-treated	448_164	9-Oct-2024	30-May-2025	0
		B6C3 E815K, PE-treated	448_169	11-Oct-2024	30-May-2025	0
		B6C3 E815K, PE-treated	448_170	11-Oct-2024	30-May-2025	0
		B6C3 E815K, PE-treated	448_182	13-Oct-2024	30-May-2025	0
Figure 5B
		Female survival
		Figure 5B					Survived 35 week longevity study = 0
		Treatment Group	Mouse ID	Birth Date	Death Date	Status	Died during 35 week longevity study = 1
		B6C3 WT, Vehicle	448_7	14-Oct-2024	30-May-2025	0
		B6C3 WT, Vehicle	448_8	14-Oct-2024	30-May-2025	0
		B6C3 WT, Vehicle	448_9	14-Oct-2024	30-May-2025	0
		B6C3 WT, Vehicle	448_19	16-Oct-2024	30-May-2025	0
		B6C3 WT, Vehicle	448_20	16-Oct-2024	30-May-2025	0
		B6C3 WT, Vehicle	448_21	16-Oct-2024	30-May-2025	0
		B6C3 WT, Vehicle	448_31	16-Oct-2024	30-May-2025	0
		B6C3 WT, Vehicle	448_32	16-Oct-2024	30-May-2025	0
		B6C3 WT, Vehicle	448_33	16-Oct-2024	30-May-2025	0
		B6C3 WT, Vehicle	448_43	16-Oct-2024	30-May-2025	0
		B6C3 WT, Vehicle	448_44	16-Oct-2024	30-May-2025	0
		B6C3 WT, Vehicle	448_45	18-Oct-2024	30-May-2025	0
		B6C3 WT, Vehicle	448_52	18-Oct-2024	30-May-2025	0
		B6C3 WT, Vehicle	448_53	18-Oct-2024	30-May-2025	0
		B6C3 E815K, Vehicle	448_54 BCS	16-Oct-2024	18-Mar-2025	1
		B6C3 E815K, Vehicle	448_64 FD	15-Oct-2024	23-Jan-2025	1
		B6C3 E815K, Vehicle	448_65 BCS	16-Oct-2024	13-Feb-2025	1
		B6C3 E815K, Vehicle	448_66 FD	16-Oct-2024	18-Feb-2025	1
		B6C3 E815K, Vehicle	448_76 sick/BCS	16-Oct-2024	15-Jan-2025	1
		B6C3 E815K, Vehicle	448_77 FD	16-Oct-2024	4-Feb-2025	1
		B6C3 E815K, Vehicle	448_78 FD	16-Oct-2024	4-Feb-2025	1
		B6C3 E815K, Vehicle	448_88	16-Oct-2024	30-May-2025	0
		B6C3 E815K, Vehicle	448_89	16-Oct-2024	30-May-2025	0
		B6C3 E815K, Vehicle	448_90 FD	16-Oct-2024	18-Feb-2025	1
		B6C3 E815K, Vehicle	448_100 FD	16-Oct-2024	30-Dec-2024	1
		B6C3 E815K, Vehicle	448_101 FD	16-Oct-2024	25-Feb-2025	1
		B6C3 E815K, Vehicle	448_102	16-Oct-2024	30-May-2025	0
		B6C3 E815K, Vehicle	448_112	16-Oct-2024	30-May-2025	0
		B6C3 E815K, Vehicle	448_113	16-Oct-2024	30-May-2025	0
		B6C3 E815K, Vehicle	448_114	16-Oct-2024	30-May-2025	0
		B6C3 E815K, Vehicle	448_124	16-Oct-2024	30-May-2025	0
		B6C3 E815K, Vehicle	448_125	18-Oct-2024	30-May-2025	0
		B6C3 E815K, Vehicle	448_126	18-Oct-2024	30-May-2025	0
		B6C3 E815K, Vehicle	448_127	18-Oct-2024	30-May-2025	0
		B6C3 WT, PE-treated	448_1	7-Oct-2024	30-May-2025	0
		B6C3 WT, PE-treated	448_2	7-Oct-2024	30-May-2025	0
		B6C3 WT, PE-treated	448_14	8-Oct-2024	30-May-2025	0
		B6C3 WT, PE-treated	448_15	8-Oct-2024	30-May-2025	0
		B6C3 WT, PE-treated	448_27	8-Oct-2024	30-May-2025	0
		B6C3 WT, PE-treated	448_37	8-Oct-2024	30-May-2025	0
		B6C3 WT, PE-treated	448_38	8-Oct-2024	30-May-2025	0
		B6C3 WT, PE-treated	448_58	8-Oct-2024	30-May-2025	0
		B6C3 WT, PE-treated	448_59	8-Oct-2024	30-May-2025	0
		B6C3 WT, PE-treated	448_83	8-Oct-2024	30-May-2025	0
		B6C3 WT, PE-treated	448_94	8-Oct-2024	30-May-2025	0
		B6C3 WT, PE-treated	448_95	8-Oct-2024	30-May-2025	0
		B6C3 WT, PE-treated	448_106	8-Oct-2024	30-May-2025	0
		B6C3 WT, PE-treated	448_107	8-Oct-2024	30-May-2025	0
		B6C3 WT, PE-treated	448_120	8-Oct-2024	30-May-2025	0
		B6C3 WT, PE-treated	448_131	9-Oct-2024	30-May-2025	0
		B6C3 WT, PE-treated	448_132	9-Oct-2024	30-May-2025	0
		B6C3 WT, PE-treated	448_140	9-Oct-2024	30-May-2025	0
		B6C3 WT, PE-treated	448_150	9-Oct-2024	30-May-2025	0
		B6C3 WT, PE-treated	448_159	9-Oct-2024	30-May-2025	0
		B6C3 E815K, PE-treated	448_3	7-Oct-2024	30-May-2025	0
		B6C3 E815K, PE-treated	448_13	7-Oct-2024	30-May-2025	0
		B6C3 E815K, PE-treated	448_25	8-Oct-2024	30-May-2025	0
		B6C3 E815K, PE-treated	448_26	8-Oct-2024	30-May-2025	0
		B6C3 E815K, PE-treated	448_39	8-Oct-2024	30-May-2025	0
		B6C3 E815K, PE-treated	448_60	8-Oct-2024	30-May-2025	0
		B6C3 E815K, PE-treated	448_70	8-Oct-2024	30-May-2025	0
		B6C3 E815K, PE-treated	448_71 FD	8-Oct-2024	31-Dec-2024	1
		B6C3 E815K, PE-treated	448_72	8-Oct-2024	30-May-2025	0
		B6C3 E815K, PE-treated	448_82	8-Oct-2024	30-May-2025	0
		B6C3 E815K, PE-treated	448_84	8-Oct-2024	30-May-2025	0
		B6C3 E815K, PE-treated	448_96	8-Oct-2024	30-May-2025	0
		B6C3 E815K, PE-treated	448_108	8-Oct-2024	30-May-2025	0
		B6C3 E815K, PE-treated	448_118	8-Oct-2024	30-May-2025	0
		B6C3 E815K, PE-treated	448_119	8-Oct-2024	30-May-2025	0
		B6C3 E815K, PE-treated	448_133	9-Oct-2024	30-May-2025	0
		B6C3 E815K, PE-treated	448_141	9-Oct-2024	30-May-2025	0
		B6C3 E815K, PE-treated	448_142	9-Oct-2024	30-May-2025	0
		B6C3 E815K, PE-treated	448_149	9-Oct-2024	30-May-2025	0
		B6C3 E815K, PE-treated	448_151	9-Oct-2024	30-May-2025	0
		B6C3 E815K, PE-treated	448_158	9-Oct-2024	30-May-2025	0
		B6C3 E815K, PE-treated	448_165	9-Oct-2024	30-May-2025	0
		B6C3 E815K, PE-treated	448_167	9-Oct-2024	30-May-2025	0
		B6C3 E815K, PE-treated	448_179 FD	9-Oct-2024	8-May-2025	1
Figure 5C
		Each cell represents an individual mouse
			B6C3 WT, Vehicle		B6C3 E815K, Vehicle		B6C3 WT, E815K-PE-AAV9		B6C3 E815K, E815K-PE-AAV9
			Male	Female	Male	Female	Male	Female	Male	Female
		HIP SCORE	0	0	4	4	3	0	3	3
			1	0	5	5	1	0	3	3
			1	0	5	3	1	1	3	0
			0	1	5	5	0	1	1	3
			1	0	3	5	1	0	3	1
			1	0	5	3	0	0	3	3
			1	0	4	5	1	1	3	0
			0	3	5	5	1	3	1	3
			0	1	5	5	3	1	4	3
			1	0	5	5	1	3	3	5
			0	0	5	5	0	3	3	3
			0	0	4	5	3	1	4	3
			1	0	3	4	0	3	3	3
			0	0	4	4	3	1	3	4
			0		5	5	0	3	4	3
			0		5	5	0	0	4	5
			0		5	4	0	0	5	3
			3		5	3	0	3	3	1
			3			5	3	3	3	5
						5	1	0	3	3
							1	0	3	3
							1	0	3	3
							3	1	4	3.5
								0	0	3
								3	3
								3	3
								0	3
								0	3
								0
Figure 5D
		Each cell represents an individual mouse
			B6C3 WT, Vehicle		B6C3 E815K, Vehicle		B6C3 WT, E815K-PE-AAV9		B6C3 E815K, E815K-PE-AAV9
			Male	Female	Male	Female	Male	Female	Male	Female
		Number of convulsive-like events	0	0	2	1	0	0	0	0
			0	0	2	4	0	0	0	0
			0	0	4	0	0	0	0	0
			0	0	8	1	0	0	0	0
			0	0	0	8	0	0	0	0
			0	0	9	0	0	0	0	0
			0	0	3	1	0	0	0	0
			0	0	1	1	0	0	0	0
			0	0	1	4	0	0	0	0
			0	0	6	1	0	0	0	1
			0	0	3	2	0	0	0	0
			0	0	1	9	0	0	0	0
			0	0	0	1	0	0	0	0
			0	0	8	1	0	0	0	0
			0		2	1	0	0	0	0
			0		3	11	0	0	0	0
			0		8	0	0	0	0	0
			0		11	0	0	0	0	0
			0			5	0	0	0	1
						5	0	0	0	0
							0	0	0	0
							0	0	0	0
							0	0	2	1
								0	0	0
								0	0
								0	0
								0	0
								0	0
								0
Figure 5E
		Each cell represents an individual mouse
			B6C3 WT, Vehicle		B6C3 E815K, Vehicle		B6C3 WT, E815K-PE-AAV9		B6C3 E815K, E815K-PE-AAV9
			Male	Female	Male	Female	Male	Female	Male	Female
		Latency to regain righting / balance (seconds)	0.1	0.1	11	7	0.1	0.1	0.1	0.1
			0.1	0.1	16	15.25	0.1	0.1	0.1	0.1
			0.1	0.1	15.95	0.1	0.1	0.1	0.1	0.1
			0.1	0.1	31.46	8.53	0.1	0.1	0.1	0.1
			0.1	0.1	0.1	22	0.1	0.1	0.1	0.1
			0.1	0.1	20.42	0.1	0.1	0.1	0.1	0.1
			0.1	0.1	10.3	8.18	0.1	0.1	0.1	7
			0.1	0.1	10	14.75	12.78	0.1	0.1	0.1
			0.1	0.1	16.5	20.5	0.1	0.1	10.1	0.1
			0.1	0.1	31.38	22.62	0.1	0.1	0.1	15.35
			0.1	0.1	25.38	21.55	15.83	0.1	0.1	0.1
			0.1	0.1	12.26	31.08	0.1	0.1	15.95	0.1
			0.1	0.1	0.1	16.16	0.1	0.1	0.1	10.15
			0.1	0.1	45.75	15.68	0.1	0.1	9.4	0.1
			0.1		17	7.53	0.1	0.1	16.5	0.1
			0.1		29.9	36.15	0.1	0.1	16.18	16.85
			0.1		47.517	0.1	0.1	0.1	16.8	0.1
			0.1		46.5	0.1	0.1	0.1	12	0.1
			0.1			31.58	0.1	0.1	0.1	16
						22.81	0.1	0.1	0.1	0.1
							0.1	0.1	13	0.1
							0.1	0.1	0.1	0.1
							0.1	0.1	15.88	10.13
								0.1	9.217	0.1
								0.1	0.1
								15.83	0.1
								0.1	0.1
								0.1	0.1
								0.1
Figure 5F
		Each cell represents an individual mouse
			B6C3 WT, Vehicle		B6C3 E815K, Vehicle		B6C3 WT, E815K-PE-AAV9		B6C3 E815K, E815K-PE-AAV9
			Male	Female	Male	Female	Male	Female	Male	Female
		Latency to regain mobility (seconds)	17	22	25	14	25	17	24	24
			19	16	43	31	16	21	25	19
			14	16	43	23	27	34	39	23
			18	14	38	32	17	17	24	32
			11	13	29	33	13	18	17	17
			13	10	32	25	22	16	23	19
			13	20	21	25	19	18	16	28
			14	19	29	28	21	24	10	26
			10	16	41	34	25	21	26	23
			11	10	66	28	18	20	25	29
			13	17	41	48	20	24	25	15
			10	19	27	34	31	16	29	12
			16	18	22	46	22	25	28	29
			19	22	65	29	28	26	24	21
			14		42	26	22	24	28	13
			17		39	53	23	20	50	48
			38		50	21	22	25	29	28
			34		50	17	19	23	31	12
			31			66	24	34	30	38
						42	19	16	23	25
							17	15	21	17
							23	5	17	28
							25	17	43	32
								18	23	31
								26	17
								31	19
								13	16
								19	32
								20
Figure 5G
		Each cell represents an individual mouse
			B6C3 WT, Vehicle		B6C3 E815K, Vehicle		B6C3 WT, E815K-PE-AAV9		B6C3 E815K, E815K-PE-AAV9
			Male	Female	Male	Female	Male	Female	Male	Female
		Latency to fall (seconds)	131.667	107.333	3	18.6667	195	179.333	198.333	190.333
			229.667	187.333	18.3333	134.667	196.667	300	93	124.667
			286	88.6667	9.66667	163.333	182.333	108	98.6667	247.667
			56.3333	218.333	2.33333	1.33333	164.667	265	59.3333	300
			247	141.333	27.6667	61.3333	256.667	154	68.6667	263.333
			131.333	231.333	19	53	261.333	228	119.667	131.333
			208.333	177.333	105	0	181	115.667	65.3333	76
			83.3333	168	118.333	37.6667	158.333	175	236.667	93
			146.667	252.667	23.6667	55.3333	166	247.667	125	201
			172.333	202.667	64	22.3333	157.667	220	112.667	67.6667
			157	237.667	9.33333	49	141	211.667	59.3333	80
			239.333	177	68.3333	5.66667	222	91	38.6667	28
			162.667	173.333	8.66667	48.3333	145.667	96.6667	136	100
			69.6667	126.333	7.33333	25	283.333	118.333	152.667	139.333
			251.667		2	60	182	208	255.333	160.667
			43.6667			9.33333	220.333	113.333	40.6667	87
			164.333			136	140	116.333	114.333	68.6667
			215.667				208	242	117	128.667
			273				90.6667	300	274.333	131.667
							154.333	161.667	125	185
							267	186.333	103.667	53.6667
							175.333	157.667	122.333	116.333
							251.333	243.333	76.3333	300
							207.667	110	57.6667	247.333
							214	274.333	97.3333
								300	200.333
								300	229.333
								137.667
								265.333
Figure 5H
		Each cell represents an individual mouse
			B6C3 WT, Vehicle		B6C3 E815K, Vehicle		B6C3 WT, E815K-PE-AAV9		B6C3 E815K, E815K-PE-AAV9
			Male	Female	Male	Female	Male	Female	Male	Female
		Total distance traveled (centimeters)	4620.92	7856.21	5722.59	10690.1	10774.6	4384.89	10304.8	7444.96
			8680.06	9389.6	13040	9763.22	6472.47	8656.29	13149	6052.75
			3663.47	8715.42	18996.8	16959.1	8873.94	8079.86	11379.1	5826.9
			5880.69	8139.64	18861.7	12386	3894.65	6503.02	7114.29	9112.11
			10735.8	6645.26	18496.6	6612.8	5908.62	7975.11	1231.59	5513.22
			6973.83	7934.67	10566.4	23152.1	3496.16	9732.21	6704.2	4577.01
			3889.55	6250.98	9850.55	10786.7	5572.06	6848.89	4262.11	2374.62
			6639.65	5398.82	10801.2	10800.9	3685.68	4955	7191.46	3918.25
			2734.27	6403.82	8078.25	10371.1	7054.71	6779	7686.44	5751.7
			4453.1	9797.36	13899.8	10350.4	3192.58	6830.01	4077.44	4143.05
			6260.75	10970.9	9277.45	15626.2	6094.73	10132.4	4218.84	7518.5
			5307.32	12257.3	6568.16		11145	7092.94	6564.49
			6752.26	11810.5	20573.5	5002.97	10818.4	7051.02	490.88	13011.7
			6872.39	8883	6329.25	4334.82	4009.46	10919.3	8620.4	7229.69
			5330.94		9535.01	7735.52	4393.55	9243.01	5764.2	6712.96
			4727.47		7427.92	12678	8562.78	3384.67	9373.93	10494.2
			5302.9		21239.9	7415.24	6735.05	7556.93	7901.17	9147.26
			4238.87			4828.66	7020.75	7218.63	6945.67	7720.96
			3803.59				4656.72	6457.76	7140.63	4729.46
			3269.1				2971.02	8118.06	8395.3	7070.39
							5154.46	8316.93	9479.83	8723.29
							5797.75	7733.53	10926.7	5428.21
							4995.04	4104.61	7810.42	6219.62
							5954.39	6918.42	10052
							5803.37	7619.52	4566.74
								5753.64	6339.49
								8132.95	5897.29
								11053.5
								6703.99
Figure 5I
		Each cell represents an individual mouse
			B6C3 WT, Vehicle		B6C3 E815K, Vehicle		B6C3 WT, E815K-PE-AAV9		B6C3 E815K, E815K-PE-AAV9
			Male	Female	Male	Female	Male	Female	Male	Female
		Total movement time (seconds)	2264.48	2339.36	2544.59	3002.75	2968.23	1959.05	2637.01	2723.45
			2128.97	2629.73	2880.15	2532.29	2386.53	2377.1	2950.14	2489.47
			1773.73	2416.83	3093.33	3074.76	2681.9	2473.59	2929.24	2360.77
			2369.78	2247.25	3344.79	2816.16	1524.6	2289.5	2711.48	2623.85
			2819.11	2002.31	2993.72	2660.5	2400.37	2334.73	1579.59	2602.48
			2523.98	2128.93	3121.71	3094.71	1989.89	2262.03	2642.92	1779.76
			2181.3	2177.88	2825.08	2737.1	2326.62	2326.34	2122.51	1677.7
			2236.14	2242.7	2892.51	2896.73	1458	1520.75	2299.91	1747.03
			1344.53	2084.62	2727.6	2899.68	2475.35	2204.63	2532.82	2176.96
			1681.4	2716.01	2974.2	2586.09	1703.13	1731.88	2168.85	2055.84
			2416.19	2604.01	2978.73	3064.44	2087.17	2361.77	1955.41	2372.79
			2240.94	2450.65	2629.74		2421.32	2017.01	2591.85	3154.7
			2407.02	2690	3122.2	2550.85	2741.01	2306.82	2499.58	2353.29
			2433.8	2108.03	2664.18	2394.38	2236.8	2673.89	2409.78	2558.61
			2313.68		2878.07	2637.55	2160.11	2426.11	2814.33	2762.69
			2226.91		2827.77	2895.58	2706.79	1519.27	2570.19	2671.21
			1834.22		3317.83	2845.14	2593.05	2470.34	2554.89	2769.33
			2012.38			2582.12	2375.98	2408.47	2340.7	1873.09
			1853.33				1700.44	2294.43	2378.13	2479.07
			1796.38				1401.86	2095.32	2703.82	2281.08
							2262	2423.39	2747.97	2419.3
							2170.12	2227.89	2648.7	2276.07
							2206.96	1527.28	2441.1
							2176.87	2321.8	2203.3
							2299.16	2259.83	2298.21
								2013.47	2445.48
								2239.02	2374.05
								2514.51
								2131.37
Figure 5J
		Each cell represents an individual mouse
			B6C3 WT, Vehicle		B6C3 E815K, Vehicle		B6C3 WT, E815K-PE-AAV9		B6C3 E815K, E815K-PE-AAV9
			Male	Female	Male	Female	Male	Female	Male	Female
		Stereotypic episode count	521	436	802	977	558	464	670	568
			454	447	739	532	476	521	558	543
			408	369	723	779	610	435	586	521
			538	449	730	740	327	482	559	669
			686	444	652	895	477	489	504	581
			541	412	1000	540	456	391	834	413
			470	500	853	678	498	522	597	451
			422	541	699	756	390	341	450	467
			326	494	849	861	438	465	518	424
			312	394	670	605	341	455	631	555
			525	404	833	624	484	443	524	524
			533	437	819		361	433	812	577
			535	474	729	744	531	391	278	443
			531	418	760	836	599	540	552	535
			426		795	733	549	475	594	652
			533		885	681	627	423	676	629
			344		901	730	563	472	616	535
			466			899	579	538	642	681
			355				415	447	474	454
			466				380	395	486	633
							448	498	529	563
							448	460	667	665
							412	407	772
							430	463	445
							519	453	797
								401	535
								458	570
								494
								433
Figure 5K
		Each cell represents an individual mouse
			B6C3 WT, Vehicle		B6C3 E815K, Vehicle		B6C3 WT, E815K-PE-AAV9		B6C3 E815K, E815K-PE-AAV9
			Male	Female	Male	Female	Male	Female	Male	Female
		Total rest time (seconds)	1335.53	1260.65	1055.42	597.26	631.78	1640.97	963	876.57
			1471.03	970.28	719.86	1067.72	1213.48	1222.9	649.87	1110.54
			1826.27	1183.17	506.67	525.24	918.1	1126.44	670.79	1239.24
			1230.23	1352.76	255.22	783.85	2075.41	1310.5	888.52	976.18
			780.91	1597.71	606.29	939.52	1199.68	1265.29	2020.42	997.52
			1076.05	1471.09	478.29	505.35	1610.11	1337.97	957.1	1820.24
			1418.72	1422.12	774.93	862.91	1273.4	1273.67	1477.5	1922.31
			1363.88	1357.31	707.5	703.29	2142.01	2079.25	1300.1	1852.97
			2255.5	1515.38	872.42	700.32	1124.67	1395.37	1067.19	1423.04
			1918.64	884.01	625.81	1013.92	1896.88	1868.12	1431.19	1544.17
			1183.82	996.02	621.29	535.58	1512.83	1238.25	1644.6	1227.24
			1359.07	1149.36	970.26		1178.68	1582.99	1008.15	445.3
			1193	910	477.82	1049.16	859.04	1293.21	1873.89
			1166.2	1491.97	935.86	1205.63	1363.22	926.12	1100.46	1246.72
			1286.32		721.94	962.46	1440.44	1173.92	1190.22	1041.39
			1373.1		772.25	704.43	893.22	2080.73	785.69	837.31
			1765.78		282.19	754.87	1006.95	1129.67	1029.83	929.18
			1587.62			1017.9	1224.02	1191.53	1045.15	830.69
			1746.68				1899.57	1305.6	1259.31	1726.91
			1803.64				2198.14	1504.69	1222.02	1120.94
							1338	1176.63	896.21	1318.94
							1429.91	1372.13	852.07	1180.72
							1393.04	2072.72	951.32	1323.93
							1423.14	1278.2	1158.9
							1300.86	1340.19	1396.82
								1586.53	1301.81
								1360.98	1154.54
								1085.5	1225.95
								1468.64

## Sheet: Table S1J; Figure 6 data
Figure 6A
		Survived 32 week longevity study = 0
		Died during 32 week longevity study = 1
		Treatment Group	Birth Date	Death Date	Status
		B6C3 WT, Vehicle	29-Aug-2023	23-Mar-2024	0
		B6C3 WT, Vehicle	29-Aug-2023	23-Mar-2024	0
		B6C3 WT, Vehicle	29-Aug-2023	23-Mar-2024	0
		B6C3 WT, Vehicle	29-Aug-2023	23-Mar-2024	0
		B6C3 WT, Vehicle	29-Aug-2023	23-Mar-2024	0
		B6C3 WT, Vehicle	29-Aug-2023	23-Mar-2024	0
		B6C3 WT, Vehicle	30-Aug-2023	23-Mar-2024	0
		B6C3 WT, Vehicle	30-Aug-2023	23-Mar-2024	0
		B6C3 WT, Vehicle	30-Aug-2023	23-Mar-2024	0
		B6C3 WT, Vehicle	30-Aug-2023	23-Mar-2024	0
		B6C3 WT, Vehicle	30-Aug-2023	23-Mar-2024	0
		B6C3 WT, Vehicle	30-Aug-2023	23-Mar-2024	0
		B6C3 WT, Vehicle	30-Aug-2023	23-Mar-2024	0
		B6C3 WT, Vehicle	30-Aug-2023	23-Mar-2024	0
		B6C3 WT, Vehicle	30-Aug-2023	23-Mar-2024	0
		B6C3 WT, Vehicle	30-Aug-2023	23-Mar-2024	0
		B6C3 WT, Vehicle	30-Aug-2023	23-Mar-2024	0
		B6C3 WT, Vehicle	3-Sep-2023	23-Mar-2024	0
		B6C3 WT, Vehicle	3-Sep-2023	23-Mar-2024	0
		B6C3 WT, Vehicle	3-Sep-2023	23-Mar-2024	0
		B6C3 WT, Vehicle	3-Sep-2023	23-Mar-2024	0
		B6C3 WT, Vehicle	31-Aug-2023	5-Sep-2023	1
		B6C3 WT, Vehicle	31-Aug-2023	5-Sep-2023	1
		B6C3 D801N, Vehicle	29-Aug-2023	23-Oct-2023	1
		B6C3 D801N, Vehicle	29-Aug-2023	14-Nov-2023	1
		B6C3 D801N, Vehicle	29-Aug-2023	27-Nov-2023	1
		B6C3 D801N, Vehicle	29-Aug-2023	25-Oct-2023	1
		B6C3 D801N, Vehicle	30-Aug-2023	8-Mar-2024	1
		B6C3 D801N, Vehicle	30-Aug-2023	12-Nov-2023	1
		B6C3 D801N, Vehicle	30-Aug-2023	19-Oct-2023	1
		B6C3 D801N, Vehicle	30-Aug-2023	28-Nov-2023	1
		B6C3 D801N, Vehicle	30-Aug-2023	3-Nov-2023	1
		B6C3 D801N, Vehicle	30-Aug-2023	10-Nov-2023	0	Euthanized due to dermatitis
		B6C3 D801N, Vehicle	30-Aug-2023	9-Feb-2024	1
		B6C3 D801N, Vehicle	30-Aug-2023	18-Mar-2024	1
		B6C3 D801N, Vehicle	30-Aug-2023	21-Mar-2024	0
		B6C3 D801N, Vehicle	3-Sep-2023	24-Oct-2023	1
		B6C3 D801N, Vehicle	3-Sep-2023	23-Jan-2024	1
		B6C3 D801N, Vehicle	3-Sep-2023	7-Nov-2023	1
		B6C3 D801N, Vehicle	3-Sep-2023	7-Nov-2023	1
		B6C3 D801N, Vehicle	3-Sep-2023	17-Oct-2023	1
		B6C3 D801N, Vehicle	3-Sep-2023	23-Mar-2024	0
		B6C3 D801N, Vehicle	3-Sep-2023	13-Oct-2023	1
		B6C3 D801N, Vehicle	31-Aug-2023	5-Sep-2023	1
		B6C3 D801N, Vehicle	31-Aug-2023	5-Sep-2023	1
		B6C3 D801N, Vehicle	31-Aug-2023	5-Sep-2023	1
		B6C3 WT, hSyn-ATP1A3	22-Aug-2023	23-Mar-2024	0
		B6C3 WT, hSyn-ATP1A3	20-Aug-2023	23-Mar-2024	0
		B6C3 WT, hSyn-ATP1A3	22-Aug-2023	23-Mar-2024	0
		B6C3 WT, hSyn-ATP1A3	22-Aug-2023	23-Mar-2024	0
		B6C3 WT, hSyn-ATP1A3	22-Aug-2023	23-Mar-2024	0
		B6C3 WT, hSyn-ATP1A3	25-Aug-2023	23-Mar-2024	0
		B6C3 WT, hSyn-ATP1A3	25-Aug-2023	23-Mar-2024	0
		B6C3 WT, hSyn-ATP1A3	23-Aug-2023	23-Mar-2024	0
		B6C3 WT, hSyn-ATP1A3	22-Aug-2023	23-Mar-2024	0
		B6C3 WT, hSyn-ATP1A3	22-Aug-2023	23-Mar-2024	0
		B6C3 WT, hSyn-ATP1A3	22-Aug-2023	23-Mar-2024	0
		B6C3 WT, hSyn-ATP1A3	23-Aug-2023	24-Aug-2023	1
		B6C3 WT, hSyn-ATP1A3	23-Aug-2023	25-Aug-2023	1
		B6C3 WT, hSyn-ATP1A3	23-Aug-2023	25-Aug-2023	1
		B6C3 D801N, hSyn-ATP1A3	24-Aug-2023	27-Nov-2023	1
		B6C3 D801N, hSyn-ATP1A4	21-Aug-2023	24-Mar-2024	0
		B6C3 D801N, hSyn-ATP1A5	22-Aug-2023	7-Nov-2023	1
		B6C3 D801N, hSyn-ATP1A6	24-Aug-2023	7-Nov-2023	1
		B6C3 D801N, hSyn-ATP1A7	24-Aug-2023	19-Sep-2023	1
		B6C3 D801N, hSyn-ATP1A8	24-Aug-2023	7-Nov-2023	1
		B6C3 D801N, hSyn-ATP1A9	24-Aug-2023	27-Oct-2023	1
		B6C3 D801N, hSyn-ATP1A10	24-Aug-2023	19-Oct-2023	1
		B6C3 D801N, hSyn-ATP1A11	20-Aug-2023	8-Dec-2023	1
		B6C3 D801N, hSyn-ATP1A12	22-Aug-2023	25-Oct-2023	1
		B6C3 D801N, hSyn-ATP1A13	22-Aug-2023	19-Oct-2023	1
		B6C3 D801N, hSyn-ATP1A14	22-Aug-2023	28-Nov-2023	1
		B6C3 D801N, hSyn-ATP1A15	25-Aug-2023	23-Mar-2024	0
		B6C3 D801N, hSyn-ATP1A16	23-Aug-2023	9-Feb-2024	1
		B6C3 D801N, hSyn-ATP1A17	23-Aug-2023	30-Mar-2024	0
		B6C3 D801N, hSyn-ATP1A18	22-Aug-2023	8-Mar-2024	1
		B6C3 D801N, hSyn-ATP1A19	22-Aug-2023	23-Mar-2024	0
		B6C3 D801N, hSyn-ATP1A20	25-Aug-2023	21-Sep-2023	1
		B6C3 D801N, hSyn-ATP1A21	25-Aug-2023	24-Nov-2023	1
		B6C3 D801N, hSyn-ATP1A22	23-Aug-2023	24-Aug-2023	1
		B6C3 D801N, hSyn-ATP1A23	23-Aug-2023	25-Aug-2023	1
		B6C3 D801N, hSyn-ATP1A24	23-Aug-2023	25-Aug-2023	1
Figure 6B
		Survived 32 week longevity study = 0
		Died during 32 week longevity study = 1
		Treatment Group	Birth Date	Death Date	Status
		B6C3 WT, Vehicle	29-Aug-2023	23-Mar-2024	0
		B6C3 WT, Vehicle	29-Aug-2023	23-Mar-2024	0
		B6C3 WT, Vehicle	29-Aug-2023	23-Mar-2024	0
		B6C3 WT, Vehicle	29-Aug-2023	23-Mar-2024	0
		B6C3 WT, Vehicle	30-Aug-2023	16-Feb-2024	1
		B6C3 WT, Vehicle	30-Aug-2023	23-Mar-2024	0
		B6C3 WT, Vehicle	30-Aug-2023	23-Mar-2024	0
		B6C3 WT, Vehicle	30-Aug-2023	23-Mar-2024	0
		B6C3 WT, Vehicle	30-Aug-2023	23-Mar-2024	0
		B6C3 WT, Vehicle	30-Aug-2023	23-Mar-2024	0
		B6C3 WT, Vehicle	30-Aug-2023	23-Mar-2024	0
		B6C3 WT, Vehicle	30-Aug-2023	23-Mar-2024	0
		B6C3 WT, Vehicle	30-Aug-2023	23-Mar-2024	0
		B6C3 WT, Vehicle	30-Aug-2023	23-Mar-2024	0
		B6C3 WT, Vehicle	30-Aug-2023	23-Mar-2024	0
		B6C3 WT, Vehicle	30-Aug-2023	23-Mar-2024	0
		B6C3 WT, Vehicle	30-Aug-2023	23-Mar-2024	0
		B6C3 WT, Vehicle	1-Sep-2023	13-Sep-2023	1
		B6C3 WT, Vehicle	1-Sep-2023	7-Sep-2023	1
		B6C3 D801N, Vehicle	29-Aug-2023	27-Nov-2023	1
		B6C3 D801N, Vehicle	29-Aug-2023	14-Mar-2024	1
		B6C3 D801N, Vehicle	30-Aug-2023	17-Nov-2023	1
		B6C3 D801N, Vehicle	30-Aug-2023	28-Nov-2023	1
		B6C3 D801N, Vehicle	30-Aug-2023	23-Mar-2024	0
		B6C3 D801N, Vehicle	30-Aug-2023	23-Mar-2024	0
		B6C3 D801N, Vehicle	30-Aug-2023	23-Mar-2024	0
		B6C3 D801N, Vehicle	30-Aug-2023	19-Oct-2023	1
		B6C3 D801N, Vehicle	30-Aug-2023	4-Dec-2023	1
		B6C3 D801N, Vehicle	30-Aug-2023	23-Mar-2024	0
		B6C3 D801N, Vehicle	30-Aug-2023	29-Oct-2023	1
		B6C3 D801N, Vehicle	30-Aug-2023	23-Mar-2024	0
		B6C3 D801N, Vehicle	30-Aug-2023	23-Mar-2024	0
		B6C3 D801N, Vehicle	30-Aug-2023	1-Nov-2023	1
		B6C3 D801N, Vehicle	30-Aug-2023	19-Sep-2023	1
		B6C3 D801N, Vehicle	30-Aug-2023	23-Mar-2024	0
		B6C3 D801N, Vehicle	30-Aug-2023	23-Mar-2024	0
		B6C3 D801N, Vehicle	3-Sep-2023	27-Nov-2023	1
		B6C3 D801N, Vehicle	3-Sep-2023	29-Dec-2023	1
		B6C3 D801N, Vehicle	31-Aug-2023	1-Sep-2023	1
		B6C3 D801N, Vehicle	31-Aug-2023	1-Sep-2023	1
		B6C3 D801N, Vehicle	31-Aug-2023	1-Sep-2023	1
		B6C3 WT, hSyn-ATP1A3	21-Aug-2023	17-Nov-2023	1
		B6C3 WT, hSyn-ATP1A3	21-Aug-2023	23-Mar-2024	0
		B6C3 WT, hSyn-ATP1A3	22-Aug-2023	23-Mar-2024	0
		B6C3 WT, hSyn-ATP1A3	22-Aug-2023	23-Mar-2024	0
		B6C3 WT, hSyn-ATP1A3	20-Aug-2023	23-Mar-2024	0
		B6C3 WT, hSyn-ATP1A3	20-Aug-2023	23-Mar-2024	0
		B6C3 WT, hSyn-ATP1A3	20-Aug-2023	23-Mar-2024	0
		B6C3 WT, hSyn-ATP1A3	24-Aug-2023	23-Mar-2024	0
		B6C3 WT, hSyn-ATP1A3	24-Aug-2023	23-Mar-2024	0
		B6C3 WT, hSyn-ATP1A3	22-Aug-2023	23-Mar-2024	0
		B6C3 WT, hSyn-ATP1A3	22-Aug-2023	23-Mar-2024	0
		B6C3 WT, hSyn-ATP1A3	22-Aug-2023	23-Mar-2024	0
		B6C3 WT, hSyn-ATP1A3	22-Aug-2023	23-Mar-2024	0
		B6C3 WT, hSyn-ATP1A3	22-Aug-2023	23-Mar-2024	0
		B6C3 WT, hSyn-ATP1A3	25-Aug-2023	23-Mar-2024	0
		B6C3 WT, hSyn-ATP1A3	23-Aug-2023	23-Mar-2024	0
		B6C3 WT, hSyn-ATP1A3	23-Aug-2023	23-Mar-2024	0
		B6C3 WT, hSyn-ATP1A3	23-Aug-2023	23-Mar-2024	0
		B6C3 WT, hSyn-ATP1A3	22-Aug-2023	23-Mar-2024	0
		B6C3 WT, hSyn-ATP1A3	23-Aug-2023	23-Mar-2024	0
		B6C3 WT, hSyn-ATP1A3	23-Aug-2023	24-Aug-2023	1
		B6C3 WT, hSyn-ATP1A3	23-Aug-2023	25-Aug-2023	1
		B6C3 WT, hSyn-ATP1A3	21-Aug-2023	25-Aug-2023	1
		B6C3 D801N, hSyn-ATP1A3	21-Aug-2023	23-Mar-2024	0
		B6C3 D801N, hSyn-ATP1A3	21-Aug-2023	27-Oct-2023	1
		B6C3 D801N, hSyn-ATP1A3	22-Aug-2023	27-Nov-2023	1
		B6C3 D801N, hSyn-ATP1A3	22-Aug-2023	5-Jan-2024	1
		B6C3 D801N, hSyn-ATP1A3	22-Aug-2023	30-Jan-2024	1
		B6C3 D801N, hSyn-ATP1A3	22-Aug-2023	18-Mar-2024	1
		B6C3 D801N, hSyn-ATP1A3	20-Aug-2023	23-Mar-2024	0
		B6C3 D801N, hSyn-ATP1A3	24-Aug-2023	23-Mar-2024	0
		B6C3 D801N, hSyn-ATP1A3	22-Aug-2023	23-Mar-2024	0
		B6C3 D801N, hSyn-ATP1A3	22-Aug-2023	23-Mar-2024	0
		B6C3 D801N, hSyn-ATP1A3	22-Aug-2023	23-Mar-2024	0
		B6C3 D801N, hSyn-ATP1A3	22-Aug-2023	23-Mar-2024	0
		B6C3 D801N, hSyn-ATP1A3	22-Aug-2023	23-Mar-2024	0
		B6C3 D801N, hSyn-ATP1A3	25-Aug-2023	2-Nov-2023	1
		B6C3 D801N, hSyn-ATP1A3	25-Aug-2023	12-Dec-2023	1
		B6C3 D801N, hSyn-ATP1A3	25-Aug-2023	23-Mar-2024	0
		B6C3 D801N, hSyn-ATP1A3	23-Aug-2023	23-Mar-2024	0
		B6C3 D801N, hSyn-ATP1A3	22-Aug-2023	23-Mar-2024	0
		B6C3 D801N, hSyn-ATP1A3	22-Aug-2023	9-Feb-2024	1
		B6C3 D801N, hSyn-ATP1A3	23-Aug-2023	25-Aug-2023	1
		B6C3 D801N, hSyn-ATP1A3	23-Aug-2023	24-Aug-2023	1
		B6C3 D801N, hSyn-ATP1A3	23-Aug-2023	25-Aug-2023	1
		B6C3 D801N, hSyn-ATP1A3	23-Aug-2023	24-Aug-2023	1
Figure 6C
		Each cell represents an individual mouse
			B6C3 WT, Vehicle		B6C3 D801N, Vehicle		B6C3 WT, ATP1A3		B6C3 D801N, ATP1A3
			Male	Female	Male	Female	Male	Female	Male	Female
		HIP Score	0	1	5	5	3	1	5	5
			0	0	5	5	1	3	5	5
			0	1	5	5	1	1	5	5
			1	0	5	5	1	0	5	5
			0	1	5	5	1	0	5	5
			1	0	5	5	0	0	5	5
			0	3	5	5	0	0	5	5
			0	1	5	5	0	1	5	5
			1	0	5	5	3	3	5	5
			1	0	5	5	0	0	5	5
			1	0	5	5	0	3	5	5
			0	3	5	5		1	5	5
			0	0		5		0	5	5
			1	0		5		0	5	5
			0	1		5		0		5
			0	0		5		1		5
			0	1				0		5
			0					0
			0					0
			0					0
			0					0
Figure 6D
		Each cell represents an individual mouse
			B6C3 WT, Vehicle		B6C3 D801N, Vehicle		B6C3 WT, ATP1A3		B6C3 D801N, ATP1A3
			Male	Female	Male	Female	Male	Female	Male	Female
		Number of convulsive-like events	0	0	4	5	0	0	3	4
			0	0	4	7	0	0	6	8
			0	0	4	5	0	0	3	9
			0	0	7	9	0	0	5	5
			0	0	4	6	0	0	5	4
			0	0	8	6	0	0	5	4
			0	0	4	7	0	0	3	8
			0	0	4	3	0	0	4	5
			0	0	7	6	0	0	9	4
			0	0	5	3	0	2	3	7
			0	0	3	8	0	0	3	3
			0	0	5	4		0	3	9
			0	0		6		0	6	3
			0	0		10		0	7	3
			0	0		2		0		2
			0	0		5		0		3
			0	0				0		7
			0					0
			0					0
			0					0
			0					0
Figure 6E
		Each cell represents an individual mouse
			B6C3 WT, Vehicle		B6C3 D801N, Vehicle		B6C3 WT, ATP1A3		B6C3 D801N, ATP1A3
			Male	Female	Male	Female	Male	Female	Male	Female
		Latency to regain righting / balance (seconds)	0	0	27.63	22.41	0	0	19.9	21.66
			0	0	22.81	28	0	0	17.51	43.82
			0	0	29.06	29.81	0	0	25.13	25.78
			0	0	38.28	34.31	0	0	15.76	25.68
			0	0	20.67	18.07	0	0	23.5	35.27
			3.67	0	59.31	26.63	0	0	22.76	19.4
			0	0	51.45	27.97	0	0	22.73	26
			0	0	26.73	16.05	0	0	28.83	26.06
			0	0	27.2	21.7	0	0	32.4	15.29
			0	0	25.88	30.92	0	2.3	15.83	26.23
			0	0	36.5	31.76	0	0	44.09	31.83
			0	0	29.4	15.88		0	44.47	46.03
			0	0		44		0	32	12.63
			0	0		62.4		0	29.52	20.17
			0	0		16		0		23.51
			0	0		27		0		31.43
			0	0				0		22.6
			0					0
			0					0
			0					0
			0					0
Figure 6F
		Each cell represents an individual mouse
			B6C3 WT, Vehicle		B6C3 D801N, Vehicle		B6C3 WT, ATP1A3		B6C3 D801N, ATP1A3
			Male	Female	Male	Female	Male	Female	Male	Female
		Latency to regain mobility (seconds)	25	33	34	48	42	39	50	68
			23	24	40	63	18	39	40	63
			23	25	37	62	33	36	32	63
			31	25	53	40	5	27	31	62
			23	29	63	37	40	18	80	52
			36	24	34	32	16	32	31	49
			32	22	31	37	19	30	63	46
			23	30	30	35	26	15	81	43
			22	22	81	40	23	31	64	62
			20	21	22	82	22	18	29	62
			32	23	32	26	41	26	23	30
			14	32	35	64		29	32	35
			29	35		61		38	33	29
			25	31		57		21	26	45
			16	12		27		15		47
			11	33		47		28		63
			28	24				46		35
			30					24
			16					27
			25					21
			15					37
Figure 6G
		Each cell represents an individual mouse
			B6C3 WT, Vehicle		B6C3 D801N, Vehicle		B6C3 WT, ATP1A3		B6C3 D801N, ATP1A3
			Male	Female	Male	Female	Male	Female	Male	Female
		Latency to fall (seconds)	115	82	114	111.67	184.33	119.33	90	14
			114.33	85	27	25.33	142.33	130	59.67	102
			277	215	58.67	20.67	148	180	47.33	62
			231.33	201	79.33	27.67	152.33	143.33	87	90.67
			132.67	186	94.33	40	124.67	291.33	104	69.33
			214	93		31.33	149	175.33	139.67	59
			168.33	132		151.67	158.33	153		128.33
			106.33	198.67		21	121.33	161.33		118
			118.67	133.67		119	154.67	172.33		71.33
			191	189.33		72.33	79	181.33		129.33
			183.67	209.67		166.33	223.33	114.33		6.33
			123.33	188.33				215.67		172.33
			126.67	161.67				116		82.67
			116.67	155.33				151.33		68
			112.33	208.67				226.67		100.33
			204	234.67				172.33		90.67
			164.33	189.67				167.67
			220.67					213.67
			150
			189.33
			154.67
Figure 6H
		Each cell represents an individual mouse
			B6C3 WT, Vehicle		B6C3 D801N, Vehicle		B6C3 WT, ATP1A3		B6C3 D801N, ATP1A3
			Male	Female	Male	Female	Male	Female	Male	Female
		Vertical Episode Count	197	106	106	69	348	232	162	39
			192	150	15	30	221	182	72	25
			127	18	208	4	153	71	107	11
			39	167	180	28	230	283	120	96
			36	463	26	65	390	428	46	34
			448	289		57	202	514	9	34
			341	353		58	128	41		170
			430	429		37	354	378		123
			270	199		26	285	522		35
			332	318			100	195		53
			251	238			203	192		4
			338	207				286		61
			512	378				227		25
			109	261				492		8
			253	196				423		19
			106	145				155
			144	214				209
			303					565
			377					130
			338
			270
Figure 6I
		Each cell represents an individual mouse
			B6C3 WT, Vehicle		B6C3 D801N, Vehicle		B6C3 WT, ATP1A3		B6C3 D801N, ATP1A3
			Male	Female	Male	Female	Male	Female	Male	Female
		Total distance traveled (centimeters)	7115.91	3953.04	6097.84	17455.1	8362.54	9860.26	18707.6	34598.1
			5004.06	4374.01	21227.8	4847.08	5271.72	3920.3	27276.8	2877.69
			3247.49	985.2	23666	17685.5	7852.65	6286.4	15045.6	7876.85
			2360.06	8382.73	35576.7	3073.73	3514.95	2690.9	18968	9993.17
			2287.37	9311.9	4792.57	37059.5	3346.43	8225.5	14983.4	8556.53
			7995.26	3902.75		22435.7	7647.44	9381.81	2830.13	19382.8
			4826.05	8807.33		21720	7618.92	8126.16		18370.1
			4420	7982.05		16642.7	7465.58	2322.17		17342.3
			6713.46	6564.81		6613.83	8172.81	8644.17		20703.6
			6620.3	7420.59			6213.68	5865.85		29216.1
			4331.84	6272.85			5769.43	5093.11		123.85
			6120.61	6333.97				6111.79		17225.3
			7910.87	10667.4				4534.14		8339.56
			6184.73	7129.49				11212		5454.88
			6019.22	4999.56				11931.1		11111.8
			3575.57	3068.45				7808.98
			3943.81	6809.27				8354.67
			5439.77					10226.1
			11262.5					5722.85
			6629.24
			4920.91
Figure 6J
		Treatment Group	Cortex	Hippocampus	Cerebellum	Rest of brain
		B6C3 WT, Vehicle	0.74	0.7	1.7	0.82
		B6C3 WT, Vehicle	0.77	1.22	0.97	1.17
		B6C3 WT, Vehicle	1.29	1.1	0.7	1.28
		B6C3 WT, Vehicle	0.95	0.56	0.77	1.31
		B6C3 WT, Vehicle	1.38	2.23	0.92	1.21
		B6C3 WT, Vehicle	0.83	1.5	1.8	2.07
		B6C3 WT, Vehicle	1.5	2.21	1.73	1.42
		B6C3 D801N, Vehicle	1.49	1.07	0.79	1.66
		B6C3 D801N, Vehicle	1.26	1	0.82	1.17
		B6C3 D801N, Vehicle	1.38	0.69	0.79	0.82
		B6C3 D801N, Vehicle	1.07	0.35	2.18	0.75
		B6C3 D801N, Vehicle	1.54	3.04	2.12	1.04
		B6C3 D801N, Vehicle	1.4	1.21	1.87	2.46
		B6C3 WT, hSyn-ATP1A3	3.24	1.1	0.92	1.85
		B6C3 WT, hSyn-ATP1A3	3.98	0.59	0.99	3.04
		B6C3 WT, hSyn-ATP1A3	2.69	1.12	1.22	2.4
		B6C3 WT, hSyn-ATP1A3	5.2	0.95	1.17	2.41
		B6C3 WT, hSyn-ATP1A3	4.91	1.59	1.16	1.94
		B6C3 WT, hSyn-ATP1A3	1.87	1.67	0.94	0.92
		B6C3 WT, hSyn-ATP1A3	3.25	1.09	2.19	2.01
		B6C3 D801N, hSyn-ATP1A3	1.57	1.17	0.99	3.63
		B6C3 D801N, hSyn-ATP1A3	5.51	1.68	1.33	1.4
		B6C3 D801N, hSyn-ATP1A3	7.3	0.98	1.22	2.63
		B6C3 D801N, hSyn-ATP1A3	8.23	1.4	1.29	1.03
		B6C3 D801N, hSyn-ATP1A3	5.24	1.72	0.95	1.29
		B6C3 D801N, hSyn-ATP1A3	3.35
		B6C3 D801N, hSyn-ATP1A3	2.23

[truncated: 6 more sheets: Table S1K; Figure S1 data, Table S1L; Figure S2 data, Table S1M; Figure S3 data, Table S1N; Figure S4 data, Table S1O; Figure S5 data, Table S1P; Figure S6 data]
