# Supplementary material for: In vivo prime editing rescues alternating hemiplegia of childhood in mice
Source: Cell. Author manuscript; Available in PMC 2025 Dec 14. (PMC12702498; doi:10.1016/j.cell.2025.06.038)
Supplement: Table S3 [file NIHMS2127386-supplement-Table_S3.xlsx]

## Sheet: ST3A gRNA sequences + SRA files
Figure	Cell type	BioProject	Sequence Read Archive File Name [Replicate 1]	Sequence Read Archive File Name [Replicate 2]	Sequence Read Archive File Name [Replicate 3]	Sequence Read Archive File Name [Replicate 4] (if applicable)	Sequence Read Archive File Name [Replicate 5] (if applicable)	Sequence Read Archive File Name [Replicate 6] (if applicable)	Sequence Read Archive File Name [Replicate 7] (if applicable)	Condition	Sequenced amplicon(s)	gRNA target site	Programmed edit	Editor Used	Is editor plasmid or IVT mRNA?	MLH1dn used?	epegRNA -or- pegRNA reference number	Is epegRNA -or- pegRNA plasmid or chemically synthesized RNA?	Chemically synthesized RNA manufacturer, if applicable.	epegRNA -or- pegRNA spacer (5′-3′)	epegRNA -or- pegRNA scaffold (5′-3′)	epegRNA -or- pegRNA RTT (5′-3′)	epegRNA -or- pegRNA PBS (5′-3′)	PBS-to-3' structural motif linker, if applicable (5′-3′)	epegRNA 3' structural motif (5′-3′)	ngRNA reference number	Is ngRNA plasmid or chemically synthesized RNA?	Chemically synthesized RNA manufacturer, if applicable.	ngRNA spacer (5′-3′)	ngRNA scaffold (5′-3′)	dsgRNA reference number	Is dsgRNA plasmid or chemically synthesized RNA?	Chemically synthesized RNA manufacturer, if applicable.	dsgRNA spacer (5′-3′)	dsgRNA scaffold (5′-3′)	sgRNA reference number	Is sgRNA plasmid or chemically synthesized RNA?	Chemically synthesized RNA manufacturer, if applicable.	sgRNA spacer (5′-3′)	sgRNA scaffold (5′-3′)
Table S1A, Panel B	HEK293T	PRJNA1211588	LAS359-1-049_S49_L001_R1_001.fastq.gz	LAS359-2-049_S132_L001_R1_001.fastq.gz	LAS359-3-049_S192_L001_R1_001.fastq.gz					PBS12_RTT15	ATP1A3 D801N	D801N NGA install	ATP1A3 D801N c.2401A install	SpCas9(VRQR)-PEmax	Plasmid	YES	LpAS3643	Plasmid		gACCATCACCATCCTCTGCAT	GTTTTAGAGCTAGAAATAGCAAGTTAAAATAAGGCTAGTCCGTTATCAACTTGAAAAAGTGGCACCGAGTCGGTGC	GTGCCCAGATTGATG	CAGAGGATGGTG	CCCTAAAT	CGCGGTTCTATCTAGTTACGCGTTAAACCAACTAGAA
Table S1A, Panel B	HEK293T	PRJNA1211588	LAS359-1-050_S50_L001_R1_001.fastq.gz	LAS359-2-050_S133_L001_R1_001.fastq.gz	LAS359-3-050_S193_L001_R1_001.fastq.gz					PBS13_RTT15	ATP1A3 D801N	D801N NGA install	ATP1A3 D801N c.2401A install	SpCas9(VRQR)-PEmax	Plasmid	YES	LpAS3644	Plasmid		gACCATCACCATCCTCTGCAT	GTTTTAGAGCTAGAAATAGCAAGTTAAAATAAGGCTAGTCCGTTATCAACTTGAAAAAGTGGCACCGAGTCGGTGC	GTGCCCAGATTGATG	CAGAGGATGGTGA	AATAAAGC	CGCGGTTCTATCTAGTTACGCGTTAAACCAACTAGAA
Table S1A, Panel B	HEK293T	PRJNA1211588	LAS359-1-051_S51_L001_R1_001.fastq.gz	LAS359-2-051_S134_L001_R1_001.fastq.gz	LAS359-3-051_S194_L001_R1_001.fastq.gz					PBS14_RTT15	ATP1A3 D801N	D801N NGA install	ATP1A3 D801N c.2401A install	SpCas9(VRQR)-PEmax	Plasmid	YES	LpAS3645	Plasmid		gACCATCACCATCCTCTGCAT	GTTTTAGAGCTAGAAATAGCAAGTTAAAATAAGGCTAGTCCGTTATCAACTTGAAAAAGTGGCACCGAGTCGGTGC	GTGCCCAGATTGATG	CAGAGGATGGTGAT	AAAGAAAG	CGCGGTTCTATCTAGTTACGCGTTAAACCAACTAGAA
Table S1A, Panel B	HEK293T	PRJNA1211588	LAS359-1-052_S52_L001_R1_001.fastq.gz	LAS359-2-052_S135_L001_R1_001.fastq.gz	LAS359-3-052_S195_L001_R1_001.fastq.gz					PBS15_RTT15	ATP1A3 D801N	D801N NGA install	ATP1A3 D801N c.2401A install	SpCas9(VRQR)-PEmax	Plasmid	YES	LpAS3646	Plasmid		gACCATCACCATCCTCTGCAT	GTTTTAGAGCTAGAAATAGCAAGTTAAAATAAGGCTAGTCCGTTATCAACTTGAAAAAGTGGCACCGAGTCGGTGC	GTGCCCAGATTGATG	CAGAGGATGGTGATG	AAAGAAAC	CGCGGTTCTATCTAGTTACGCGTTAAACCAACTAGAA
Table S1A, Panel B	HEK293T	PRJNA1211588	LAS359-1-053_S53_L001_R1_001.fastq.gz	LAS359-2-053_S136_L001_R1_001.fastq.gz	LAS359-3-053_S196_L001_R1_001.fastq.gz					PBS12_RTT18	ATP1A3 D801N	D801N NGA install	ATP1A3 D801N c.2401A install	SpCas9(VRQR)-PEmax	Plasmid	YES	LpAS3647	Plasmid		gACCATCACCATCCTCTGCAT	GTTTTAGAGCTAGAAATAGCAAGTTAAAATAAGGCTAGTCCGTTATCAACTTGAAAAAGTGGCACCGAGTCGGTGC	TCAGTGCCCAGATTGATG	CAGAGGATGGTG	CCAAATAT	CGCGGTTCTATCTAGTTACGCGTTAAACCAACTAGAA
Table S1A, Panel B	HEK293T	PRJNA1211588	LAS359-1-054_S54_L001_R1_001.fastq.gz	LAS359-2-054_S137_L001_R1_001.fastq.gz	LAS359-3-054_S197_L001_R1_001.fastq.gz					PBS13_RTT18	ATP1A3 D801N	D801N NGA install	ATP1A3 D801N c.2401A install	SpCas9(VRQR)-PEmax	Plasmid	YES	LpAS3648	Plasmid		gACCATCACCATCCTCTGCAT	GTTTTAGAGCTAGAAATAGCAAGTTAAAATAAGGCTAGTCCGTTATCAACTTGAAAAAGTGGCACCGAGTCGGTGC	TCAGTGCCCAGATTGATG	CAGAGGATGGTGA	AATAATAT	CGCGGTTCTATCTAGTTACGCGTTAAACCAACTAGAA
Table S1A, Panel B	HEK293T	PRJNA1211588	LAS359-1-055_S55_L001_R1_001.fastq.gz	LAS359-2-055_S138_L001_R1_001.fastq.gz	LAS359-3-055_S198_L001_R1_001.fastq.gz					PBS14_RTT18	ATP1A3 D801N	D801N NGA install	ATP1A3 D801N c.2401A install	SpCas9(VRQR)-PEmax	Plasmid	YES	LpAS3649	Plasmid		gACCATCACCATCCTCTGCAT	GTTTTAGAGCTAGAAATAGCAAGTTAAAATAAGGCTAGTCCGTTATCAACTTGAAAAAGTGGCACCGAGTCGGTGC	TCAGTGCCCAGATTGATG	CAGAGGATGGTGAT	AAATAAAT	CGCGGTTCTATCTAGTTACGCGTTAAACCAACTAGAA
Table S1A, Panel B	HEK293T	PRJNA1211588	LAS359-1-056_S56_L001_R1_001.fastq.gz	LAS359-2-056_S139_L001_R1_001.fastq.gz	LAS359-3-056_S199_L001_R1_001.fastq.gz					PBS15_RTT18	ATP1A3 D801N	D801N NGA install	ATP1A3 D801N c.2401A install	SpCas9(VRQR)-PEmax	Plasmid	YES	LpAS3650	Plasmid		gACCATCACCATCCTCTGCAT	GTTTTAGAGCTAGAAATAGCAAGTTAAAATAAGGCTAGTCCGTTATCAACTTGAAAAAGTGGCACCGAGTCGGTGC	TCAGTGCCCAGATTGATG	CAGAGGATGGTGATG	ATAGAAAT	CGCGGTTCTATCTAGTTACGCGTTAAACCAACTAGAA
Table S1A, Panel B	HEK293T	PRJNA1211588	LAS359-1-057_S57_L001_R1_001.fastq.gz	LAS359-2-057_S140_L001_R1_001.fastq.gz	LAS359-3-057_S200_L001_R1_001.fastq.gz					PBS12_RTT26	ATP1A3 D801N	D801N NGA install	ATP1A3 D801N c.2401A install	SpCas9(VRQR)-PEmax	Plasmid	YES	LpAS3651	Plasmid		gACCATCACCATCCTCTGCAT	GTTTTAGAGCTAGAAATAGCAAGTTAAAATAAGGCTAGTCCGTTATCAACTTGAAAAAGTGGCACCGAGTCGGTGC	TCACCATGTCAGTGCCCAGATTGATG	CAGAGGATGGTG	CCAAACTG	CGCGGTTCTATCTAGTTACGCGTTAAACCAACTAGAA
Table S1A, Panel B	HEK293T	PRJNA1211588	LAS359-1-058_S58_L001_R1_001.fastq.gz	LAS359-2-058_S141_L001_R1_001.fastq.gz	LAS359-3-058_S201_L001_R1_001.fastq.gz					PBS13_RTT26	ATP1A3 D801N	D801N NGA install	ATP1A3 D801N c.2401A install	SpCas9(VRQR)-PEmax	Plasmid	YES	LpAS3652	Plasmid		gACCATCACCATCCTCTGCAT	GTTTTAGAGCTAGAAATAGCAAGTTAAAATAAGGCTAGTCCGTTATCAACTTGAAAAAGTGGCACCGAGTCGGTGC	TCACCATGTCAGTGCCCAGATTGATG	CAGAGGATGGTGA	ACATATAG	CGCGGTTCTATCTAGTTACGCGTTAAACCAACTAGAA
Table S1A, Panel B	HEK293T	PRJNA1211588	LAS359-1-059_S59_L001_R1_001.fastq.gz	LAS359-2-059_S142_L001_R1_001.fastq.gz	LAS359-3-059_S202_L001_R1_001.fastq.gz					PBS14_RTT26	ATP1A3 D801N	D801N NGA install	ATP1A3 D801N c.2401A install	SpCas9(VRQR)-PEmax	Plasmid	YES	LpAS3653	Plasmid		gACCATCACCATCCTCTGCAT	GTTTTAGAGCTAGAAATAGCAAGTTAAAATAAGGCTAGTCCGTTATCAACTTGAAAAAGTGGCACCGAGTCGGTGC	TCACCATGTCAGTGCCCAGATTGATG	CAGAGGATGGTGAT	AATAACAA	CGCGGTTCTATCTAGTTACGCGTTAAACCAACTAGAA
Table S1A, Panel B	HEK293T	PRJNA1211588	LAS359-1-060_S60_L001_R1_001.fastq.gz	LAS359-2-060_S143_L001_R1_001.fastq.gz	LAS359-3-060_S203_L001_R1_001.fastq.gz					PBS15_RTT26	ATP1A3 D801N	D801N NGA install	ATP1A3 D801N c.2401A install	SpCas9(VRQR)-PEmax	Plasmid	YES	LpAS3654	Plasmid		gACCATCACCATCCTCTGCAT	GTTTTAGAGCTAGAAATAGCAAGTTAAAATAAGGCTAGTCCGTTATCAACTTGAAAAAGTGGCACCGAGTCGGTGC	TCACCATGTCAGTGCCCAGATTGATG	CAGAGGATGGTGATG	AAACAATT	CGCGGTTCTATCTAGTTACGCGTTAAACCAACTAGAA
Table S1A, Panel D	HEK293T	PRJNA1211588	LAS359-1-001_S1_L001_R1_001.fastq.gz	LAS359-2-001_S84_L001_R1_001.fastq.gz	LAS359-3-001_S144_L001_R1_001.fastq.gz					PBS9_RTT13	ATP1A3 E815K	E815K NGG install	ATP1A3 E815K c.2443A install	PEmax	Plasmid	YES	LpAS5920	Plasmid		gTGCCATCTCACTGGCGTACG	GTTTAAGAGCTAAGCTGGAAACAGCATAGCAAGTTTAAATAAGGCTAGTCCGTTATCAACTTGAAAAAGTGGCACCGAGTCGGTGC	TCGGCAGCCTTGT	ACGCCAGTG		CGCGGTTCTATCTAGTTACGCGTTAAACCAACTAGAA
Table S1A, Panel D	HEK293T	PRJNA1211588	LAS359-1-002_S2_L001_R1_001.fastq.gz	LAS359-2-002_S85_L001_R1_001.fastq.gz	LAS359-3-002_S145_L001_R1_001.fastq.gz					PBS11_RTT13	ATP1A3 E815K	E815K NGG install	ATP1A3 E815K c.2443A install	PEmax	Plasmid	YES	LpAS5921	Plasmid		gTGCCATCTCACTGGCGTACG	GTTTAAGAGCTAAGCTGGAAACAGCATAGCAAGTTTAAATAAGGCTAGTCCGTTATCAACTTGAAAAAGTGGCACCGAGTCGGTGC	TCGGCAGCCTTGT	ACGCCAGTGAG		CGCGGTTCTATCTAGTTACGCGTTAAACCAACTAGAA
Table S1A, Panel D	HEK293T	PRJNA1211588	LAS359-1-003_S3_L001_R1_001.fastq.gz	LAS359-2-003_S86_L001_R1_001.fastq.gz	LAS359-3-003_S146_L001_R1_001.fastq.gz					PBS13_RTT13	ATP1A3 E815K	E815K NGG install	ATP1A3 E815K c.2443A install	PEmax	Plasmid	YES	LpAS5922	Plasmid		gTGCCATCTCACTGGCGTACG	GTTTAAGAGCTAAGCTGGAAACAGCATAGCAAGTTTAAATAAGGCTAGTCCGTTATCAACTTGAAAAAGTGGCACCGAGTCGGTGC	TCGGCAGCCTTGT	ACGCCAGTGAGAT		CGCGGTTCTATCTAGTTACGCGTTAAACCAACTAGAA
Table S1A, Panel D	HEK293T	PRJNA1211588	LAS359-1-004_S4_L001_R1_001.fastq.gz	LAS359-2-004_S87_L001_R1_001.fastq.gz	LAS359-3-004_S147_L001_R1_001.fastq.gz					PBS15_RTT13	ATP1A3 E815K	E815K NGG install	ATP1A3 E815K c.2443A install	PEmax	Plasmid	YES	LpAS5923	Plasmid		gTGCCATCTCACTGGCGTACG	GTTTAAGAGCTAAGCTGGAAACAGCATAGCAAGTTTAAATAAGGCTAGTCCGTTATCAACTTGAAAAAGTGGCACCGAGTCGGTGC	TCGGCAGCCTTGT	ACGCCAGTGAGATGG		CGCGGTTCTATCTAGTTACGCGTTAAACCAACTAGAA
Table S1A, Panel D	HEK293T	PRJNA1211588	LAS359-1-005_S5_L001_R1_001.fastq.gz	LAS359-2-005_S88_L001_R1_001.fastq.gz	LAS359-3-005_S148_L001_R1_001.fastq.gz					PBS9_RTT19	ATP1A3 E815K	E815K NGG install	ATP1A3 E815K c.2443A install	PEmax	Plasmid	YES	LpAS5924	Plasmid		gTGCCATCTCACTGGCGTACG	GTTTAAGAGCTAAGCTGGAAACAGCATAGCAAGTTTAAATAAGGCTAGTCCGTTATCAACTTGAAAAAGTGGCACCGAGTCGGTGC	TCGCTTTCGGCAGCCTTGT	ACGCCAGTG		CGCGGTTCTATCTAGTTACGCGTTAAACCAACTAGAA
Table S1A, Panel D	HEK293T	PRJNA1211588	LAS359-1-006_S6_L001_R1_001.fastq.gz	LAS359-2-006_S89_L001_R1_001.fastq.gz	LAS359-3-006_S149_L001_R1_001.fastq.gz					PBS11_RTT19	ATP1A3 E815K	E815K NGG install	ATP1A3 E815K c.2443A install	PEmax	Plasmid	YES	LpAS5925	Plasmid		gTGCCATCTCACTGGCGTACG	GTTTAAGAGCTAAGCTGGAAACAGCATAGCAAGTTTAAATAAGGCTAGTCCGTTATCAACTTGAAAAAGTGGCACCGAGTCGGTGC	TCGCTTTCGGCAGCCTTGT	ACGCCAGTGAG		CGCGGTTCTATCTAGTTACGCGTTAAACCAACTAGAA
Table S1A, Panel D	HEK293T	PRJNA1211588	LAS359-1-007_S7_L001_R1_001.fastq.gz	LAS359-2-007_S90_L001_R1_001.fastq.gz	LAS359-3-007_S150_L001_R1_001.fastq.gz					PBS13_RTT19	ATP1A3 E815K	E815K NGG install	ATP1A3 E815K c.2443A install	PEmax	Plasmid	YES	LpAS5926	Plasmid		gTGCCATCTCACTGGCGTACG	GTTTAAGAGCTAAGCTGGAAACAGCATAGCAAGTTTAAATAAGGCTAGTCCGTTATCAACTTGAAAAAGTGGCACCGAGTCGGTGC	TCGCTTTCGGCAGCCTTGT	ACGCCAGTGAGAT		CGCGGTTCTATCTAGTTACGCGTTAAACCAACTAGAA
Table S1A, Panel D	HEK293T	PRJNA1211588	LAS359-1-008_S8_L001_R1_001.fastq.gz	LAS359-2-008_S91_L001_R1_001.fastq.gz	LAS359-3-008_S151_L001_R1_001.fastq.gz					PBS15_RTT19	ATP1A3 E815K	E815K NGG install	ATP1A3 E815K c.2443A install	PEmax	Plasmid	YES	LpAS5927	Plasmid		gTGCCATCTCACTGGCGTACG	GTTTAAGAGCTAAGCTGGAAACAGCATAGCAAGTTTAAATAAGGCTAGTCCGTTATCAACTTGAAAAAGTGGCACCGAGTCGGTGC	TCGCTTTCGGCAGCCTTGT	ACGCCAGTGAGATGG		CGCGGTTCTATCTAGTTACGCGTTAAACCAACTAGAA
Table S1A, Panel D	HEK293T	PRJNA1211588	LAS359-1-009_S9_L001_R1_001.fastq.gz	LAS359-2-009_S92_L001_R1_001.fastq.gz	LAS359-3-009_S152_L001_R1_001.fastq.gz					PBS9_RTT23	ATP1A3 E815K	E815K NGG install	ATP1A3 E815K c.2443A install	PEmax	Plasmid	YES	LpAS5928	Plasmid		gTGCCATCTCACTGGCGTACG	GTTTAAGAGCTAAGCTGGAAACAGCATAGCAAGTTTAAATAAGGCTAGTCCGTTATCAACTTGAAAAAGTGGCACCGAGTCGGTGC	GATGTCGCTTTCGGCAGCCTTGT	ACGCCAGTG		CGCGGTTCTATCTAGTTACGCGTTAAACCAACTAGAA
Table S1A, Panel D	HEK293T	PRJNA1211588	LAS359-1-010_S10_L001_R1_001.fastq.gz	LAS359-2-010_S93_L001_R1_001.fastq.gz	LAS359-3-010_S153_L001_R1_001.fastq.gz					PBS11_RTT23	ATP1A3 E815K	E815K NGG install	ATP1A3 E815K c.2443A install	PEmax	Plasmid	YES	LpAS5929	Plasmid		gTGCCATCTCACTGGCGTACG	GTTTAAGAGCTAAGCTGGAAACAGCATAGCAAGTTTAAATAAGGCTAGTCCGTTATCAACTTGAAAAAGTGGCACCGAGTCGGTGC	GATGTCGCTTTCGGCAGCCTTGT	ACGCCAGTGAG		CGCGGTTCTATCTAGTTACGCGTTAAACCAACTAGAA
Table S1A, Panel D	HEK293T	PRJNA1211588	LAS359-1-011_S11_L001_R1_001.fastq.gz	LAS359-2-011_S94_L001_R1_001.fastq.gz	LAS359-3-011_S154_L001_R1_001.fastq.gz					PBS13_RTT23	ATP1A3 E815K	E815K NGG install	ATP1A3 E815K c.2443A install	PEmax	Plasmid	YES	LpAS5930	Plasmid		gTGCCATCTCACTGGCGTACG	GTTTAAGAGCTAAGCTGGAAACAGCATAGCAAGTTTAAATAAGGCTAGTCCGTTATCAACTTGAAAAAGTGGCACCGAGTCGGTGC	GATGTCGCTTTCGGCAGCCTTGT	ACGCCAGTGAGAT		CGCGGTTCTATCTAGTTACGCGTTAAACCAACTAGAA
Table S1A, Panel D	HEK293T	PRJNA1211588	LAS359-1-012_S12_L001_R1_001.fastq.gz	LAS359-2-012_S95_L001_R1_001.fastq.gz	LAS359-3-012_S155_L001_R1_001.fastq.gz					PBS15_RTT23	ATP1A3 E815K	E815K NGG install	ATP1A3 E815K c.2443A install	PEmax	Plasmid	YES	LpAS5931	Plasmid		gTGCCATCTCACTGGCGTACG	GTTTAAGAGCTAAGCTGGAAACAGCATAGCAAGTTTAAATAAGGCTAGTCCGTTATCAACTTGAAAAAGTGGCACCGAGTCGGTGC	GATGTCGCTTTCGGCAGCCTTGT	ACGCCAGTGAGATGG		CGCGGTTCTATCTAGTTACGCGTTAAACCAACTAGAA
Table S1A, Panel F	HEK293T	PRJNA1211588	LAS359-1-037_S37_L001_R1_001.fastq.gz	LAS359-2-037_S120_L001_R1_001.fastq.gz	LAS359-3-037_S180_L001_R1_001.fastq.gz					PBS9_RTT22	ATP1A3 L839P	L839P NGG install	ATP1A3 L839P c.2516C install	PEmax	Plasmid	YES	LpAS5956	Plasmid		GACGGACAAATTGGTCAATG	GTTTAAGAGCTAAGCTGGAAACAGCATAGCAAGTTTAAATAAGGCTAGTCCGTTATCAACTTGAAAAAGTGGCACCGAGTCGGTGC	GCCATGCTGATGGGTCTCTCAT	TGACCAATT		CGCGGTTCTATCTAGTTACGCGTTAAACCAACTAGAA
Table S1A, Panel F	HEK293T	PRJNA1211588	LAS359-1-038_S38_L001_R1_001.fastq.gz	LAS359-2-038_S121_L001_R1_001.fastq.gz	LAS359-3-038_S181_L001_R1_001.fastq.gz					PBS11_RTT22	ATP1A3 L839P	L839P NGG install	ATP1A3 L839P c.2516C install	PEmax	Plasmid	YES	LpAS5957	Plasmid		GACGGACAAATTGGTCAATG	GTTTAAGAGCTAAGCTGGAAACAGCATAGCAAGTTTAAATAAGGCTAGTCCGTTATCAACTTGAAAAAGTGGCACCGAGTCGGTGC	GCCATGCTGATGGGTCTCTCAT	TGACCAATTTG		CGCGGTTCTATCTAGTTACGCGTTAAACCAACTAGAA
Table S1A, Panel F	HEK293T	PRJNA1211588	LAS359-1-039_S39_L001_R1_001.fastq.gz	LAS359-2-039_S122_L001_R1_001.fastq.gz	LAS359-3-039_S182_L001_R1_001.fastq.gz					PBS13_RTT22	ATP1A3 L839P	L839P NGG install	ATP1A3 L839P c.2516C install	PEmax	Plasmid	YES	LpAS5958	Plasmid		GACGGACAAATTGGTCAATG	GTTTAAGAGCTAAGCTGGAAACAGCATAGCAAGTTTAAATAAGGCTAGTCCGTTATCAACTTGAAAAAGTGGCACCGAGTCGGTGC	GCCATGCTGATGGGTCTCTCAT	TGACCAATTTGTC		CGCGGTTCTATCTAGTTACGCGTTAAACCAACTAGAA
Table S1A, Panel F	HEK293T	PRJNA1211588	LAS359-1-040_S40_L001_R1_001.fastq.gz	LAS359-2-040_S123_L001_R1_001.fastq.gz	LAS359-3-040_S183_L001_R1_001.fastq.gz					PBS15_RTT22	ATP1A3 L839P	L839P NGG install	ATP1A3 L839P c.2516C install	PEmax	Plasmid	YES	LpAS5959	Plasmid		GACGGACAAATTGGTCAATG	GTTTAAGAGCTAAGCTGGAAACAGCATAGCAAGTTTAAATAAGGCTAGTCCGTTATCAACTTGAAAAAGTGGCACCGAGTCGGTGC	GCCATGCTGATGGGTCTCTCAT	TGACCAATTTGTCCG		CGCGGTTCTATCTAGTTACGCGTTAAACCAACTAGAA
Table S1A, Panel F	HEK293T	PRJNA1211588	LAS359-1-041_S41_L001_R1_001.fastq.gz	LAS359-2-041_S124_L001_R1_001.fastq.gz	LAS359-3-041_S184_L001_R1_001.fastq.gz					PBS9_RTT26	ATP1A3 L839P	L839P NGG install	ATP1A3 L839P c.2516C install	PEmax	Plasmid	YES	LpAS5960	Plasmid		GACGGACAAATTGGTCAATG	GTTTAAGAGCTAAGCTGGAAACAGCATAGCAAGTTTAAATAAGGCTAGTCCGTTATCAACTTGAAAAAGTGGCACCGAGTCGGTGC	GTAGGCCATGCTGATGGGTCTCTCAT	TGACCAATT		CGCGGTTCTATCTAGTTACGCGTTAAACCAACTAGAA
Table S1A, Panel F	HEK293T	PRJNA1211588	LAS359-1-042_S42_L001_R1_001.fastq.gz	LAS359-2-042_S125_L001_R1_001.fastq.gz	LAS359-3-042_S185_L001_R1_001.fastq.gz					PBS11_RTT26	ATP1A3 L839P	L839P NGG install	ATP1A3 L839P c.2516C install	PEmax	Plasmid	YES	LpAS5961	Plasmid		GACGGACAAATTGGTCAATG	GTTTAAGAGCTAAGCTGGAAACAGCATAGCAAGTTTAAATAAGGCTAGTCCGTTATCAACTTGAAAAAGTGGCACCGAGTCGGTGC	GTAGGCCATGCTGATGGGTCTCTCAT	TGACCAATTTG		CGCGGTTCTATCTAGTTACGCGTTAAACCAACTAGAA
Table S1A, Panel F	HEK293T	PRJNA1211588	LAS359-1-043_S43_L001_R1_001.fastq.gz	LAS359-2-043_S126_L001_R1_001.fastq.gz	LAS359-3-043_S186_L001_R1_001.fastq.gz					PBS13_RTT26	ATP1A3 L839P	L839P NGG install	ATP1A3 L839P c.2516C install	PEmax	Plasmid	YES	LpAS5962	Plasmid		GACGGACAAATTGGTCAATG	GTTTAAGAGCTAAGCTGGAAACAGCATAGCAAGTTTAAATAAGGCTAGTCCGTTATCAACTTGAAAAAGTGGCACCGAGTCGGTGC	GTAGGCCATGCTGATGGGTCTCTCAT	TGACCAATTTGTC		CGCGGTTCTATCTAGTTACGCGTTAAACCAACTAGAA
Table S1A, Panel F	HEK293T	PRJNA1211588	LAS359-1-044_S44_L001_R1_001.fastq.gz	LAS359-2-044_S127_L001_R1_001.fastq.gz	LAS359-3-044_S187_L001_R1_001.fastq.gz					PBS15_RTT26	ATP1A3 L839P	L839P NGG install	ATP1A3 L839P c.2516C install	PEmax	Plasmid	YES	LpAS5963	Plasmid		GACGGACAAATTGGTCAATG	GTTTAAGAGCTAAGCTGGAAACAGCATAGCAAGTTTAAATAAGGCTAGTCCGTTATCAACTTGAAAAAGTGGCACCGAGTCGGTGC	GTAGGCCATGCTGATGGGTCTCTCAT	TGACCAATTTGTCCG		CGCGGTTCTATCTAGTTACGCGTTAAACCAACTAGAA
Table S1A, Panel F	HEK293T	PRJNA1211588	LAS359-1-045_S45_L001_R1_001.fastq.gz	LAS359-2-045_S128_L001_R1_001.fastq.gz	LAS359-3-045_S188_L001_R1_001.fastq.gz					PBS9_RTT33	ATP1A3 L839P	L839P NGG install	ATP1A3 L839P c.2516C install	PEmax	Plasmid	YES	LpAS5964	Plasmid		GACGGACAAATTGGTCAATG	GTTTAAGAGCTAAGCTGGAAACAGCATAGCAAGTTTAAATAAGGCTAGTCCGTTATCAACTTGAAAAAGTGGCACCGAGTCGGTGC	TCTGCCCGTAGGCCATGCTGATGGGTCTCTCAT	TGACCAATT		CGCGGTTCTATCTAGTTACGCGTTAAACCAACTAGAA
Table S1A, Panel F	HEK293T	PRJNA1211588	LAS359-1-046_S46_L001_R1_001.fastq.gz	LAS359-2-046_S129_L001_R1_001.fastq.gz	LAS359-3-046_S189_L001_R1_001.fastq.gz					PBS11_RTT33	ATP1A3 L839P	L839P NGG install	ATP1A3 L839P c.2516C install	PEmax	Plasmid	YES	LpAS5965	Plasmid		GACGGACAAATTGGTCAATG	GTTTAAGAGCTAAGCTGGAAACAGCATAGCAAGTTTAAATAAGGCTAGTCCGTTATCAACTTGAAAAAGTGGCACCGAGTCGGTGC	TCTGCCCGTAGGCCATGCTGATGGGTCTCTCAT	TGACCAATTTG		CGCGGTTCTATCTAGTTACGCGTTAAACCAACTAGAA
Table S1A, Panel F	HEK293T	PRJNA1211588	LAS359-1-047_S47_L001_R1_001.fastq.gz	LAS359-2-047_S130_L001_R1_001.fastq.gz	LAS359-3-047_S190_L001_R1_001.fastq.gz					PBS13_RTT33	ATP1A3 L839P	L839P NGG install	ATP1A3 L839P c.2516C install	PEmax	Plasmid	YES	LpAS5966	Plasmid		GACGGACAAATTGGTCAATG	GTTTAAGAGCTAAGCTGGAAACAGCATAGCAAGTTTAAATAAGGCTAGTCCGTTATCAACTTGAAAAAGTGGCACCGAGTCGGTGC	TCTGCCCGTAGGCCATGCTGATGGGTCTCTCAT	TGACCAATTTGTC		CGCGGTTCTATCTAGTTACGCGTTAAACCAACTAGAA
Table S1A, Panel F	HEK293T	PRJNA1211588	LAS359-1-048_S48_L001_R1_001.fastq.gz	LAS359-2-048_S131_L001_R1_001.fastq.gz	LAS359-3-048_S191_L001_R1_001.fastq.gz					PBS15_RTT33	ATP1A3 L839P	L839P NGG install	ATP1A3 L839P c.2516C install	PEmax	Plasmid	YES	LpAS5967	Plasmid		GACGGACAAATTGGTCAATG	GTTTAAGAGCTAAGCTGGAAACAGCATAGCAAGTTTAAATAAGGCTAGTCCGTTATCAACTTGAAAAAGTGGCACCGAGTCGGTGC	TCTGCCCGTAGGCCATGCTGATGGGTCTCTCAT	TGACCAATTTGTCCG		CGCGGTTCTATCTAGTTACGCGTTAAACCAACTAGAA
Table S1A, Panel H	HEK293T	PRJNA1211588	LAS359-1-013_S13_L001_R1_001.fastq.gz	LAS359-2-013_S96_L001_R1_001.fastq.gz	LAS359-3-013_S156_L001_R1_001.fastq.gz					PBS9_RTT14	ATP1A3 G947R	G947R NGG install	ATP1A3 G947R c.2839A install	PEmax	Plasmid	YES	LpAS5932	Plasmid		GGAACAAGATCCTGATCTTC	GTTTAAGAGCTAAGCTGGAAACAGCATAGCAAGTTTAAATAAGGCTAGTCCGTTATCAACTTGAAAAAGTGGCACCGAGTCGGTGC	TCAAACAGCCTGAA	GATCAGGAT		CGCGGTTCTATCTAGTTACGCGTTAAACCAACTAGAA
Table S1A, Panel H	HEK293T	PRJNA1211588	LAS359-1-014_S14_L001_R1_001.fastq.gz	LAS359-2-014_S97_L001_R1_001.fastq.gz	LAS359-3-014_S157_L001_R1_001.fastq.gz					PBS11_RTT14	ATP1A3 G947R	G947R NGG install	ATP1A3 G947R c.2839A install	PEmax	Plasmid	YES	LpAS5933	Plasmid		GGAACAAGATCCTGATCTTC	GTTTAAGAGCTAAGCTGGAAACAGCATAGCAAGTTTAAATAAGGCTAGTCCGTTATCAACTTGAAAAAGTGGCACCGAGTCGGTGC	TCAAACAGCCTGAA	GATCAGGATCT		CGCGGTTCTATCTAGTTACGCGTTAAACCAACTAGAA
Table S1A, Panel H	HEK293T	PRJNA1211588	LAS359-1-015_S15_L001_R1_001.fastq.gz	LAS359-2-015_S98_L001_R1_001.fastq.gz	LAS359-3-015_S158_L001_R1_001.fastq.gz					PBS13_RTT14	ATP1A3 G947R	G947R NGG install	ATP1A3 G947R c.2839A install	PEmax	Plasmid	YES	LpAS5934	Plasmid		GGAACAAGATCCTGATCTTC	GTTTAAGAGCTAAGCTGGAAACAGCATAGCAAGTTTAAATAAGGCTAGTCCGTTATCAACTTGAAAAAGTGGCACCGAGTCGGTGC	TCAAACAGCCTGAA	GATCAGGATCTTG		CGCGGTTCTATCTAGTTACGCGTTAAACCAACTAGAA
Table S1A, Panel H	HEK293T	PRJNA1211588	LAS359-1-016_S16_L001_R1_001.fastq.gz	LAS359-2-016_S99_L001_R1_001.fastq.gz	LAS359-3-016_S159_L001_R1_001.fastq.gz					PBS15_RTT14	ATP1A3 G947R	G947R NGG install	ATP1A3 G947R c.2839A install	PEmax	Plasmid	YES	LpAS5935	Plasmid		GGAACAAGATCCTGATCTTC	GTTTAAGAGCTAAGCTGGAAACAGCATAGCAAGTTTAAATAAGGCTAGTCCGTTATCAACTTGAAAAAGTGGCACCGAGTCGGTGC	TCAAACAGCCTGAA	GATCAGGATCTTGTT		CGCGGTTCTATCTAGTTACGCGTTAAACCAACTAGAA
Table S1A, Panel H	HEK293T	PRJNA1211588	LAS359-1-017_S17_L001_R1_001.fastq.gz	LAS359-2-017_S100_L001_R1_001.fastq.gz	LAS359-3-017_S160_L001_R1_001.fastq.gz					PBS9_RTT19	ATP1A3 G947R	G947R NGG install	ATP1A3 G947R c.2839A install	PEmax	Plasmid	YES	LpAS5936	Plasmid		GGAACAAGATCCTGATCTTC	GTTTAAGAGCTAAGCTGGAAACAGCATAGCAAGTTTAAATAAGGCTAGTCCGTTATCAACTTGAAAAAGTGGCACCGAGTCGGTGC	TCTCCTCAAACAGCCTGAA	GATCAGGAT		CGCGGTTCTATCTAGTTACGCGTTAAACCAACTAGAA
Table S1A, Panel H	HEK293T	PRJNA1211588	LAS359-1-018_S18_L001_R1_001.fastq.gz	LAS359-2-018_S101_L001_R1_001.fastq.gz	LAS359-3-018_S161_L001_R1_001.fastq.gz					PBS11_RTT19	ATP1A3 G947R	G947R NGG install	ATP1A3 G947R c.2839A install	PEmax	Plasmid	YES	LpAS5937	Plasmid		GGAACAAGATCCTGATCTTC	GTTTAAGAGCTAAGCTGGAAACAGCATAGCAAGTTTAAATAAGGCTAGTCCGTTATCAACTTGAAAAAGTGGCACCGAGTCGGTGC	TCTCCTCAAACAGCCTGAA	GATCAGGATCT		CGCGGTTCTATCTAGTTACGCGTTAAACCAACTAGAA
Table S1A, Panel H	HEK293T	PRJNA1211588	LAS359-1-019_S19_L001_R1_001.fastq.gz	LAS359-2-019_S102_L001_R1_001.fastq.gz	LAS359-3-019_S162_L001_R1_001.fastq.gz					PBS13_RTT19	ATP1A3 G947R	G947R NGG install	ATP1A3 G947R c.2839A install	PEmax	Plasmid	YES	LpAS5938	Plasmid		GGAACAAGATCCTGATCTTC	GTTTAAGAGCTAAGCTGGAAACAGCATAGCAAGTTTAAATAAGGCTAGTCCGTTATCAACTTGAAAAAGTGGCACCGAGTCGGTGC	TCTCCTCAAACAGCCTGAA	GATCAGGATCTTG		CGCGGTTCTATCTAGTTACGCGTTAAACCAACTAGAA
Table S1A, Panel H	HEK293T	PRJNA1211588	LAS359-1-020_S20_L001_R1_001.fastq.gz	LAS359-2-020_S103_L001_R1_001.fastq.gz	LAS359-3-020_S163_L001_R1_001.fastq.gz					PBS15_RTT19	ATP1A3 G947R	G947R NGG install	ATP1A3 G947R c.2839A install	PEmax	Plasmid	YES	LpAS5939	Plasmid		GGAACAAGATCCTGATCTTC	GTTTAAGAGCTAAGCTGGAAACAGCATAGCAAGTTTAAATAAGGCTAGTCCGTTATCAACTTGAAAAAGTGGCACCGAGTCGGTGC	TCTCCTCAAACAGCCTGAA	GATCAGGATCTTGTT		CGCGGTTCTATCTAGTTACGCGTTAAACCAACTAGAA
Table S1A, Panel H	HEK293T	PRJNA1211588	LAS359-1-021_S21_L001_R1_001.fastq.gz	LAS359-2-021_S104_L001_R1_001.fastq.gz	LAS359-3-021_S164_L001_R1_001.fastq.gz					PBS9_RTT24	ATP1A3 G947R	G947R NGG install	ATP1A3 G947R c.2839A install	PEmax	Plasmid	YES	LpAS5940	Plasmid		GGAACAAGATCCTGATCTTC	GTTTAAGAGCTAAGCTGGAAACAGCATAGCAAGTTTAAATAAGGCTAGTCCGTTATCAACTTGAAAAAGTGGCACCGAGTCGGTGC	GGCCGTCTCCTCAAACAGCCTGAA	GATCAGGAT		CGCGGTTCTATCTAGTTACGCGTTAAACCAACTAGAA
Table S1A, Panel H	HEK293T	PRJNA1211588	LAS359-1-022_S22_L001_R1_001.fastq.gz	LAS359-2-022_S105_L001_R1_001.fastq.gz	LAS359-3-022_S165_L001_R1_001.fastq.gz					PBS11_RTT24	ATP1A3 G947R	G947R NGG install	ATP1A3 G947R c.2839A install	PEmax	Plasmid	YES	LpAS5941	Plasmid		GGAACAAGATCCTGATCTTC	GTTTAAGAGCTAAGCTGGAAACAGCATAGCAAGTTTAAATAAGGCTAGTCCGTTATCAACTTGAAAAAGTGGCACCGAGTCGGTGC	GGCCGTCTCCTCAAACAGCCTGAA	GATCAGGATCT		CGCGGTTCTATCTAGTTACGCGTTAAACCAACTAGAA
Table S1A, Panel H	HEK293T	PRJNA1211588	LAS359-1-023_S23_L001_R1_001.fastq.gz	LAS359-2-023_S106_L001_R1_001.fastq.gz	LAS359-3-023_S166_L001_R1_001.fastq.gz					PBS13_RTT24	ATP1A3 G947R	G947R NGG install	ATP1A3 G947R c.2839A install	PEmax	Plasmid	YES	LpAS5942	Plasmid		GGAACAAGATCCTGATCTTC	GTTTAAGAGCTAAGCTGGAAACAGCATAGCAAGTTTAAATAAGGCTAGTCCGTTATCAACTTGAAAAAGTGGCACCGAGTCGGTGC	GGCCGTCTCCTCAAACAGCCTGAA	GATCAGGATCTTG		CGCGGTTCTATCTAGTTACGCGTTAAACCAACTAGAA
Table S1A, Panel H	HEK293T	PRJNA1211588	LAS359-1-024_S24_L001_R1_001.fastq.gz	LAS359-2-024_S107_L001_R1_001.fastq.gz	LAS359-3-024_S167_L001_R1_001.fastq.gz					PBS15_RTT24	ATP1A3 G947R	G947R NGG install	ATP1A3 G947R c.2839A install	PEmax	Plasmid	YES	LpAS5943	Plasmid		GGAACAAGATCCTGATCTTC	GTTTAAGAGCTAAGCTGGAAACAGCATAGCAAGTTTAAATAAGGCTAGTCCGTTATCAACTTGAAAAAGTGGCACCGAGTCGGTGC	GGCCGTCTCCTCAAACAGCCTGAA	GATCAGGATCTTGTT		CGCGGTTCTATCTAGTTACGCGTTAAACCAACTAGAA
Table S1A, Panel J	HEK293T	PRJNA1211588	LAS359-1-025_S25_L001_R1_001.fastq.gz	LAS359-2-025_S108_L001_R1_001.fastq.gz	LAS359-3-025_S168_L001_R1_001.fastq.gz					PBS9_RTT14	ATP1A3 G947R	G947R NGG install	ATP1A3 G947R c.2839C install	PEmax	Plasmid	YES	LpAS5944	Plasmid		GGAACAAGATCCTGATCTTC	GTTTAAGAGCTAAGCTGGAAACAGCATAGCAAGTTTAAATAAGGCTAGTCCGTTATCAACTTGAAAAAGTGGCACCGAGTCGGTGC	TCAAACAGCCGGAA	GATCAGGAT		CGCGGTTCTATCTAGTTACGCGTTAAACCAACTAGAA
Table S1A, Panel J	HEK293T	PRJNA1211588	LAS359-1-026_S26_L001_R1_001.fastq.gz	LAS359-2-026_S109_L001_R1_001.fastq.gz	LAS359-3-026_S169_L001_R1_001.fastq.gz					PBS11_RTT14	ATP1A3 G947R	G947R NGG install	ATP1A3 G947R c.2839C install	PEmax	Plasmid	YES	LpAS5945	Plasmid		GGAACAAGATCCTGATCTTC	GTTTAAGAGCTAAGCTGGAAACAGCATAGCAAGTTTAAATAAGGCTAGTCCGTTATCAACTTGAAAAAGTGGCACCGAGTCGGTGC	TCAAACAGCCGGAA	GATCAGGATCT		CGCGGTTCTATCTAGTTACGCGTTAAACCAACTAGAA
Table S1A, Panel J	HEK293T	PRJNA1211588	LAS359-1-027_S27_L001_R1_001.fastq.gz	LAS359-2-027_S110_L001_R1_001.fastq.gz	LAS359-3-027_S170_L001_R1_001.fastq.gz					PBS13_RTT14	ATP1A3 G947R	G947R NGG install	ATP1A3 G947R c.2839C install	PEmax	Plasmid	YES	LpAS5946	Plasmid		GGAACAAGATCCTGATCTTC	GTTTAAGAGCTAAGCTGGAAACAGCATAGCAAGTTTAAATAAGGCTAGTCCGTTATCAACTTGAAAAAGTGGCACCGAGTCGGTGC	TCAAACAGCCGGAA	GATCAGGATCTTG		CGCGGTTCTATCTAGTTACGCGTTAAACCAACTAGAA
Table S1A, Panel J	HEK293T	PRJNA1211588	LAS359-1-028_S28_L001_R1_001.fastq.gz	LAS359-2-028_S111_L001_R1_001.fastq.gz	LAS359-3-028_S171_L001_R1_001.fastq.gz					PBS15_RTT14	ATP1A3 G947R	G947R NGG install	ATP1A3 G947R c.2839C install	PEmax	Plasmid	YES	LpAS5947	Plasmid		GGAACAAGATCCTGATCTTC	GTTTAAGAGCTAAGCTGGAAACAGCATAGCAAGTTTAAATAAGGCTAGTCCGTTATCAACTTGAAAAAGTGGCACCGAGTCGGTGC	TCAAACAGCCGGAA	GATCAGGATCTTGTT		CGCGGTTCTATCTAGTTACGCGTTAAACCAACTAGAA
Table S1A, Panel J	HEK293T	PRJNA1211588	LAS359-1-029_S29_L001_R1_001.fastq.gz	LAS359-2-029_S112_L001_R1_001.fastq.gz	LAS359-3-029_S172_L001_R1_001.fastq.gz					PBS9_RTT19	ATP1A3 G947R	G947R NGG install	ATP1A3 G947R c.2839C install	PEmax	Plasmid	YES	LpAS5948	Plasmid		GGAACAAGATCCTGATCTTC	GTTTAAGAGCTAAGCTGGAAACAGCATAGCAAGTTTAAATAAGGCTAGTCCGTTATCAACTTGAAAAAGTGGCACCGAGTCGGTGC	TCTCCTCAAACAGCCGGAA	GATCAGGAT		CGCGGTTCTATCTAGTTACGCGTTAAACCAACTAGAA
Table S1A, Panel J	HEK293T	PRJNA1211588	LAS359-1-030_S30_L001_R1_001.fastq.gz	LAS359-2-030_S113_L001_R1_001.fastq.gz	LAS359-3-030_S173_L001_R1_001.fastq.gz					PBS11_RTT19	ATP1A3 G947R	G947R NGG install	ATP1A3 G947R c.2839C install	PEmax	Plasmid	YES	LpAS5949	Plasmid		GGAACAAGATCCTGATCTTC	GTTTAAGAGCTAAGCTGGAAACAGCATAGCAAGTTTAAATAAGGCTAGTCCGTTATCAACTTGAAAAAGTGGCACCGAGTCGGTGC	TCTCCTCAAACAGCCGGAA	GATCAGGATCT		CGCGGTTCTATCTAGTTACGCGTTAAACCAACTAGAA
Table S1A, Panel J	HEK293T	PRJNA1211588	LAS359-1-031_S31_L001_R1_001.fastq.gz	LAS359-2-031_S114_L001_R1_001.fastq.gz	LAS359-3-031_S174_L001_R1_001.fastq.gz					PBS13_RTT19	ATP1A3 G947R	G947R NGG install	ATP1A3 G947R c.2839C install	PEmax	Plasmid	YES	LpAS5950	Plasmid		GGAACAAGATCCTGATCTTC	GTTTAAGAGCTAAGCTGGAAACAGCATAGCAAGTTTAAATAAGGCTAGTCCGTTATCAACTTGAAAAAGTGGCACCGAGTCGGTGC	TCTCCTCAAACAGCCGGAA	GATCAGGATCTTG		CGCGGTTCTATCTAGTTACGCGTTAAACCAACTAGAA
Table S1A, Panel J	HEK293T	PRJNA1211588	LAS359-1-032_S32_L001_R1_001.fastq.gz	LAS359-2-032_S115_L001_R1_001.fastq.gz	LAS359-3-032_S175_L001_R1_001.fastq.gz					PBS15_RTT19	ATP1A3 G947R	G947R NGG install	ATP1A3 G947R c.2839C install	PEmax	Plasmid	YES	LpAS5951	Plasmid		GGAACAAGATCCTGATCTTC	GTTTAAGAGCTAAGCTGGAAACAGCATAGCAAGTTTAAATAAGGCTAGTCCGTTATCAACTTGAAAAAGTGGCACCGAGTCGGTGC	TCTCCTCAAACAGCCGGAA	GATCAGGATCTTGTT		CGCGGTTCTATCTAGTTACGCGTTAAACCAACTAGAA
Table S1A, Panel J	HEK293T	PRJNA1211588	LAS359-1-033_S33_L001_R1_001.fastq.gz	LAS359-2-033_S116_L001_R1_001.fastq.gz	LAS359-3-033_S176_L001_R1_001.fastq.gz					PBS9_RTT24	ATP1A3 G947R	G947R NGG install	ATP1A3 G947R c.2839C install	PEmax	Plasmid	YES	LpAS5952	Plasmid		GGAACAAGATCCTGATCTTC	GTTTAAGAGCTAAGCTGGAAACAGCATAGCAAGTTTAAATAAGGCTAGTCCGTTATCAACTTGAAAAAGTGGCACCGAGTCGGTGC	GGCCGTCTCCTCAAACAGCCGGAA	GATCAGGAT		CGCGGTTCTATCTAGTTACGCGTTAAACCAACTAGAA
Table S1A, Panel J	HEK293T	PRJNA1211588	LAS359-1-034_S34_L001_R1_001.fastq.gz	LAS359-2-034_S117_L001_R1_001.fastq.gz	LAS359-3-034_S177_L001_R1_001.fastq.gz					PBS11_RTT24	ATP1A3 G947R	G947R NGG install	ATP1A3 G947R c.2839C install	PEmax	Plasmid	YES	LpAS5953	Plasmid		GGAACAAGATCCTGATCTTC	GTTTAAGAGCTAAGCTGGAAACAGCATAGCAAGTTTAAATAAGGCTAGTCCGTTATCAACTTGAAAAAGTGGCACCGAGTCGGTGC	GGCCGTCTCCTCAAACAGCCGGAA	GATCAGGATCT		CGCGGTTCTATCTAGTTACGCGTTAAACCAACTAGAA
Table S1A, Panel J	HEK293T	PRJNA1211588	LAS359-1-035_S35_L001_R1_001.fastq.gz	LAS359-2-035_S118_L001_R1_001.fastq.gz	LAS359-3-035_S178_L001_R1_001.fastq.gz					PBS13_RTT24	ATP1A3 G947R	G947R NGG install	ATP1A3 G947R c.2839C install	PEmax	Plasmid	YES	LpAS5954	Plasmid		GGAACAAGATCCTGATCTTC	GTTTAAGAGCTAAGCTGGAAACAGCATAGCAAGTTTAAATAAGGCTAGTCCGTTATCAACTTGAAAAAGTGGCACCGAGTCGGTGC	GGCCGTCTCCTCAAACAGCCGGAA	GATCAGGATCTTG		CGCGGTTCTATCTAGTTACGCGTTAAACCAACTAGAA
Table S1A, Panel J	HEK293T	PRJNA1211588	LAS359-1-036_S36_L001_R1_001.fastq.gz	LAS359-2-036_S119_L001_R1_001.fastq.gz	LAS359-3-036_S179_L001_R1_001.fastq.gz					PBS15_RTT24	ATP1A3 G947R	G947R NGG install	ATP1A3 G947R c.2839C install	PEmax	Plasmid	YES	LpAS5955	Plasmid		GGAACAAGATCCTGATCTTC	GTTTAAGAGCTAAGCTGGAAACAGCATAGCAAGTTTAAATAAGGCTAGTCCGTTATCAACTTGAAAAAGTGGCACCGAGTCGGTGC	GGCCGTCTCCTCAAACAGCCGGAA	GATCAGGATCTTGTT		CGCGGTTCTATCTAGTTACGCGTTAAACCAACTAGAA
Table S1B	N2A	PRJNA1211588	LAS360-1-001_S61_L001_R1_001.fastq.gz	LAS360-2-001_S140_L001_R1_001.fastq.gz	LAS360-3-001_S212_L001_R1_001.fastq.gz					PBS10_RTT19	Atp1a3 D801N	D801N NGG1 20nt	Atp1a3 D801N c.2401A install	PEmax	plasmid	YES	LpAS3485	plasmid		GGCTTACCATGTCGGTACCC	GTTTTAGAGCTAGAAATAGCAAGTTAAAATAAGGCTAGTCCGTTATCAACTTGAAAAAGTGGCACCGAGTCGGTGC	TCCTCTGCATTAACCTAGG	TACCGACATG
Table S1B	N2A	PRJNA1211588	LAS360-1-002_S62_L001_R1_001.fastq.gz	LAS360-2-002_S141_L001_R1_001.fastq.gz	LAS360-3-002_S213_L001_R1_001.fastq.gz					PBS10_RTT20	Atp1a3 D801N	D801N NGG1 20nt	Atp1a3 D801N c.2401A install	PEmax	plasmid	YES	LpAS3486	plasmid		GGCTTACCATGTCGGTACCC	GTTTTAGAGCTAGAAATAGCAAGTTAAAATAAGGCTAGTCCGTTATCAACTTGAAAAAGTGGCACCGAGTCGGTGC	ATCCTCTGCATTAACCTAGG	TACCGACATG
Table S1B	N2A	PRJNA1211588	LAS360-1-003_S63_L001_R1_001.fastq.gz	LAS360-2-003_S142_L001_R1_001.fastq.gz	LAS360-3-003_S214_L001_R1_001.fastq.gz					PBS10_RTT23	Atp1a3 D801N	D801N NGG1 20nt	Atp1a3 D801N c.2401A install	PEmax	plasmid	YES	LpAS3487	plasmid		GGCTTACCATGTCGGTACCC	GTTTTAGAGCTAGAAATAGCAAGTTAAAATAAGGCTAGTCCGTTATCAACTTGAAAAAGTGGCACCGAGTCGGTGC	ACCATCCTCTGCATTAACCTAGG	TACCGACATG
Table S1B	N2A	PRJNA1211588	LAS360-1-004_S64_L001_R1_001.fastq.gz	LAS360-2-004_S143_L001_R1_001.fastq.gz	LAS360-3-004_S215_L001_R1_001.fastq.gz					PBS10_RTT25	Atp1a3 D801N	D801N NGG1 20nt	Atp1a3 D801N c.2401A install	PEmax	plasmid	YES	LpAS3488	plasmid		GGCTTACCATGTCGGTACCC	GTTTTAGAGCTAGAAATAGCAAGTTAAAATAAGGCTAGTCCGTTATCAACTTGAAAAAGTGGCACCGAGTCGGTGC	TCACCATCCTCTGCATTAACCTAGG	TACCGACATG
Table S1B	N2A	PRJNA1211588	LAS360-1-005_S65_L001_R1_001.fastq.gz	LAS360-2-005_S144_L001_R1_001.fastq.gz	LAS360-3-005_S216_L001_R1_001.fastq.gz					PBS12_RTT19	Atp1a3 D801N	D801N NGG1 20nt	Atp1a3 D801N c.2401A install	PEmax	plasmid	YES	LpAS3497	plasmid		GGCTTACCATGTCGGTACCC	GTTTTAGAGCTAGAAATAGCAAGTTAAAATAAGGCTAGTCCGTTATCAACTTGAAAAAGTGGCACCGAGTCGGTGC	TCCTCTGCATTAACCTAGG	TACCGACATGGT
Table S1B	N2A	PRJNA1211588	LAS360-1-006_S66_L001_R1_001.fastq.gz	LAS360-2-006_S145_L001_R1_001.fastq.gz	LAS360-3-006_S217_L001_R1_001.fastq.gz					PBS12_RTT20	Atp1a3 D801N	D801N NGG1 20nt	Atp1a3 D801N c.2401A install	PEmax	plasmid	YES	LpAS3498	plasmid		GGCTTACCATGTCGGTACCC	GTTTTAGAGCTAGAAATAGCAAGTTAAAATAAGGCTAGTCCGTTATCAACTTGAAAAAGTGGCACCGAGTCGGTGC	ATCCTCTGCATTAACCTAGG	TACCGACATGGT
Table S1B	N2A	PRJNA1211588	LAS360-1-007_S67_L001_R1_001.fastq.gz	LAS360-2-007_S146_L001_R1_001.fastq.gz	LAS360-3-007_S218_L001_R1_001.fastq.gz					PBS12_RTT23	Atp1a3 D801N	D801N NGG1 20nt	Atp1a3 D801N c.2401A install	PEmax	plasmid	YES	LpAS3499	plasmid		GGCTTACCATGTCGGTACCC	GTTTTAGAGCTAGAAATAGCAAGTTAAAATAAGGCTAGTCCGTTATCAACTTGAAAAAGTGGCACCGAGTCGGTGC	ACCATCCTCTGCATTAACCTAGG	TACCGACATGGT
Table S1B	N2A	PRJNA1211588	LAS360-1-008_S68_L001_R1_001.fastq.gz	LAS360-2-008_S147_L001_R1_001.fastq.gz	LAS360-3-008_S219_L001_R1_001.fastq.gz					PBS12_RTT25	Atp1a3 D801N	D801N NGG1 20nt	Atp1a3 D801N c.2401A install	PEmax	plasmid	YES	LpAS3500	plasmid		GGCTTACCATGTCGGTACCC	GTTTTAGAGCTAGAAATAGCAAGTTAAAATAAGGCTAGTCCGTTATCAACTTGAAAAAGTGGCACCGAGTCGGTGC	TCACCATCCTCTGCATTAACCTAGG	TACCGACATGGT
Table S1B	N2A	PRJNA1211588	LAS360-1-009_S69_L001_R1_001.fastq.gz	LAS360-2-009_S148_L001_R1_001.fastq.gz	LAS360-3-009_S220_L001_R1_001.fastq.gz					PBS13_RTT19	Atp1a3 D801N	D801N NGG1 20nt	Atp1a3 D801N c.2401A install	PEmax	plasmid	YES	LpAS3503	plasmid		GGCTTACCATGTCGGTACCC	GTTTTAGAGCTAGAAATAGCAAGTTAAAATAAGGCTAGTCCGTTATCAACTTGAAAAAGTGGCACCGAGTCGGTGC	TCCTCTGCATTAACCTAGG	TACCGACATGGTA
Table S1B	N2A	PRJNA1211588	LAS360-1-010_S70_L001_R1_001.fastq.gz	LAS360-2-010_S149_L001_R1_001.fastq.gz	LAS360-3-010_S221_L001_R1_001.fastq.gz					PBS13_RTT20	Atp1a3 D801N	D801N NGG1 20nt	Atp1a3 D801N c.2401A install	PEmax	plasmid	YES	LpAS3504	plasmid		GGCTTACCATGTCGGTACCC	GTTTTAGAGCTAGAAATAGCAAGTTAAAATAAGGCTAGTCCGTTATCAACTTGAAAAAGTGGCACCGAGTCGGTGC	ATCCTCTGCATTAACCTAGG	TACCGACATGGTA
Table S1B	N2A	PRJNA1211588	LAS360-1-011_S71_L001_R1_001.fastq.gz	LAS360-2-011_S150_L001_R1_001.fastq.gz	LAS360-3-011_S222_L001_R1_001.fastq.gz					PBS13_RTT23	Atp1a3 D801N	D801N NGG1 20nt	Atp1a3 D801N c.2401A install	PEmax	plasmid	YES	LpAS3505	plasmid		GGCTTACCATGTCGGTACCC	GTTTTAGAGCTAGAAATAGCAAGTTAAAATAAGGCTAGTCCGTTATCAACTTGAAAAAGTGGCACCGAGTCGGTGC	ACCATCCTCTGCATTAACCTAGG	TACCGACATGGTA
Table S1B	N2A	PRJNA1211588	LAS360-1-012_S72_L001_R1_001.fastq.gz	LAS360-2-012_S151_L001_R1_001.fastq.gz	LAS360-3-012_S223_L001_R1_001.fastq.gz					PBS13_RTT25	Atp1a3 D801N	D801N NGG1 20nt	Atp1a3 D801N c.2401A install	PEmax	plasmid	YES	LpAS3506	plasmid		GGCTTACCATGTCGGTACCC	GTTTTAGAGCTAGAAATAGCAAGTTAAAATAAGGCTAGTCCGTTATCAACTTGAAAAAGTGGCACCGAGTCGGTGC	TCACCATCCTCTGCATTAACCTAGG	TACCGACATGGTA
Figure 1D	This figure is a summary figure of data from Figure S1. See Figure S1 for indiviudal values.	PRJNA1211588
Figure 1E	This figure is subset of data from Figure S2B. See Figure S2B for indiviudal values.	PRJNA1211588
Figure 1F	This figure is subset of data from Figure S3B. See Figure S3B for indiviudal values.	PRJNA1211588
Figure 1G	This figure is subset of data from Figure S4B. See Figure S4B for indiviudal values.	PRJNA1211588
Figure 1H	This figure is subset of data from Figure S5B. See Figure S5B for indiviudal values.	PRJNA1211588
Figure 1I	This figure is subset of data from Figure S1D. See Figure S1D for indiviudal values.	PRJNA1211588
Figure 1J	iPSCs ATP1A3 D801N c.2401A	PRJNA1211588	LAS381-001_S1_L001_R1_001.fastq.gz	LAS383-01_S1_L001_R1_001.fastq.gz	LAS383-07_S7_L001_R1_001.fastq.gz					(+) MLH1dn	ATP1A3 D801N	NGA2 20nt	D801N SE1	SpCas9(VRQR)-PEmax	IVT mRNA	YES	LrAS0266	chemically synthesized RNA	Agilent	GGCUCACCAUGUCAGUGCCC	GUUUGAGAGCUAUGCUGGAAACAGCAUAGCAAGUUCAAAUAAGGCUAGUCCGUUAUCAACUUGAAAAAGUGGCACCGAGUCGGUGC	UCCUCUGCAUUGACUUAGG	CACUGACAUGGU		CGCGGUUCUAUCUAGUUACGCGUUAAACCAACUAGAA	rHS041	chemically synthesized RNA	synthego	CCUGACCAGCAAUAUCCCGG	GUUUUAGAGCUAGAAAUAGCAAGUUAAAAUAAGGCUAGUCCGUUAUCAACUUGAAAAAGUGGCACCGAGUCGGUGC	rHS045	chemically synthesized RNA	synthego	GGGGCCCAGGAGGGT	GUUUUAGAGCUAGAAAUAGCAAGUUAAAAUAAGGCUAGUCCGUUAUCAACUUGAAAAAGUGGCACCGAGUCGGUGC
Figure 1J	iPSCs ATP1A3 D801N c.2401A	PRJNA1211588	LAS381-002_S2_L001_R1_001.fastq.gz	LAS383-02_S2_L001_R1_001.fastq.gz	LAS383-08_S8_L001_R1_001.fastq.gz					(-) MLH1dn	ATP1A3 D801N	NGA2 20nt	D801N SE1	SpCas9(VRQR)-PEmax	IVT mRNA	NO	LrAS0266	chemically synthesized RNA	Agilent	GGCUCACCAUGUCAGUGCCC	GUUUGAGAGCUAUGCUGGAAACAGCAUAGCAAGUUCAAAUAAGGCUAGUCCGUUAUCAACUUGAAAAAGUGGCACCGAGUCGGUGC	UCCUCUGCAUUGACUUAGG	CACUGACAUGGU		CGCGGUUCUAUCUAGUUACGCGUUAAACCAACUAGAA	rHS041	chemically synthesized RNA	synthego	CCUGACCAGCAAUAUCCCGG	GUUUUAGAGCUAGAAAUAGCAAGUUAAAAUAAGGCUAGUCCGUUAUCAACUUGAAAAAGUGGCACCGAGUCGGUGC	rHS045	chemically synthesized RNA	synthego	GGGGCCCAGGAGGGT	GUUUUAGAGCUAGAAAUAGCAAGUUAAAAUAAGGCUAGUCCGUUAUCAACUUGAAAAAGUGGCACCGAGUCGGUGC
Figure 1J	iPSCs ATP1A3 D801N c.2401A	PRJNA1211588	LAS381-006_S6_L001_R1_001.fastq.gz	LAS383-06_S6_L001_R1_001.fastq.gz	LAS383-12_S12_L001_R1_001.fastq.gz					No edit	ATP1A3 D801N
Figure 1K	iPSCs ATP1A3 E815K c.2443A	PRJNA1211588	LAS366-007_S7_L001_R1_001.fastq.gz	LAS366-010_S10_L001_R1_001.fastq.gz	LAS366-013_S13_L001_R1_001.fastq.gz					(+) MLH1dn	ATP1A3 E815K	NGG1 19nt	E815K SE1	PE6b	IVT mRNA	YES	LrAS0149	chemically synthesized RNA	Agilent	GCCAUCUCACUGGCGUACA	GUUUAAGAGCUAAGCUGGAAACAGCAUAGCAAGUUUAAAUAAGGCUAGUCCGUUAUCAACUUGAAAAAGUGGCACCGAGUCGGUGC	AUGAUGUCGCUUUCGGCAGCUUCAU	ACGCCAGUGAGAU		CGCGGUUCUAUCUAGUUACGCGUUAAACCAACUAGAA	LrAS0152	chemically synthesized RNA	synthego	gUGACCAAUUUGUCCGUCCGC	GUUUUAGAGCUAGAAAUAGCAAGUUAAAAUAAGGCUAGUCCGUUAUCAACUUGAAAAAGUGGCACCGAGUCGGUGC	LrAS0219	chemically synthesized RNA	synthego	CCUCUCCGGCUCACC	GUUUUAGAGCUAGAAAUAGCAAGUUAAAAUAAGGCUAGUCCGUUAUCAACUUGAAAAAGUGGCACCGAGUCGGUGC
Figure 1K	iPSCs ATP1A3 E815K c.2443A	PRJNA1211588	LAS366-008_S8_L001_R1_001.fastq.gz	LAS366-011_S11_L001_R1_001.fastq.gz	LAS366-014_S14_L001_R1_001.fastq.gz					(-) MLH1dn	ATP1A3 E815K	NGG1 19nt	E815K SE1	PE6b	IVT mRNA	NO	LrAS0149	chemically synthesized RNA	Agilent	GCCAUCUCACUGGCGUACA	GUUUAAGAGCUAAGCUGGAAACAGCAUAGCAAGUUUAAAUAAGGCUAGUCCGUUAUCAACUUGAAAAAGUGGCACCGAGUCGGUGC	AUGAUGUCGCUUUCGGCAGCUUCAU	ACGCCAGUGAGAU		CGCGGUUCUAUCUAGUUACGCGUUAAACCAACUAGAA	LrAS0152	chemically synthesized RNA	synthego	gUGACCAAUUUGUCCGUCCGC	GUUUUAGAGCUAGAAAUAGCAAGUUAAAAUAAGGCUAGUCCGUUAUCAACUUGAAAAAGUGGCACCGAGUCGGUGC	LrAS0219	chemically synthesized RNA	synthego	CCUCUCCGGCUCACC	GUUUUAGAGCUAGAAAUAGCAAGUUAAAAUAAGGCUAGUCCGUUAUCAACUUGAAAAAGUGGCACCGAGUCGGUGC
Figure 1K	iPSCs ATP1A3 E815K c.2443A	PRJNA1211588	LAS366-016_S16_L001_R1_001.fastq.gz	LAS366-017_S18_L001_R1_001.fastq.gz	LAS366-018_S20_L001_R1_001.fastq.gz					No edit	ATP1A3 E815K
Figure 1L	iPSCs ATP1A3 L839P c.2516C	PRJNA1211588	LAS379-01_S13_L001_R1_001.fastq.gz	LAS379-05_S17_L001_R1_001.fastq.gz	LAS379-09_S21_L001_R1_001.fastq.gz					(+) MLH1dn	ATP1A3 L839P	NGG1 19nt	L839P SE1	PE6b	IVT mRNA	YES	LrAS0151	chemically synthesized RNA	Agilent	GCCCGUAGGCCAUGCUGAU	GUUUAAGAGCUAAGCUGGAAACAGCAUAGCAAGUUUAAAUAAGGCUAGUCCGUUAUCAACUUGAAAAAGUGGCACCGAGUCGGUGC	GGUCAAUGAGAGGUUGAUC	AGCAUGGCCUAC		CGCGGUUCUAUCUAGUUACGCGUUAAACCAACUAGAA	LrAS0154	chemically synthesized RNA	synthego	CAAUGAGAGGUUGAUCAGCA	GUUUUAGAGCUAGAAAUAGCAAGUUAAAAUAAGGCUAGUCCGUUAUCAACUUGAAAAAGUGGCACCGAGUCGGUGC	LrAS0240	chemically synthesized RNA	synthego	AGGAGAUGGAGUCCC	GUUUUAGAGCUAGAAAUAGCAAGUUAAAAUAAGGCUAGUCCGUUAUCAACUUGAAAAAGUGGCACCGAGUCGGUGC
Figure 1L	iPSCs ATP1A3 L839P c.2516C	PRJNA1211588	LAS379-02_S14_L001_R1_001.fastq.gz	LAS379-06_S18_L001_R1_001.fastq.gz	LAS379-10_S22_L001_R1_001.fastq.gz					(-) MLH1dn	ATP1A3 L839P	NGG1 19nt	L839P SE1	PE6b	IVT mRNA	NO	LrAS0151	chemically synthesized RNA	Agilent	GCCCGUAGGCCAUGCUGAU	GUUUAAGAGCUAAGCUGGAAACAGCAUAGCAAGUUUAAAUAAGGCUAGUCCGUUAUCAACUUGAAAAAGUGGCACCGAGUCGGUGC	GGUCAAUGAGAGGUUGAUC	AGCAUGGCCUAC		CGCGGUUCUAUCUAGUUACGCGUUAAACCAACUAGAA	LrAS0154	chemically synthesized RNA	synthego	CAAUGAGAGGUUGAUCAGCA	GUUUUAGAGCUAGAAAUAGCAAGUUAAAAUAAGGCUAGUCCGUUAUCAACUUGAAAAAGUGGCACCGAGUCGGUGC	LrAS0240	chemically synthesized RNA	synthego	AGGAGAUGGAGUCCC	GUUUUAGAGCUAGAAAUAGCAAGUUAAAAUAAGGCUAGUCCGUUAUCAACUUGAAAAAGUGGCACCGAGUCGGUGC
Figure 1L	iPSCs ATP1A3 L839P c.2516C	PRJNA1211588	LAS379-04_S16_L001_R1_001.fastq.gz	LAS379-08_S20_L001_R1_001.fastq.gz	LAS379-012_S8_L001_R1_001.fastq.gz					No edit	ATP1A3 L839P
Figure 1M	iPSCs ATP1A3 G947R c.2839C	PRJNA1211588	LAS380-01_S25_L001_R1_001.fastq.gz	LAS380-05_S29_L001_R1_001.fastq.gz	LAS380-09_S33_L001_R1_001.fastq.gz					(+) MLH1dn	ATP1A3 G947R dsgRNA	NGG1 20nt	G947R SE1	PE6b	IVT mRNA	YES	LrAS0150	chemically synthesized RNA	Agilent	GGAACAAGAUCCUGAUCUUC	GUUUAAGAGCUAAGCUGGAAACAGCAUAGCAAGUUUAAAUAAGGCUAGUCCGUUAUCAACUUGAAAAAGUGGCACCGAGUCGGUGC	UCCUCAAACAAGCCAAA	GAUCAGGAUCUUGU		CGCGGUUCUAUCUAGUUACGCGUUAAACCAACUAGAA	LrAS0153	chemically synthesized RNA	synthego	gCCUCAAACAAGCCAAAGAUC	GUUUUAGAGCUAGAAAUAGCAAGUUAAAAUAAGGCUAGUCCGUUAUCAACUUGAAAAAGUGGCACCGAGUCGGUGC	LrAS0225	chemically synthesized RNA	synthego	GGGUGGGUGCUCUCU	GUUUUAGAGCUAGAAAUAGCAAGUUAAAAUAAGGCUAGUCCGUUAUCAACUUGAAAAAGUGGCACCGAGUCGGUGC
Figure 1M	iPSCs ATP1A3 G947R c.2839C	PRJNA1211588	LAS380-02_S26_L001_R1_001.fastq.gz	LAS380-06_S30_L001_R1_001.fastq.gz	LAS380-10_S34_L001_R1_001.fastq.gz					(-) MLH1dn	ATP1A3 G947R dsgRNA	NGG1 20nt	G947R SE1	PE6b	IVT mRNA	NO	LrAS0150	chemically synthesized RNA	Agilent	GGAACAAGAUCCUGAUCUUC	GUUUAAGAGCUAAGCUGGAAACAGCAUAGCAAGUUUAAAUAAGGCUAGUCCGUUAUCAACUUGAAAAAGUGGCACCGAGUCGGUGC	UCCUCAAACAAGCCAAA	GAUCAGGAUCUUGU		CGCGGUUCUAUCUAGUUACGCGUUAAACCAACUAGAA	LrAS0153	chemically synthesized RNA	synthego	gCCUCAAACAAGCCAAAGAUC	GUUUUAGAGCUAGAAAUAGCAAGUUAAAAUAAGGCUAGUCCGUUAUCAACUUGAAAAAGUGGCACCGAGUCGGUGC	LrAS0225	chemically synthesized RNA	synthego	GGGUGGGUGCUCUCU	GUUUUAGAGCUAGAAAUAGCAAGUUAAAAUAAGGCUAGUCCGUUAUCAACUUGAAAAAGUGGCACCGAGUCGGUGC
Figure 1M	iPSCs ATP1A3 G947R c.2839C	PRJNA1211588	LAS380-04_S28_L001_R1_001.fastq.gz	LAS380-08_S32_L001_R1_001.fastq.gz	LAS380-12_S36_L001_R1_001.fastq.gz					No edit	ATP1A3 G947R dsgRNA
Figure 1N	iPSCs ATP1A3 G947R c.2839A	PRJNA1211588	LAS319-006_S54_L001_R1_001.fastq.gz	LAS319-005_S53_L001_R1_001.fastq.gz	LAS319-004_S52_L001_R1_001.fastq.gz					ABE	ATP1A3 G947R	G947R BE-3	ATP1A3 G947 c.2839A>G	ABE8e-SpCas9	IVT mRNA	NO																				LrAS0144	chemically synthesized RNA	synthego	CUUCAGGCUGUUUGAGGAGA	GUUUUAGAGCUAGAAAUAGCAAGUUAAAAUAAGGCUAGUCCGUUAUCAACUUGAAAAAGUGGCACCGAGUCGGUGC
Figure 1N	iPSCs ATP1A3 G947R c.2839A	PRJNA1211588	LAS302-304_George-G947R-ABE6_S62_L001_R1_001.fastq.gz	LAS319-002_S50_L001_R1_001.fastq.gz	LAS319-003_S51_L001_R1_001.fastq.gz					No edit	ATP1A3 G947R
Figure 3A	B6 D801N mouse primary fibroblasts	PRJNA1211588	LAS362-001_S73_L001_R1_001.fastq.gz	LAS362-002_S74_L001_R1_001.fastq.gz	LAS362-003_S75_L001_R1_001.fastq.gz					PE	Atp1a3 D801N	D801N NGG1 20nt	Atp1a3 D801 SE1	PE6c	IVT mRNA	NO	LrAS0165	chemically synthesized RNA	Agilent	GGCUUACCAUGUCGGUACCU	GUUUGAGAGCUAUGCUGGAAACAGCAUAGCAAGUUCAAAUAAGGCUAGUCCGUUAUCAACUUGAAAAAGUGGCACCGAGUCGGUGC	ACCAUCCUCUGCAUCGAUUUGGG	UACCGACAU		CGCGGUUCUAUCUAGUUACGCGUUAAACCAACUAGAA	LrAS0094	chemically synthesized RNA	synthego	CACCAUCCUCUGCAUCGAUU	GUUUUAGAGCUAGAAAUAGCAAGUUAAAAUAAGGCUAGUCCGUUAUCAACUUGAAAAAGUGGCACCGAGUCGGUGC	LrAS0162	chemically synthesized RNA	IDT	GGCGCAAGCGUGUGG	GUUUGAGAGCUAUGCUGGAAACAGCAUAGCAAGUUCAAAUAAGGCUAGUCCGUUAUCAACUUGAAAAAGUGGCACCGAGUCGGUGC
Figure 3A	B6 D801N mouse primary fibroblasts	PRJNA1211588	LAS362-004_S76_L001_R1_001.fastq.gz	LAS362-005_S77_L001_R1_001.fastq.gz	LAS362-006_S78_L001_R1_001.fastq.gz					No edit	Atp1a3 D801N
Figure 3B	B6C3 E815K mouse primary fibroblasts	PRJNA1211588	LAS390_1_17_S3_R1_001.fastq.gz	LAS390_2_17_S6_R1_001.fastq.gz	LAS390_3_17_S9_R1_001.fastq.gz					PE	Atp1a3 E815K	E815K NGG1 20nt	Atpa3 E815 SE1	PE6c	IVT mRNA	NO	LrAS0273	chemically synthesized RNA	Agilent	UGCAAUCUCCCUGGCCUACA	GUUUAAGAGCUAAGCUGGAAACAGCAUAGCAAGUUUAAAUAAGGCUAGUCCGUUAUCAACUUGAAAAAGUGGCACCGAGUCGGUGC	AUGAUGUCGCUCUCGGCAGCUUCAU	AGGCCAGGGAGAU		CGCGGUUCUAUCUAGUUACGCGUUAAACCAACUAGAA	LrAS0178	chemically synthesized RNA	synthego	UGACCAGUUUGUCUGUGCGU	GUUUUAGAGCUAGAAAUAGCAAGUUAAAAUAAGGCUAGUCCGUUAUCAACUUGAAAAAGUGGCACCGAGUCGGUGC	LrAS0205	chemically synthesized RNA	IDT	ACCUGGAUGGGAGAG	GUUUGAGAGCUAUGCUGGAAACAGCAUAGCAAGUUCAAAUAAGGCUAGUCCGUUAUCAACUUGAAAAAGUGGCACCGAGUCGGUGC
Figure 3B	B6C3 E815K mouse primary fibroblasts	PRJNA1211588	LAS390_3_20_S36_R1_001.fastq.gz	LAS390_2_20_S33_R1_001.fastq.gz	LAS390_1_20_S30_R1_001.fastq.gz					No edit	Atp1a3 E815K
Figure 3F	Cortical nuclei	PRJNA1211588	LAS321-001_S1_L001_R1_001.fastq.gz	LAS321-017_S3_L001_R1_001.fastq.gz	LAS321-041_S6_L001_R1_001.fastq.gz	LAS339-017_S3_L001_R1_001.fastq.gz	LAS339-025_S4_L001_R1_001.fastq.gz	LAS339-033_S5_L001_R1_001.fastq.gz	LAS339-041_S6_L001_R1_001.fastq.gz	PE-injected, bulk nuclei	Atp1a3 D801N	D801N NGG1 20nt	Atp1a3 D801 SE1	PE6c	Editor expressed from AAV9 transgene. See Figure 3C.	NO	LpAS7269-epegRNA	epegRNA expressed from AAV9 transgene. See Figure 3C.		GGCTTACCATGTCGGTACCT	GTTTGAGAGCTATGCTGGAAACAGCATAGCAAGTTCAAATAAGGCTAGTCCGTTATCAACTTGAAAAAGTGGCACCGAGTCGGTGC	ACCATCCTCTGCATCGATTTGGG	TACCGACAT		CGCGGTTCTATCTAGTTACGCGTTAAACCAACTAGAA	LpAS7269-ngRNA	ngRNA expressed from AAV9 transgene. See Figure 3C.		gCACCATCCTCTGCATCGATT	GTTTGAGAGCTATGCTGGAAACAGCATAGCAAGTTCAAATAAGGCTAGTCCGTTATCAACTTGAAAAAGTGGCACCGAGTCGGTGC	LpAS7267-dsgRNA	dsgRNA expressed from AAV9 transgene. See Figure 3C.		GGCGCAAGCGTGTGG	GTTTGAGAGCTATGCTGGAAACAGCATAGCAAGTTCAAATAAGGCTAGTCCGTTATCAACTTGAAAAAGTGGCACCGAGTCGGTGC
Figure 3F	Cortical nuclei	PRJNA1211588	LAS321-002_S13_L001_R1_001.fastq.gz	LAS321-018_S15_L001_R1_001.fastq.gz	LAS321-042_S18_L001_R1_001.fastq.gz	LAS339-018_S15_L001_R1_001.fastq.gz	LAS339-026_S16_L001_R1_001.fastq.gz	LAS339-034_S17_L001_R1_001.fastq.gz	LAS339-042_S18_L001_R1_001.fastq.gz	PE-injected, GFP+ nuclei	Atp1a3 D801N	D801N NGG1 20nt	Atp1a3 D801 SE1	PE6c	Editor expressed from AAV9 transgene. See Figure 3C.	NO	LpAS7269-epegRNA	epegRNA expressed from AAV9 transgene. See Figure 3C.		GGCTTACCATGTCGGTACCT	GTTTGAGAGCTATGCTGGAAACAGCATAGCAAGTTCAAATAAGGCTAGTCCGTTATCAACTTGAAAAAGTGGCACCGAGTCGGTGC	ACCATCCTCTGCATCGATTTGGG	TACCGACAT		CGCGGTTCTATCTAGTTACGCGTTAAACCAACTAGAA	LpAS7269-ngRNA	ngRNA expressed from AAV9 transgene. See Figure 3C.		gCACCATCCTCTGCATCGATT	GTTTGAGAGCTATGCTGGAAACAGCATAGCAAGTTCAAATAAGGCTAGTCCGTTATCAACTTGAAAAAGTGGCACCGAGTCGGTGC	LpAS7267-dsgRNA	dsgRNA expressed from AAV9 transgene. See Figure 3C.		GGCGCAAGCGTGTGG	GTTTGAGAGCTATGCTGGAAACAGCATAGCAAGTTCAAATAAGGCTAGTCCGTTATCAACTTGAAAAAGTGGCACCGAGTCGGTGC
Figure 3F	Hippocampal nuclei	PRJNA1211588	LAS321-003_S25_L001_R1_001.fastq.gz	LAS321-019_S27_L001_R1_001.fastq.gz	LAS321-043_S30_L001_R1_001.fastq.gz	LAS339-019_S27_L001_R1_001.fastq.gz	LAS339-027_S28_L001_R1_001.fastq.gz	LAS339-035_S29_L001_R1_001.fastq.gz	LAS339-043_S30_L001_R1_001.fastq.gz	PE-injected, bulk nuclei	Atp1a3 D801N	D801N NGG1 20nt	Atp1a3 D801 SE1	PE6c	Editor expressed from AAV9 transgene. See Figure 3C.	NO	LpAS7269-epegRNA	epegRNA expressed from AAV9 transgene. See Figure 3C.		GGCTTACCATGTCGGTACCT	GTTTGAGAGCTATGCTGGAAACAGCATAGCAAGTTCAAATAAGGCTAGTCCGTTATCAACTTGAAAAAGTGGCACCGAGTCGGTGC	ACCATCCTCTGCATCGATTTGGG	TACCGACAT		CGCGGTTCTATCTAGTTACGCGTTAAACCAACTAGAA	LpAS7269-ngRNA	ngRNA expressed from AAV9 transgene. See Figure 3C.		gCACCATCCTCTGCATCGATT	GTTTGAGAGCTATGCTGGAAACAGCATAGCAAGTTCAAATAAGGCTAGTCCGTTATCAACTTGAAAAAGTGGCACCGAGTCGGTGC	LpAS7267-dsgRNA	dsgRNA expressed from AAV9 transgene. See Figure 3C.		GGCGCAAGCGTGTGG	GTTTGAGAGCTATGCTGGAAACAGCATAGCAAGTTCAAATAAGGCTAGTCCGTTATCAACTTGAAAAAGTGGCACCGAGTCGGTGC
Figure 3F	Hippocampal nuclei	PRJNA1211588	LAS321-004_S37_L001_R1_001.fastq.gz	LAS321-020_S39_L001_R1_001.fastq.gz	LAS321-044_S42_L001_R1_001.fastq.gz	LAS339-020_S39_L001_R1_001.fastq.gz	LAS339-028_S40_L001_R1_001.fastq.gz	LAS339-036_S41_L001_R1_001.fastq.gz	LAS339-044_S42_L001_R1_001.fastq.gz	PE-injected, GFP+ nuclei	Atp1a3 D801N	D801N NGG1 20nt	Atp1a3 D801 SE1	PE6c	Editor expressed from AAV9 transgene. See Figure 3C.	NO	LpAS7269-epegRNA	epegRNA expressed from AAV9 transgene. See Figure 3C.		GGCTTACCATGTCGGTACCT	GTTTGAGAGCTATGCTGGAAACAGCATAGCAAGTTCAAATAAGGCTAGTCCGTTATCAACTTGAAAAAGTGGCACCGAGTCGGTGC	ACCATCCTCTGCATCGATTTGGG	TACCGACAT		CGCGGTTCTATCTAGTTACGCGTTAAACCAACTAGAA	LpAS7269-ngRNA	ngRNA expressed from AAV9 transgene. See Figure 3C.		gCACCATCCTCTGCATCGATT	GTTTGAGAGCTATGCTGGAAACAGCATAGCAAGTTCAAATAAGGCTAGTCCGTTATCAACTTGAAAAAGTGGCACCGAGTCGGTGC	LpAS7267-dsgRNA	dsgRNA expressed from AAV9 transgene. See Figure 3C.		GGCGCAAGCGTGTGG	GTTTGAGAGCTATGCTGGAAACAGCATAGCAAGTTCAAATAAGGCTAGTCCGTTATCAACTTGAAAAAGTGGCACCGAGTCGGTGC
Figure 3F	Cerebral nuclei	PRJNA1211588	LAS321-005_S49_L001_R1_001.fastq.gz	LAS321-021_S51_L001_R1_001.fastq.gz	LAS321-045_S54_L001_R1_001.fastq.gz	LAS339-021_S51_L001_R1_001.fastq.gz	LAS339-029_S52_L001_R1_001.fastq.gz	LAS339-037_S53_L001_R1_001.fastq.gz	LAS339-045_S54_L001_R1_001.fastq.gz	PE-injected, bulk nuclei	Atp1a3 D801N	D801N NGG1 20nt	Atp1a3 D801 SE1	PE6c	Editor expressed from AAV9 transgene. See Figure 3C.	NO	LpAS7269-epegRNA	epegRNA expressed from AAV9 transgene. See Figure 3C.		GGCTTACCATGTCGGTACCT	GTTTGAGAGCTATGCTGGAAACAGCATAGCAAGTTCAAATAAGGCTAGTCCGTTATCAACTTGAAAAAGTGGCACCGAGTCGGTGC	ACCATCCTCTGCATCGATTTGGG	TACCGACAT		CGCGGTTCTATCTAGTTACGCGTTAAACCAACTAGAA	LpAS7269-ngRNA	ngRNA expressed from AAV9 transgene. See Figure 3C.		gCACCATCCTCTGCATCGATT	GTTTGAGAGCTATGCTGGAAACAGCATAGCAAGTTCAAATAAGGCTAGTCCGTTATCAACTTGAAAAAGTGGCACCGAGTCGGTGC	LpAS7267-dsgRNA	dsgRNA expressed from AAV9 transgene. See Figure 3C.		GGCGCAAGCGTGTGG	GTTTGAGAGCTATGCTGGAAACAGCATAGCAAGTTCAAATAAGGCTAGTCCGTTATCAACTTGAAAAAGTGGCACCGAGTCGGTGC
Figure 3F	Cerebral nuclei	PRJNA1211588	LAS321-006_S61_L001_R1_001.fastq.gz	LAS321-022_S63_L001_R1_001.fastq.gz	LAS321-046_S66_L001_R1_001.fastq.gz	LAS339-022_S63_L001_R1_001.fastq.gz	LAS339-030_S64_L001_R1_001.fastq.gz	LAS339-038_S65_L001_R1_001.fastq.gz	LAS339-046_S66_L001_R1_001.fastq.gz	PE-injected, GFP+ nuclei	Atp1a3 D801N	D801N NGG1 20nt	Atp1a3 D801 SE1	PE6c	Editor expressed from AAV9 transgene. See Figure 3C.	NO	LpAS7269-epegRNA	epegRNA expressed from AAV9 transgene. See Figure 3C.		GGCTTACCATGTCGGTACCT	GTTTGAGAGCTATGCTGGAAACAGCATAGCAAGTTCAAATAAGGCTAGTCCGTTATCAACTTGAAAAAGTGGCACCGAGTCGGTGC	ACCATCCTCTGCATCGATTTGGG	TACCGACAT		CGCGGTTCTATCTAGTTACGCGTTAAACCAACTAGAA	LpAS7269-ngRNA	ngRNA expressed from AAV9 transgene. See Figure 3C.		gCACCATCCTCTGCATCGATT	GTTTGAGAGCTATGCTGGAAACAGCATAGCAAGTTCAAATAAGGCTAGTCCGTTATCAACTTGAAAAAGTGGCACCGAGTCGGTGC	LpAS7267-dsgRNA	dsgRNA expressed from AAV9 transgene. See Figure 3C.		GGCGCAAGCGTGTGG	GTTTGAGAGCTATGCTGGAAACAGCATAGCAAGTTCAAATAAGGCTAGTCCGTTATCAACTTGAAAAAGTGGCACCGAGTCGGTGC
Figure 3F	Brainstem nuclei	PRJNA1211588	LAS321-007_S73_L001_R1_001.fastq.gz	LAS321-023_S75_L001_R1_001.fastq.gz	LAS321-047_S78_L001_R1_001.fastq.gz	LAS339-023_S75_L001_R1_001.fastq.gz	LAS339-031_S76_L001_R1_001.fastq.gz	LAS339-039_S77_L001_R1_001.fastq.gz	LAS339-047_S78_L001_R1_001.fastq.gz	PE-injected, bulk nuclei	Atp1a3 D801N	D801N NGG1 20nt	Atp1a3 D801 SE1	PE6c	Editor expressed from AAV9 transgene. See Figure 3C.	NO	LpAS7269-epegRNA	epegRNA expressed from AAV9 transgene. See Figure 3C.		GGCTTACCATGTCGGTACCT	GTTTGAGAGCTATGCTGGAAACAGCATAGCAAGTTCAAATAAGGCTAGTCCGTTATCAACTTGAAAAAGTGGCACCGAGTCGGTGC	ACCATCCTCTGCATCGATTTGGG	TACCGACAT		CGCGGTTCTATCTAGTTACGCGTTAAACCAACTAGAA	LpAS7269-ngRNA	ngRNA expressed from AAV9 transgene. See Figure 3C.		gCACCATCCTCTGCATCGATT	GTTTGAGAGCTATGCTGGAAACAGCATAGCAAGTTCAAATAAGGCTAGTCCGTTATCAACTTGAAAAAGTGGCACCGAGTCGGTGC	LpAS7267-dsgRNA	dsgRNA expressed from AAV9 transgene. See Figure 3C.		GGCGCAAGCGTGTGG	GTTTGAGAGCTATGCTGGAAACAGCATAGCAAGTTCAAATAAGGCTAGTCCGTTATCAACTTGAAAAAGTGGCACCGAGTCGGTGC
Figure 3F	Brainstem nuclei	PRJNA1211588	LAS321-008_S85_L001_R1_001.fastq.gz	LAS321-024_S87_L001_R1_001.fastq.gz	LAS321-048_S90_L001_R1_001.fastq.gz	LAS339-024_S87_L001_R1_001.fastq.gz	LAS339-032_S88_L001_R1_001.fastq.gz		LAS339-048_S90_L001_R1_001.fastq.gz	PE-injected, GFP+ nuclei	Atp1a3 D801N	D801N NGG1 20nt	Atp1a3 D801 SE1	PE6c	Editor expressed from AAV9 transgene. See Figure 3C.	NO	LpAS7269-epegRNA	epegRNA expressed from AAV9 transgene. See Figure 3C.		GGCTTACCATGTCGGTACCT	GTTTGAGAGCTATGCTGGAAACAGCATAGCAAGTTCAAATAAGGCTAGTCCGTTATCAACTTGAAAAAGTGGCACCGAGTCGGTGC	ACCATCCTCTGCATCGATTTGGG	TACCGACAT		CGCGGTTCTATCTAGTTACGCGTTAAACCAACTAGAA	LpAS7269-ngRNA	ngRNA expressed from AAV9 transgene. See Figure 3C.		gCACCATCCTCTGCATCGATT	GTTTGAGAGCTATGCTGGAAACAGCATAGCAAGTTCAAATAAGGCTAGTCCGTTATCAACTTGAAAAAGTGGCACCGAGTCGGTGC	LpAS7267-dsgRNA	dsgRNA expressed from AAV9 transgene. See Figure 3C.		GGCGCAAGCGTGTGG	GTTTGAGAGCTATGCTGGAAACAGCATAGCAAGTTCAAATAAGGCTAGTCCGTTATCAACTTGAAAAAGTGGCACCGAGTCGGTGC
Figure 3F	Cortical nuclei	PRJNA1211588	LAS321-049_S7_L001_R1_001.fastq.gz	LAS321-057_S8_L001_R1_001.fastq.gz	LAS321-065_S9_L001_R1_001.fastq.gz	LAS339-001_S1_L001_R1_001.fastq.gz	LAS339-009_S2_L001_R1_001.fastq.gz			vehicle-injected, bulk nuclei	Atp1a3 D801N	D801N NGG1 20nt	Atp1a3 D801 SE1	PE6c	Editor expressed from AAV9 transgene. See Figure 3C.	NO	LpAS7269-epegRNA	epegRNA expressed from AAV9 transgene. See Figure 3C.		GGCTTACCATGTCGGTACCT	GTTTGAGAGCTATGCTGGAAACAGCATAGCAAGTTCAAATAAGGCTAGTCCGTTATCAACTTGAAAAAGTGGCACCGAGTCGGTGC	ACCATCCTCTGCATCGATTTGGG	TACCGACAT		CGCGGTTCTATCTAGTTACGCGTTAAACCAACTAGAA	LpAS7269-ngRNA	ngRNA expressed from AAV9 transgene. See Figure 3C.		gCACCATCCTCTGCATCGATT	GTTTGAGAGCTATGCTGGAAACAGCATAGCAAGTTCAAATAAGGCTAGTCCGTTATCAACTTGAAAAAGTGGCACCGAGTCGGTGC	LpAS7267-dsgRNA	dsgRNA expressed from AAV9 transgene. See Figure 3C.		GGCGCAAGCGTGTGG	GTTTGAGAGCTATGCTGGAAACAGCATAGCAAGTTCAAATAAGGCTAGTCCGTTATCAACTTGAAAAAGTGGCACCGAGTCGGTGC
Figure 3F	Hippocampal nuclei	PRJNA1211588	LAS321-051_S31_L001_R1_001.fastq.gz	LAS321-059_S32_L001_R1_001.fastq.gz	LAS321-067_S33_L001_R1_001.fastq.gz		LAS339-011_S26_L001_R1_001.fastq.gz			vehicle-injected, bulk nuclei	Atp1a3 D801N	D801N NGG1 20nt	Atp1a3 D801 SE1	PE6c	Editor expressed from AAV9 transgene. See Figure 3C.	NO	LpAS7269-epegRNA	epegRNA expressed from AAV9 transgene. See Figure 3C.		GGCTTACCATGTCGGTACCT	GTTTGAGAGCTATGCTGGAAACAGCATAGCAAGTTCAAATAAGGCTAGTCCGTTATCAACTTGAAAAAGTGGCACCGAGTCGGTGC	ACCATCCTCTGCATCGATTTGGG	TACCGACAT		CGCGGTTCTATCTAGTTACGCGTTAAACCAACTAGAA	LpAS7269-ngRNA	ngRNA expressed from AAV9 transgene. See Figure 3C.		gCACCATCCTCTGCATCGATT	GTTTGAGAGCTATGCTGGAAACAGCATAGCAAGTTCAAATAAGGCTAGTCCGTTATCAACTTGAAAAAGTGGCACCGAGTCGGTGC	LpAS7267-dsgRNA	dsgRNA expressed from AAV9 transgene. See Figure 3C.		GGCGCAAGCGTGTGG	GTTTGAGAGCTATGCTGGAAACAGCATAGCAAGTTCAAATAAGGCTAGTCCGTTATCAACTTGAAAAAGTGGCACCGAGTCGGTGC
Figure 3F	Cerebral nuclei	PRJNA1211588	LAS321-053_S55_L001_R1_001.fastq.gz	LAS321-061_S56_L001_R1_001.fastq.gz	LAS321-069_S57_L001_R1_001.fastq.gz	LAS339-005_S49_L001_R1_001.fastq.gz	LAS339-013_S50_L001_R1_001.fastq.gz			vehicle-injected, bulk nuclei	Atp1a3 D801N	D801N NGG1 20nt	Atp1a3 D801 SE1	PE6c	Editor expressed from AAV9 transgene. See Figure 3C.	NO	LpAS7269-epegRNA	epegRNA expressed from AAV9 transgene. See Figure 3C.		GGCTTACCATGTCGGTACCT	GTTTGAGAGCTATGCTGGAAACAGCATAGCAAGTTCAAATAAGGCTAGTCCGTTATCAACTTGAAAAAGTGGCACCGAGTCGGTGC	ACCATCCTCTGCATCGATTTGGG	TACCGACAT		CGCGGTTCTATCTAGTTACGCGTTAAACCAACTAGAA	LpAS7269-ngRNA	ngRNA expressed from AAV9 transgene. See Figure 3C.		gCACCATCCTCTGCATCGATT	GTTTGAGAGCTATGCTGGAAACAGCATAGCAAGTTCAAATAAGGCTAGTCCGTTATCAACTTGAAAAAGTGGCACCGAGTCGGTGC	LpAS7267-dsgRNA	dsgRNA expressed from AAV9 transgene. See Figure 3C.		GGCGCAAGCGTGTGG	GTTTGAGAGCTATGCTGGAAACAGCATAGCAAGTTCAAATAAGGCTAGTCCGTTATCAACTTGAAAAAGTGGCACCGAGTCGGTGC
Figure 3F	Brainstem nuclei	PRJNA1211588	LAS321-055_S79_L001_R1_001.fastq.gz	LAS321-063_S80_L001_R1_001.fastq.gz	LAS321-071_S81_L001_R1_001.fastq.gz	LAS339-007_S73_L001_R1_001.fastq.gz	LAS339-015_S74_L001_R1_001.fastq.gz			vehicle-injected, bulk nuclei	Atp1a3 D801N	D801N NGG1 20nt	Atp1a3 D801 SE1	PE6c	Editor expressed from AAV9 transgene. See Figure 3C.	NO	LpAS7269-epegRNA	epegRNA expressed from AAV9 transgene. See Figure 3C.		GGCTTACCATGTCGGTACCT	GTTTGAGAGCTATGCTGGAAACAGCATAGCAAGTTCAAATAAGGCTAGTCCGTTATCAACTTGAAAAAGTGGCACCGAGTCGGTGC	ACCATCCTCTGCATCGATTTGGG	TACCGACAT		CGCGGTTCTATCTAGTTACGCGTTAAACCAACTAGAA	LpAS7269-ngRNA	ngRNA expressed from AAV9 transgene. See Figure 3C.		gCACCATCCTCTGCATCGATT	GTTTGAGAGCTATGCTGGAAACAGCATAGCAAGTTCAAATAAGGCTAGTCCGTTATCAACTTGAAAAAGTGGCACCGAGTCGGTGC	LpAS7267-dsgRNA	dsgRNA expressed from AAV9 transgene. See Figure 3C.		GGCGCAAGCGTGTGG	GTTTGAGAGCTATGCTGGAAACAGCATAGCAAGTTCAAATAAGGCTAGTCCGTTATCAACTTGAAAAAGTGGCACCGAGTCGGTGC
Figure 3G	Cortical nuclei	PRJNA1211588	LAS389-041_S6_L001_R1_001.fastq.gz	LAS389-049_S7_L001_R1_001.fastq.gz	LAS389-057_S8_L001_R1_001.fastq.gz	LAS389-065_S9_L001_R1_001.fastq.gz	LAS389-073_S10_L001_R1_001.fastq.gz	LAS389-081_S11_L001_R1_001.fastq.gz	LAS389-089_S12_L001_R1_001.fastq.gz	PE-injected, bulk nuclei	Atp1a3 E815K	E815K NGG1 20nt	Atp1a3 E815 SE1	PE6c	Editor expressed from AAV9 transgene. See Figure 3C.	NO	LpAS7273-epegRNA	epegRNA expressed from AAV9 transgene. See Figure 3C.		GCAATCTCCCTGGCCTACA	GTTTGAGAGCTATGCTGGAAACAGCATAGCAAGTTCAAATAAGGCTAGTCCGTTATCAACTTGAAAAAGTGGCACCGAGTCGGTGC	ATGATGTCGCTCTCGGCAGCTTCAT	AGGCCAGGGAGAT		CGCGGTTCTATCTAGTTACGCGTTAAACCAACTAGAA	LpAS7273-ngRNA	ngRNA expressed from AAV9 transgene. See Figure 3C.		gTGACCAGTTTGTCTGTGCGT	GTTTGAGAGCTATGCTGGAAACAGCATAGCAAGTTCAAATAAGGCTAGTCCGTTATCAACTTGAAAAAGTGGCACCGAGTCGGTGC	LpAS7272-dsgRNA	dsgRNA expressed from AAV9 transgene. See Figure 3C.		gCCTGGATGGGAGAG	GTTTGAGAGCTATGCTGGAAACAGCATAGCAAGTTCAAATAAGGCTAGTCCGTTATCAACTTGAAAAAGTGGCACCGAGTCGGTGC
Figure 3G	Cortical nuclei	PRJNA1211588	LAS389-042_S18_L001_R1_001.fastq.gz	LAS389-050_S19_L001_R1_001.fastq.gz	LAS389-058_S20_L001_R1_001.fastq.gz	LAS389-066_S21_L001_R1_001.fastq.gz	LAS389-074_S22_L001_R1_001.fastq.gz	LAS389-082_S23_L001_R1_001.fastq.gz	LAS389-090_S24_L001_R1_001.fastq.gz	PE-injected, GFP+ nuclei	Atp1a3 E815K	E815K NGG1 20nt	Atp1a3 E815 SE1	PE6c	Editor expressed from AAV9 transgene. See Figure 3C.	NO	LpAS7273-epegRNA	epegRNA expressed from AAV9 transgene. See Figure 3C.		GCAATCTCCCTGGCCTACA	GTTTGAGAGCTATGCTGGAAACAGCATAGCAAGTTCAAATAAGGCTAGTCCGTTATCAACTTGAAAAAGTGGCACCGAGTCGGTGC	ATGATGTCGCTCTCGGCAGCTTCAT	AGGCCAGGGAGAT		CGCGGTTCTATCTAGTTACGCGTTAAACCAACTAGAA	LpAS7273-ngRNA	ngRNA expressed from AAV9 transgene. See Figure 3C.		gTGACCAGTTTGTCTGTGCGT	GTTTGAGAGCTATGCTGGAAACAGCATAGCAAGTTCAAATAAGGCTAGTCCGTTATCAACTTGAAAAAGTGGCACCGAGTCGGTGC	LpAS7272-dsgRNA	dsgRNA expressed from AAV9 transgene. See Figure 3C.		gCCTGGATGGGAGAG	GTTTGAGAGCTATGCTGGAAACAGCATAGCAAGTTCAAATAAGGCTAGTCCGTTATCAACTTGAAAAAGTGGCACCGAGTCGGTGC
Figure 3G	Hippocampal nuclei	PRJNA1211588	LAS389-043_S30_L001_R1_001.fastq.gz	LAS389-051_S31_L001_R1_001.fastq.gz	LAS389-059_S32_L001_R1_001.fastq.gz	LAS389-067_S33_L001_R1_001.fastq.gz	LAS389-075_S34_L001_R1_001.fastq.gz	LAS389-083_S35_L001_R1_001.fastq.gz	LAS389-091_S36_L001_R1_001.fastq.gz	PE-injected, bulk nuclei	Atp1a3 E815K	E815K NGG1 20nt	Atp1a3 E815 SE1	PE6c	Editor expressed from AAV9 transgene. See Figure 3C.	NO	LpAS7273-epegRNA	epegRNA expressed from AAV9 transgene. See Figure 3C.		GCAATCTCCCTGGCCTACA	GTTTGAGAGCTATGCTGGAAACAGCATAGCAAGTTCAAATAAGGCTAGTCCGTTATCAACTTGAAAAAGTGGCACCGAGTCGGTGC	ATGATGTCGCTCTCGGCAGCTTCAT	AGGCCAGGGAGAT		CGCGGTTCTATCTAGTTACGCGTTAAACCAACTAGAA	LpAS7273-ngRNA	ngRNA expressed from AAV9 transgene. See Figure 3C.		gTGACCAGTTTGTCTGTGCGT	GTTTGAGAGCTATGCTGGAAACAGCATAGCAAGTTCAAATAAGGCTAGTCCGTTATCAACTTGAAAAAGTGGCACCGAGTCGGTGC	LpAS7272-dsgRNA	dsgRNA expressed from AAV9 transgene. See Figure 3C.		gCCTGGATGGGAGAG	GTTTGAGAGCTATGCTGGAAACAGCATAGCAAGTTCAAATAAGGCTAGTCCGTTATCAACTTGAAAAAGTGGCACCGAGTCGGTGC
Figure 3G	Hippocampal nuclei	PRJNA1211588	LAS389-044_S42_L001_R1_001.fastq.gz	LAS389-052_S43_L001_R1_001.fastq.gz	LAS389-060_S44_L001_R1_001.fastq.gz	LAS389-068_S45_L001_R1_001.fastq.gz	LAS389-076_S46_L001_R1_001.fastq.gz	LAS389-084_S47_L001_R1_001.fastq.gz	LAS389-092_S48_L001_R1_001.fastq.gz	PE-injected, GFP+ nuclei	Atp1a3 E815K	E815K NGG1 20nt	Atp1a3 E815 SE1	PE6c	Editor expressed from AAV9 transgene. See Figure 3C.	NO	LpAS7273-epegRNA	epegRNA expressed from AAV9 transgene. See Figure 3C.		GCAATCTCCCTGGCCTACA	GTTTGAGAGCTATGCTGGAAACAGCATAGCAAGTTCAAATAAGGCTAGTCCGTTATCAACTTGAAAAAGTGGCACCGAGTCGGTGC	ATGATGTCGCTCTCGGCAGCTTCAT	AGGCCAGGGAGAT		CGCGGTTCTATCTAGTTACGCGTTAAACCAACTAGAA	LpAS7273-ngRNA	ngRNA expressed from AAV9 transgene. See Figure 3C.		gTGACCAGTTTGTCTGTGCGT	GTTTGAGAGCTATGCTGGAAACAGCATAGCAAGTTCAAATAAGGCTAGTCCGTTATCAACTTGAAAAAGTGGCACCGAGTCGGTGC	LpAS7272-dsgRNA	dsgRNA expressed from AAV9 transgene. See Figure 3C.		gCCTGGATGGGAGAG	GTTTGAGAGCTATGCTGGAAACAGCATAGCAAGTTCAAATAAGGCTAGTCCGTTATCAACTTGAAAAAGTGGCACCGAGTCGGTGC
Figure 3G	Cerebral nuclei	PRJNA1211588	LAS389-045_S54_L001_R1_001.fastq.gz	LAS389-053_S55_L001_R1_001.fastq.gz	LAS389-061_S56_L001_R1_001.fastq.gz	LAS389-069_S57_L001_R1_001.fastq.gz	LAS389-077_S58_L001_R1_001.fastq.gz	LAS389-085_S59_L001_R1_001.fastq.gz	LAS389-093_S60_L001_R1_001.fastq.gz	PE-injected, bulk nuclei	Atp1a3 E815K	E815K NGG1 20nt	Atp1a3 E815 SE1	PE6c	Editor expressed from AAV9 transgene. See Figure 3C.	NO	LpAS7273-epegRNA	epegRNA expressed from AAV9 transgene. See Figure 3C.		GCAATCTCCCTGGCCTACA	GTTTGAGAGCTATGCTGGAAACAGCATAGCAAGTTCAAATAAGGCTAGTCCGTTATCAACTTGAAAAAGTGGCACCGAGTCGGTGC	ATGATGTCGCTCTCGGCAGCTTCAT	AGGCCAGGGAGAT		CGCGGTTCTATCTAGTTACGCGTTAAACCAACTAGAA	LpAS7273-ngRNA	ngRNA expressed from AAV9 transgene. See Figure 3C.		gTGACCAGTTTGTCTGTGCGT	GTTTGAGAGCTATGCTGGAAACAGCATAGCAAGTTCAAATAAGGCTAGTCCGTTATCAACTTGAAAAAGTGGCACCGAGTCGGTGC	LpAS7272-dsgRNA	dsgRNA expressed from AAV9 transgene. See Figure 3C.		gCCTGGATGGGAGAG	GTTTGAGAGCTATGCTGGAAACAGCATAGCAAGTTCAAATAAGGCTAGTCCGTTATCAACTTGAAAAAGTGGCACCGAGTCGGTGC
Figure 3G	Cerebral nuclei	PRJNA1211588	LAS389-046_S66_L001_R1_001.fastq.gz	LAS389-054_S67_L001_R1_001.fastq.gz	LAS389-062_S68_L001_R1_001.fastq.gz	LAS389-070_S69_L001_R1_001.fastq.gz	LAS389-078_S70_L001_R1_001.fastq.gz	LAS389-086_S71_L001_R1_001.fastq.gz	LAS389-094_S72_L001_R1_001.fastq.gz	PE-injected, GFP+ nuclei	Atp1a3 E815K	E815K NGG1 20nt	Atp1a3 E815 SE1	PE6c	Editor expressed from AAV9 transgene. See Figure 3C.	NO	LpAS7273-epegRNA	epegRNA expressed from AAV9 transgene. See Figure 3C.		GCAATCTCCCTGGCCTACA	GTTTGAGAGCTATGCTGGAAACAGCATAGCAAGTTCAAATAAGGCTAGTCCGTTATCAACTTGAAAAAGTGGCACCGAGTCGGTGC	ATGATGTCGCTCTCGGCAGCTTCAT	AGGCCAGGGAGAT		CGCGGTTCTATCTAGTTACGCGTTAAACCAACTAGAA	LpAS7273-ngRNA	ngRNA expressed from AAV9 transgene. See Figure 3C.		gTGACCAGTTTGTCTGTGCGT	GTTTGAGAGCTATGCTGGAAACAGCATAGCAAGTTCAAATAAGGCTAGTCCGTTATCAACTTGAAAAAGTGGCACCGAGTCGGTGC	LpAS7272-dsgRNA	dsgRNA expressed from AAV9 transgene. See Figure 3C.		gCCTGGATGGGAGAG	GTTTGAGAGCTATGCTGGAAACAGCATAGCAAGTTCAAATAAGGCTAGTCCGTTATCAACTTGAAAAAGTGGCACCGAGTCGGTGC
Figure 3G	Brainstem nuclei	PRJNA1211588	LAS389-047_S78_L001_R1_001.fastq.gz	LAS389-055_S79_L001_R1_001.fastq.gz	LAS389-063_S80_L001_R1_001.fastq.gz	LAS389-071_S81_L001_R1_001.fastq.gz	LAS389-079_S82_L001_R1_001.fastq.gz	LAS389-087_S83_L001_R1_001.fastq.gz	LAS389-095_S84_L001_R1_001.fastq.gz	PE-injected, bulk nuclei	Atp1a3 E815K	E815K NGG1 20nt	Atp1a3 E815 SE1	PE6c	Editor expressed from AAV9 transgene. See Figure 3C.	NO	LpAS7273-epegRNA	epegRNA expressed from AAV9 transgene. See Figure 3C.		GCAATCTCCCTGGCCTACA	GTTTGAGAGCTATGCTGGAAACAGCATAGCAAGTTCAAATAAGGCTAGTCCGTTATCAACTTGAAAAAGTGGCACCGAGTCGGTGC	ATGATGTCGCTCTCGGCAGCTTCAT	AGGCCAGGGAGAT		CGCGGTTCTATCTAGTTACGCGTTAAACCAACTAGAA	LpAS7273-ngRNA	ngRNA expressed from AAV9 transgene. See Figure 3C.		gTGACCAGTTTGTCTGTGCGT	GTTTGAGAGCTATGCTGGAAACAGCATAGCAAGTTCAAATAAGGCTAGTCCGTTATCAACTTGAAAAAGTGGCACCGAGTCGGTGC	LpAS7272-dsgRNA	dsgRNA expressed from AAV9 transgene. See Figure 3C.		gCCTGGATGGGAGAG	GTTTGAGAGCTATGCTGGAAACAGCATAGCAAGTTCAAATAAGGCTAGTCCGTTATCAACTTGAAAAAGTGGCACCGAGTCGGTGC
Figure 3G	Brainstem nuclei	PRJNA1211588	LAS389-048_S90_L001_R1_001.fastq.gz	LAS389-056_S91_L001_R1_001.fastq.gz	LAS389-064_S92_L001_R1_001.fastq.gz	LAS389-072_S93_L001_R1_001.fastq.gz	LAS389-080_S94_L001_R1_001.fastq.gz	LAS389-088_S95_L001_R1_001.fastq.gz	LAS389-096_S96_L001_R1_001.fastq.gz	PE-injected, GFP+ nuclei	Atp1a3 E815K	E815K NGG1 20nt	Atp1a3 E815 SE1	PE6c	Editor expressed from AAV9 transgene. See Figure 3C.	NO	LpAS7273-epegRNA	epegRNA expressed from AAV9 transgene. See Figure 3C.		GCAATCTCCCTGGCCTACA	GTTTGAGAGCTATGCTGGAAACAGCATAGCAAGTTCAAATAAGGCTAGTCCGTTATCAACTTGAAAAAGTGGCACCGAGTCGGTGC	ATGATGTCGCTCTCGGCAGCTTCAT	AGGCCAGGGAGAT		CGCGGTTCTATCTAGTTACGCGTTAAACCAACTAGAA	LpAS7273-ngRNA	ngRNA expressed from AAV9 transgene. See Figure 3C.		gTGACCAGTTTGTCTGTGCGT	GTTTGAGAGCTATGCTGGAAACAGCATAGCAAGTTCAAATAAGGCTAGTCCGTTATCAACTTGAAAAAGTGGCACCGAGTCGGTGC	LpAS7272-dsgRNA	dsgRNA expressed from AAV9 transgene. See Figure 3C.		gCCTGGATGGGAGAG	GTTTGAGAGCTATGCTGGAAACAGCATAGCAAGTTCAAATAAGGCTAGTCCGTTATCAACTTGAAAAAGTGGCACCGAGTCGGTGC
Figure 3G	Cortical nuclei	PRJNA1211588	LAS389-001_S1_L001_R1_001.fastq.gz	LAS389-009_S2_L001_R1_001.fastq.gz	LAS389-017_S3_L001_R1_001.fastq.gz	LAS389-025_S4_L001_R1_001.fastq.gz	LAS389-033_S5_L001_R1_001.fastq.gz			vehicle-injected, bulk nuclei	Atp1a3 E815K	E815K NGG1 20nt	Atp1a3 E815 SE1	PE6c	Editor expressed from AAV9 transgene. See Figure 3C.	NO	LpAS7273-epegRNA	epegRNA expressed from AAV9 transgene. See Figure 3C.		GCAATCTCCCTGGCCTACA	GTTTGAGAGCTATGCTGGAAACAGCATAGCAAGTTCAAATAAGGCTAGTCCGTTATCAACTTGAAAAAGTGGCACCGAGTCGGTGC	ATGATGTCGCTCTCGGCAGCTTCAT	AGGCCAGGGAGAT		CGCGGTTCTATCTAGTTACGCGTTAAACCAACTAGAA	LpAS7273-ngRNA	ngRNA expressed from AAV9 transgene. See Figure 3C.		gTGACCAGTTTGTCTGTGCGT	GTTTGAGAGCTATGCTGGAAACAGCATAGCAAGTTCAAATAAGGCTAGTCCGTTATCAACTTGAAAAAGTGGCACCGAGTCGGTGC	LpAS7272-dsgRNA	dsgRNA expressed from AAV9 transgene. See Figure 3C.		gCCTGGATGGGAGAG	GTTTGAGAGCTATGCTGGAAACAGCATAGCAAGTTCAAATAAGGCTAGTCCGTTATCAACTTGAAAAAGTGGCACCGAGTCGGTGC
Figure 3G	Hippocampal nuclei	PRJNA1211588	LAS389-003_S25_L001_R1_001.fastq.gz	LAS389-011_S26_L001_R1_001.fastq.gz	LAS389-019_S27_L001_R1_001.fastq.gz	LAS389-027_S28_L001_R1_001.fastq.gz	LAS389-035_S29_L001_R1_001.fastq.gz			vehicle-injected, bulk nuclei	Atp1a3 E815K	E815K NGG1 20nt	Atp1a3 E815 SE1	PE6c	Editor expressed from AAV9 transgene. See Figure 3C.	NO	LpAS7273-epegRNA	epegRNA expressed from AAV9 transgene. See Figure 3C.		GCAATCTCCCTGGCCTACA	GTTTGAGAGCTATGCTGGAAACAGCATAGCAAGTTCAAATAAGGCTAGTCCGTTATCAACTTGAAAAAGTGGCACCGAGTCGGTGC	ATGATGTCGCTCTCGGCAGCTTCAT	AGGCCAGGGAGAT		CGCGGTTCTATCTAGTTACGCGTTAAACCAACTAGAA	LpAS7273-ngRNA	ngRNA expressed from AAV9 transgene. See Figure 3C.		gTGACCAGTTTGTCTGTGCGT	GTTTGAGAGCTATGCTGGAAACAGCATAGCAAGTTCAAATAAGGCTAGTCCGTTATCAACTTGAAAAAGTGGCACCGAGTCGGTGC	LpAS7272-dsgRNA	dsgRNA expressed from AAV9 transgene. See Figure 3C.		gCCTGGATGGGAGAG	GTTTGAGAGCTATGCTGGAAACAGCATAGCAAGTTCAAATAAGGCTAGTCCGTTATCAACTTGAAAAAGTGGCACCGAGTCGGTGC
Figure 3G	Cerebral nuclei	PRJNA1211588	LAS389-005_S49_L001_R1_001.fastq.gz	LAS389-013_S50_L001_R1_001.fastq.gz	LAS389-021_S51_L001_R1_001.fastq.gz	LAS389-029_S52_L001_R1_001.fastq.gz	LAS389-037_S53_L001_R1_001.fastq.gz			vehicle-injected, bulk nuclei	Atp1a3 E815K	E815K NGG1 20nt	Atp1a3 E815 SE1	PE6c	Editor expressed from AAV9 transgene. See Figure 3C.	NO	LpAS7273-epegRNA	epegRNA expressed from AAV9 transgene. See Figure 3C.		GCAATCTCCCTGGCCTACA	GTTTGAGAGCTATGCTGGAAACAGCATAGCAAGTTCAAATAAGGCTAGTCCGTTATCAACTTGAAAAAGTGGCACCGAGTCGGTGC	ATGATGTCGCTCTCGGCAGCTTCAT	AGGCCAGGGAGAT		CGCGGTTCTATCTAGTTACGCGTTAAACCAACTAGAA	LpAS7273-ngRNA	ngRNA expressed from AAV9 transgene. See Figure 3C.		gTGACCAGTTTGTCTGTGCGT	GTTTGAGAGCTATGCTGGAAACAGCATAGCAAGTTCAAATAAGGCTAGTCCGTTATCAACTTGAAAAAGTGGCACCGAGTCGGTGC	LpAS7272-dsgRNA	dsgRNA expressed from AAV9 transgene. See Figure 3C.		gCCTGGATGGGAGAG	GTTTGAGAGCTATGCTGGAAACAGCATAGCAAGTTCAAATAAGGCTAGTCCGTTATCAACTTGAAAAAGTGGCACCGAGTCGGTGC
Figure 3G	Brainstem nuclei	PRJNA1211588	LAS389-007_S73_L001_R1_001.fastq.gz	LAS389-015_S74_L001_R1_001.fastq.gz	LAS389-023_S75_L001_R1_001.fastq.gz	LAS389-031_S76_L001_R1_001.fastq.gz	LAS389-039_S77_L001_R1_001.fastq.gz			vehicle-injected, bulk nuclei	Atp1a3 E815K	E815K NGG1 20nt	Atp1a3 E815 SE1	PE6c	Editor expressed from AAV9 transgene. See Figure 3C.	NO	LpAS7273-epegRNA	epegRNA expressed from AAV9 transgene. See Figure 3C.		GCAATCTCCCTGGCCTACA	GTTTGAGAGCTATGCTGGAAACAGCATAGCAAGTTCAAATAAGGCTAGTCCGTTATCAACTTGAAAAAGTGGCACCGAGTCGGTGC	ATGATGTCGCTCTCGGCAGCTTCAT	AGGCCAGGGAGAT		CGCGGTTCTATCTAGTTACGCGTTAAACCAACTAGAA	LpAS7273-ngRNA	ngRNA expressed from AAV9 transgene. See Figure 3C.		gTGACCAGTTTGTCTGTGCGT	GTTTGAGAGCTATGCTGGAAACAGCATAGCAAGTTCAAATAAGGCTAGTCCGTTATCAACTTGAAAAAGTGGCACCGAGTCGGTGC	LpAS7272-dsgRNA	dsgRNA expressed from AAV9 transgene. See Figure 3C.		gCCTGGATGGGAGAG	GTTTGAGAGCTATGCTGGAAACAGCATAGCAAGTTCAAATAAGGCTAGTCCGTTATCAACTTGAAAAAGTGGCACCGAGTCGGTGC
Figure 3H	Cortical nuclei	PRJNA1211588	LAS321-097_S97_L001_R1_001.fastq.gz	LAS321-113_S99_L001_R1_001.fastq.gz	LAS321-137_S102_L001_R1_001.fastq.gz	LAS339-065_S9_L001_R1_001.fastq.gz	LAS339-073_S10_L001_R1_001.fastq.gz	LAS339-081_S11_L001_R1_001.fastq.gz	LAS339-089_S12_L001_R1_001.fastq.gz	PE-injected, bulk nuclei	Atp1a3 D801N cDNA	D801N NGG1 20nt	Atp1a3 D801 SE1	PE6c	Editor expressed from AAV9 transgene. See Figure 3C.	NO	LpAS7269-epegRNA	epegRNA expressed from AAV9 transgene. See Figure 3C.		GGCTTACCATGTCGGTACCT	GTTTGAGAGCTATGCTGGAAACAGCATAGCAAGTTCAAATAAGGCTAGTCCGTTATCAACTTGAAAAAGTGGCACCGAGTCGGTGC	ACCATCCTCTGCATCGATTTGGG	TACCGACAT		CGCGGTTCTATCTAGTTACGCGTTAAACCAACTAGAA	LpAS7269-ngRNA	ngRNA expressed from AAV9 transgene. See Figure 3C.		gCACCATCCTCTGCATCGATT	GTTTGAGAGCTATGCTGGAAACAGCATAGCAAGTTCAAATAAGGCTAGTCCGTTATCAACTTGAAAAAGTGGCACCGAGTCGGTGC	LpAS7267-dsgRNA	dsgRNA expressed from AAV9 transgene. See Figure 3C.		GGCGCAAGCGTGTGG	GTTTGAGAGCTATGCTGGAAACAGCATAGCAAGTTCAAATAAGGCTAGTCCGTTATCAACTTGAAAAAGTGGCACCGAGTCGGTGC
Figure 3H	Cortical nuclei	PRJNA1211588	LAS321-098_S109_L001_R1_001.fastq.gz	LAS321-114_S111_L001_R1_001.fastq.gz	LAS321-138_S114_L001_R1_001.fastq.gz	LAS339-066_S21_L001_R1_001.fastq.gz	LAS339-074_S22_L001_R1_001.fastq.gz	LAS339-082_S23_L001_R1_001.fastq.gz	LAS339-090_S24_L001_R1_001.fastq.gz	PE-injected, GFP+ nuclei	Atp1a3 D801N cDNA	D801N NGG1 20nt	Atp1a3 D801 SE1	PE6c	Editor expressed from AAV9 transgene. See Figure 3C.	NO	LpAS7269-epegRNA	epegRNA expressed from AAV9 transgene. See Figure 3C.		GGCTTACCATGTCGGTACCT	GTTTGAGAGCTATGCTGGAAACAGCATAGCAAGTTCAAATAAGGCTAGTCCGTTATCAACTTGAAAAAGTGGCACCGAGTCGGTGC	ACCATCCTCTGCATCGATTTGGG	TACCGACAT		CGCGGTTCTATCTAGTTACGCGTTAAACCAACTAGAA	LpAS7269-ngRNA	ngRNA expressed from AAV9 transgene. See Figure 3C.		gCACCATCCTCTGCATCGATT	GTTTGAGAGCTATGCTGGAAACAGCATAGCAAGTTCAAATAAGGCTAGTCCGTTATCAACTTGAAAAAGTGGCACCGAGTCGGTGC	LpAS7267-dsgRNA	dsgRNA expressed from AAV9 transgene. See Figure 3C.		GGCGCAAGCGTGTGG	GTTTGAGAGCTATGCTGGAAACAGCATAGCAAGTTCAAATAAGGCTAGTCCGTTATCAACTTGAAAAAGTGGCACCGAGTCGGTGC
Figure 3H	Hippocampal nuclei	PRJNA1211588	LAS321-099_S121_L001_R1_001.fastq.gz	LAS321-115_S123_L001_R1_001.fastq.gz	LAS321-139_S126_L001_R1_001.fastq.gz	LAS339-067_S33_L001_R1_001.fastq.gz	LAS339-075_S34_L001_R1_001.fastq.gz	LAS339-083_S35_L001_R1_001.fastq.gz	LAS339-091_S36_L001_R1_001.fastq.gz	PE-injected, bulk nuclei	Atp1a3 D801N cDNA	D801N NGG1 20nt	Atp1a3 D801 SE1	PE6c	Editor expressed from AAV9 transgene. See Figure 3C.	NO	LpAS7269-epegRNA	epegRNA expressed from AAV9 transgene. See Figure 3C.		GGCTTACCATGTCGGTACCT	GTTTGAGAGCTATGCTGGAAACAGCATAGCAAGTTCAAATAAGGCTAGTCCGTTATCAACTTGAAAAAGTGGCACCGAGTCGGTGC	ACCATCCTCTGCATCGATTTGGG	TACCGACAT		CGCGGTTCTATCTAGTTACGCGTTAAACCAACTAGAA	LpAS7269-ngRNA	ngRNA expressed from AAV9 transgene. See Figure 3C.		gCACCATCCTCTGCATCGATT	GTTTGAGAGCTATGCTGGAAACAGCATAGCAAGTTCAAATAAGGCTAGTCCGTTATCAACTTGAAAAAGTGGCACCGAGTCGGTGC	LpAS7267-dsgRNA	dsgRNA expressed from AAV9 transgene. See Figure 3C.		GGCGCAAGCGTGTGG	GTTTGAGAGCTATGCTGGAAACAGCATAGCAAGTTCAAATAAGGCTAGTCCGTTATCAACTTGAAAAAGTGGCACCGAGTCGGTGC
Figure 3H	Hippocampal nuclei	PRJNA1211588	LAS321-100_S133_L001_R1_001.fastq.gz	LAS321-116_S135_L001_R1_001.fastq.gz	LAS321-140_S138_L001_R1_001.fastq.gz	LAS339-068_S45_L001_R1_001.fastq.gz	LAS339-076_S46_L001_R1_001.fastq.gz	LAS339-084_S47_L001_R1_001.fastq.gz	LAS339-092_S48_L001_R1_001.fastq.gz	PE-injected, GFP+ nuclei	Atp1a3 D801N cDNA	D801N NGG1 20nt	Atp1a3 D801 SE1	PE6c	Editor expressed from AAV9 transgene. See Figure 3C.	NO	LpAS7269-epegRNA	epegRNA expressed from AAV9 transgene. See Figure 3C.		GGCTTACCATGTCGGTACCT	GTTTGAGAGCTATGCTGGAAACAGCATAGCAAGTTCAAATAAGGCTAGTCCGTTATCAACTTGAAAAAGTGGCACCGAGTCGGTGC	ACCATCCTCTGCATCGATTTGGG	TACCGACAT		CGCGGTTCTATCTAGTTACGCGTTAAACCAACTAGAA	LpAS7269-ngRNA	ngRNA expressed from AAV9 transgene. See Figure 3C.		gCACCATCCTCTGCATCGATT	GTTTGAGAGCTATGCTGGAAACAGCATAGCAAGTTCAAATAAGGCTAGTCCGTTATCAACTTGAAAAAGTGGCACCGAGTCGGTGC	LpAS7267-dsgRNA	dsgRNA expressed from AAV9 transgene. See Figure 3C.		GGCGCAAGCGTGTGG	GTTTGAGAGCTATGCTGGAAACAGCATAGCAAGTTCAAATAAGGCTAGTCCGTTATCAACTTGAAAAAGTGGCACCGAGTCGGTGC
Figure 3H	Cerebral nuclei	PRJNA1211588	LAS321-101_S145_L001_R1_001.fastq.gz	LAS321-117_S147_L001_R1_001.fastq.gz	LAS321-141_S150_L001_R1_001.fastq.gz	LAS339-069_S57_L001_R1_001.fastq.gz	LAS339-077_S58_L001_R1_001.fastq.gz	LAS339-085_S59_L001_R1_001.fastq.gz	LAS339-093_S60_L001_R1_001.fastq.gz	PE-injected, bulk nuclei	Atp1a3 D801N cDNA	D801N NGG1 20nt	Atp1a3 D801 SE1	PE6c	Editor expressed from AAV9 transgene. See Figure 3C.	NO	LpAS7269-epegRNA	epegRNA expressed from AAV9 transgene. See Figure 3C.		GGCTTACCATGTCGGTACCT	GTTTGAGAGCTATGCTGGAAACAGCATAGCAAGTTCAAATAAGGCTAGTCCGTTATCAACTTGAAAAAGTGGCACCGAGTCGGTGC	ACCATCCTCTGCATCGATTTGGG	TACCGACAT		CGCGGTTCTATCTAGTTACGCGTTAAACCAACTAGAA	LpAS7269-ngRNA	ngRNA expressed from AAV9 transgene. See Figure 3C.		gCACCATCCTCTGCATCGATT	GTTTGAGAGCTATGCTGGAAACAGCATAGCAAGTTCAAATAAGGCTAGTCCGTTATCAACTTGAAAAAGTGGCACCGAGTCGGTGC	LpAS7267-dsgRNA	dsgRNA expressed from AAV9 transgene. See Figure 3C.		GGCGCAAGCGTGTGG	GTTTGAGAGCTATGCTGGAAACAGCATAGCAAGTTCAAATAAGGCTAGTCCGTTATCAACTTGAAAAAGTGGCACCGAGTCGGTGC
Figure 3H	Cerebral nuclei	PRJNA1211588	LAS321-102_S157_L001_R1_001.fastq.gz	LAS321-118_S159_L001_R1_001.fastq.gz	LAS321-142_S162_L001_R1_001.fastq.gz	LAS339-070_S69_L001_R1_001.fastq.gz	LAS339-078_S70_L001_R1_001.fastq.gz	LAS339-086_S71_L001_R1_001.fastq.gz	LAS339-094_S72_L001_R1_001.fastq.gz	PE-injected, GFP+ nuclei	Atp1a3 D801N cDNA	D801N NGG1 20nt	Atp1a3 D801 SE1	PE6c	Editor expressed from AAV9 transgene. See Figure 3C.	NO	LpAS7269-epegRNA	epegRNA expressed from AAV9 transgene. See Figure 3C.		GGCTTACCATGTCGGTACCT	GTTTGAGAGCTATGCTGGAAACAGCATAGCAAGTTCAAATAAGGCTAGTCCGTTATCAACTTGAAAAAGTGGCACCGAGTCGGTGC	ACCATCCTCTGCATCGATTTGGG	TACCGACAT		CGCGGTTCTATCTAGTTACGCGTTAAACCAACTAGAA	LpAS7269-ngRNA	ngRNA expressed from AAV9 transgene. See Figure 3C.		gCACCATCCTCTGCATCGATT	GTTTGAGAGCTATGCTGGAAACAGCATAGCAAGTTCAAATAAGGCTAGTCCGTTATCAACTTGAAAAAGTGGCACCGAGTCGGTGC	LpAS7267-dsgRNA	dsgRNA expressed from AAV9 transgene. See Figure 3C.		GGCGCAAGCGTGTGG	GTTTGAGAGCTATGCTGGAAACAGCATAGCAAGTTCAAATAAGGCTAGTCCGTTATCAACTTGAAAAAGTGGCACCGAGTCGGTGC
Figure 3H	Brainstem nuclei	PRJNA1211588	LAS321-103_S169_L001_R1_001.fastq.gz	LAS321-119_S171_L001_R1_001.fastq.gz	LAS321-143_S174_L001_R1_001.fastq.gz	LAS339-071_S81_L001_R1_001.fastq.gz	LAS339-079_S82_L001_R1_001.fastq.gz	LAS339-087_S83_L001_R1_001.fastq.gz	LAS339-095_S84_L001_R1_001.fastq.gz	PE-injected, bulk nuclei	Atp1a3 D801N cDNA	D801N NGG1 20nt	Atp1a3 D801 SE1	PE6c	Editor expressed from AAV9 transgene. See Figure 3C.	NO	LpAS7269-epegRNA	epegRNA expressed from AAV9 transgene. See Figure 3C.		GGCTTACCATGTCGGTACCT	GTTTGAGAGCTATGCTGGAAACAGCATAGCAAGTTCAAATAAGGCTAGTCCGTTATCAACTTGAAAAAGTGGCACCGAGTCGGTGC	ACCATCCTCTGCATCGATTTGGG	TACCGACAT		CGCGGTTCTATCTAGTTACGCGTTAAACCAACTAGAA	LpAS7269-ngRNA	ngRNA expressed from AAV9 transgene. See Figure 3C.		gCACCATCCTCTGCATCGATT	GTTTGAGAGCTATGCTGGAAACAGCATAGCAAGTTCAAATAAGGCTAGTCCGTTATCAACTTGAAAAAGTGGCACCGAGTCGGTGC	LpAS7267-dsgRNA	dsgRNA expressed from AAV9 transgene. See Figure 3C.		GGCGCAAGCGTGTGG	GTTTGAGAGCTATGCTGGAAACAGCATAGCAAGTTCAAATAAGGCTAGTCCGTTATCAACTTGAAAAAGTGGCACCGAGTCGGTGC
Figure 3H	Brainstem nuclei	PRJNA1211588	LAS321-104_S181_L001_R1_001.fastq.gz	LAS321-120_S183_L001_R1_001.fastq.gz	LAS321-144_S186_L001_R1_001.fastq.gz	LAS339-072_S93_L001_R1_001.fastq.gz	LAS339-080_S94_L001_R1_001.fastq.gz	LAS339-088_S95_L001_R1_001.fastq.gz	LAS339-096_S96_L001_R1_001.fastq.gz	PE-injected, GFP+ nuclei	Atp1a3 D801N cDNA	D801N NGG1 20nt	Atp1a3 D801 SE1	PE6c	Editor expressed from AAV9 transgene. See Figure 3C.	NO	LpAS7269-epegRNA	epegRNA expressed from AAV9 transgene. See Figure 3C.		GGCTTACCATGTCGGTACCT	GTTTGAGAGCTATGCTGGAAACAGCATAGCAAGTTCAAATAAGGCTAGTCCGTTATCAACTTGAAAAAGTGGCACCGAGTCGGTGC	ACCATCCTCTGCATCGATTTGGG	TACCGACAT		CGCGGTTCTATCTAGTTACGCGTTAAACCAACTAGAA	LpAS7269-ngRNA	ngRNA expressed from AAV9 transgene. See Figure 3C.		gCACCATCCTCTGCATCGATT	GTTTGAGAGCTATGCTGGAAACAGCATAGCAAGTTCAAATAAGGCTAGTCCGTTATCAACTTGAAAAAGTGGCACCGAGTCGGTGC	LpAS7267-dsgRNA	dsgRNA expressed from AAV9 transgene. See Figure 3C.		GGCGCAAGCGTGTGG	GTTTGAGAGCTATGCTGGAAACAGCATAGCAAGTTCAAATAAGGCTAGTCCGTTATCAACTTGAAAAAGTGGCACCGAGTCGGTGC
Figure 3H	Cortical nuclei	PRJNA1211588	LAS321-145_S103_L001_R1_001.fastq.gz	LAS321-153_S104_L001_R1_001.fastq.gz	LAS321-161_S105_L001_R1_001.fastq.gz	LAS339-049_S7_L001_R1_001.fastq.gz	LAS339-057_S8_L001_R1_001.fastq.gz			vehicle-injected, bulk nuclei	Atp1a3 D801N cDNA	D801N NGG1 20nt	Atp1a3 D801 SE1	PE6c	Editor expressed from AAV9 transgene. See Figure 3C.	NO	LpAS7269-epegRNA	epegRNA expressed from AAV9 transgene. See Figure 3C.		GGCTTACCATGTCGGTACCT	GTTTGAGAGCTATGCTGGAAACAGCATAGCAAGTTCAAATAAGGCTAGTCCGTTATCAACTTGAAAAAGTGGCACCGAGTCGGTGC	ACCATCCTCTGCATCGATTTGGG	TACCGACAT		CGCGGTTCTATCTAGTTACGCGTTAAACCAACTAGAA	LpAS7269-ngRNA	ngRNA expressed from AAV9 transgene. See Figure 3C.		gCACCATCCTCTGCATCGATT	GTTTGAGAGCTATGCTGGAAACAGCATAGCAAGTTCAAATAAGGCTAGTCCGTTATCAACTTGAAAAAGTGGCACCGAGTCGGTGC	LpAS7267-dsgRNA	dsgRNA expressed from AAV9 transgene. See Figure 3C.		GGCGCAAGCGTGTGG	GTTTGAGAGCTATGCTGGAAACAGCATAGCAAGTTCAAATAAGGCTAGTCCGTTATCAACTTGAAAAAGTGGCACCGAGTCGGTGC
Figure 3H	Hippocampal nuclei	PRJNA1211588	LAS321-147_S127_L001_R1_001.fastq.gz	LAS321-155_S128_L001_R1_001.fastq.gz	LAS321-163_S129_L001_R1_001.fastq.gz	LAS339-051_S31_L001_R1_001.fastq.gz	LAS339-059_S32_L001_R1_001.fastq.gz			vehicle-injected, bulk nuclei	Atp1a3 D801N cDNA	D801N NGG1 20nt	Atp1a3 D801 SE1	PE6c	Editor expressed from AAV9 transgene. See Figure 3C.	NO	LpAS7269-epegRNA	epegRNA expressed from AAV9 transgene. See Figure 3C.		GGCTTACCATGTCGGTACCT	GTTTGAGAGCTATGCTGGAAACAGCATAGCAAGTTCAAATAAGGCTAGTCCGTTATCAACTTGAAAAAGTGGCACCGAGTCGGTGC	ACCATCCTCTGCATCGATTTGGG	TACCGACAT		CGCGGTTCTATCTAGTTACGCGTTAAACCAACTAGAA	LpAS7269-ngRNA	ngRNA expressed from AAV9 transgene. See Figure 3C.		gCACCATCCTCTGCATCGATT	GTTTGAGAGCTATGCTGGAAACAGCATAGCAAGTTCAAATAAGGCTAGTCCGTTATCAACTTGAAAAAGTGGCACCGAGTCGGTGC	LpAS7267-dsgRNA	dsgRNA expressed from AAV9 transgene. See Figure 3C.		GGCGCAAGCGTGTGG	GTTTGAGAGCTATGCTGGAAACAGCATAGCAAGTTCAAATAAGGCTAGTCCGTTATCAACTTGAAAAAGTGGCACCGAGTCGGTGC
Figure 3H	Cerebral nuclei	PRJNA1211588	LAS321-149_S151_L001_R1_001.fastq.gz	LAS321-157_S152_L001_R1_001.fastq.gz	LAS321-165_S153_L001_R1_001.fastq.gz	LAS339-053_S55_L001_R1_001.fastq.gz	LAS339-061_S56_L001_R1_001.fastq.gz			vehicle-injected, bulk nuclei	Atp1a3 D801N cDNA	D801N NGG1 20nt	Atp1a3 D801 SE1	PE6c	Editor expressed from AAV9 transgene. See Figure 3C.	NO	LpAS7269-epegRNA	epegRNA expressed from AAV9 transgene. See Figure 3C.		GGCTTACCATGTCGGTACCT	GTTTGAGAGCTATGCTGGAAACAGCATAGCAAGTTCAAATAAGGCTAGTCCGTTATCAACTTGAAAAAGTGGCACCGAGTCGGTGC	ACCATCCTCTGCATCGATTTGGG	TACCGACAT		CGCGGTTCTATCTAGTTACGCGTTAAACCAACTAGAA	LpAS7269-ngRNA	ngRNA expressed from AAV9 transgene. See Figure 3C.		gCACCATCCTCTGCATCGATT	GTTTGAGAGCTATGCTGGAAACAGCATAGCAAGTTCAAATAAGGCTAGTCCGTTATCAACTTGAAAAAGTGGCACCGAGTCGGTGC	LpAS7267-dsgRNA	dsgRNA expressed from AAV9 transgene. See Figure 3C.		GGCGCAAGCGTGTGG	GTTTGAGAGCTATGCTGGAAACAGCATAGCAAGTTCAAATAAGGCTAGTCCGTTATCAACTTGAAAAAGTGGCACCGAGTCGGTGC
Figure 3H	Brainstem nuclei	PRJNA1211588	LAS321-151_S175_L001_R1_001.fastq.gz	LAS321-159_S176_L001_R1_001.fastq.gz	LAS321-167_S177_L001_R1_001.fastq.gz	LAS339-055_S79_L001_R1_001.fastq.gz	LAS339-063_S80_L001_R1_001.fastq.gz			vehicle-injected, bulk nuclei	Atp1a3 D801N cDNA	D801N NGG1 20nt	Atp1a3 D801 SE1	PE6c	Editor expressed from AAV9 transgene. See Figure 3C.	NO	LpAS7269-epegRNA	epegRNA expressed from AAV9 transgene. See Figure 3C.		GGCTTACCATGTCGGTACCT	GTTTGAGAGCTATGCTGGAAACAGCATAGCAAGTTCAAATAAGGCTAGTCCGTTATCAACTTGAAAAAGTGGCACCGAGTCGGTGC	ACCATCCTCTGCATCGATTTGGG	TACCGACAT		CGCGGTTCTATCTAGTTACGCGTTAAACCAACTAGAA	LpAS7269-ngRNA	ngRNA expressed from AAV9 transgene. See Figure 3C.		gCACCATCCTCTGCATCGATT	GTTTGAGAGCTATGCTGGAAACAGCATAGCAAGTTCAAATAAGGCTAGTCCGTTATCAACTTGAAAAAGTGGCACCGAGTCGGTGC	LpAS7267-dsgRNA	dsgRNA expressed from AAV9 transgene. See Figure 3C.		GGCGCAAGCGTGTGG	GTTTGAGAGCTATGCTGGAAACAGCATAGCAAGTTCAAATAAGGCTAGTCCGTTATCAACTTGAAAAAGTGGCACCGAGTCGGTGC
Figure 3I	Cortical nuclei	PRJNA1211588	LAS389-137_S102_L001_R1_001.fastq.gz	LAS389-145_S103_L001_R1_001.fastq.gz	LAS389-153_S104_L001_R1_001.fastq.gz	LAS389-161_S105_L001_R1_001.fastq.gz	LAS389-169_S106_L001_R1_001.fastq.gz	LAS389-177_S107_L001_R1_001.fastq.gz	LAS389-185_S108_L001_R1_001.fastq.gz	PE-injected, bulk nuclei	Atp1a3 E815K cDNA	E815K NGG1 20nt	Atp1a3 E815 SE1	PE6c	Editor expressed from AAV9 transgene. See Figure 3C.	NO	LpAS7273-epegRNA	epegRNA expressed from AAV9 transgene. See Figure 3C.		GCAATCTCCCTGGCCTACA	GTTTGAGAGCTATGCTGGAAACAGCATAGCAAGTTCAAATAAGGCTAGTCCGTTATCAACTTGAAAAAGTGGCACCGAGTCGGTGC	ATGATGTCGCTCTCGGCAGCTTCAT	AGGCCAGGGAGAT		CGCGGTTCTATCTAGTTACGCGTTAAACCAACTAGAA	LpAS7273-ngRNA	ngRNA expressed from AAV9 transgene. See Figure 3C.		gTGACCAGTTTGTCTGTGCGT	GTTTGAGAGCTATGCTGGAAACAGCATAGCAAGTTCAAATAAGGCTAGTCCGTTATCAACTTGAAAAAGTGGCACCGAGTCGGTGC	LpAS7272-dsgRNA	dsgRNA expressed from AAV9 transgene. See Figure 3C.		gCCTGGATGGGAGAG	GTTTGAGAGCTATGCTGGAAACAGCATAGCAAGTTCAAATAAGGCTAGTCCGTTATCAACTTGAAAAAGTGGCACCGAGTCGGTGC
Figure 3I	Cortical nuclei	PRJNA1211588	LAS389-138_S114_L001_R1_001.fastq.gz	LAS389-146_S115_L001_R1_001.fastq.gz	LAS389-154_S116_L001_R1_001.fastq.gz	LAS389-162_S117_L001_R1_001.fastq.gz	LAS389-170_S118_L001_R1_001.fastq.gz	LAS389-178_S119_L001_R1_001.fastq.gz	LAS389-186_S120_L001_R1_001.fastq.gz	PE-injected, GFP+ nuclei	Atp1a3 E815K cDNA	E815K NGG1 20nt	Atp1a3 E815 SE1	PE6c	Editor expressed from AAV9 transgene. See Figure 3C.	NO	LpAS7273-epegRNA	epegRNA expressed from AAV9 transgene. See Figure 3C.		GCAATCTCCCTGGCCTACA	GTTTGAGAGCTATGCTGGAAACAGCATAGCAAGTTCAAATAAGGCTAGTCCGTTATCAACTTGAAAAAGTGGCACCGAGTCGGTGC	ATGATGTCGCTCTCGGCAGCTTCAT	AGGCCAGGGAGAT		CGCGGTTCTATCTAGTTACGCGTTAAACCAACTAGAA	LpAS7273-ngRNA	ngRNA expressed from AAV9 transgene. See Figure 3C.		gTGACCAGTTTGTCTGTGCGT	GTTTGAGAGCTATGCTGGAAACAGCATAGCAAGTTCAAATAAGGCTAGTCCGTTATCAACTTGAAAAAGTGGCACCGAGTCGGTGC	LpAS7272-dsgRNA	dsgRNA expressed from AAV9 transgene. See Figure 3C.		gCCTGGATGGGAGAG	GTTTGAGAGCTATGCTGGAAACAGCATAGCAAGTTCAAATAAGGCTAGTCCGTTATCAACTTGAAAAAGTGGCACCGAGTCGGTGC
Figure 3I	Hippocampal nuclei	PRJNA1211588	LAS389-139_S126_L001_R1_001.fastq.gz	LAS389-147_S127_L001_R1_001.fastq.gz	LAS389-155_S128_L001_R1_001.fastq.gz	LAS389-163_S129_L001_R1_001.fastq.gz	LAS389-171_S130_L001_R1_001.fastq.gz	LAS389-179_S131_L001_R1_001.fastq.gz	LAS389-187_S132_L001_R1_001.fastq.gz	PE-injected, bulk nuclei	Atp1a3 E815K cDNA	E815K NGG1 20nt	Atp1a3 E815 SE1	PE6c	Editor expressed from AAV9 transgene. See Figure 3C.	NO	LpAS7273-epegRNA	epegRNA expressed from AAV9 transgene. See Figure 3C.		GCAATCTCCCTGGCCTACA	GTTTGAGAGCTATGCTGGAAACAGCATAGCAAGTTCAAATAAGGCTAGTCCGTTATCAACTTGAAAAAGTGGCACCGAGTCGGTGC	ATGATGTCGCTCTCGGCAGCTTCAT	AGGCCAGGGAGAT		CGCGGTTCTATCTAGTTACGCGTTAAACCAACTAGAA	LpAS7273-ngRNA	ngRNA expressed from AAV9 transgene. See Figure 3C.		gTGACCAGTTTGTCTGTGCGT	GTTTGAGAGCTATGCTGGAAACAGCATAGCAAGTTCAAATAAGGCTAGTCCGTTATCAACTTGAAAAAGTGGCACCGAGTCGGTGC	LpAS7272-dsgRNA	dsgRNA expressed from AAV9 transgene. See Figure 3C.		gCCTGGATGGGAGAG	GTTTGAGAGCTATGCTGGAAACAGCATAGCAAGTTCAAATAAGGCTAGTCCGTTATCAACTTGAAAAAGTGGCACCGAGTCGGTGC
Figure 3I	Hippocampal nuclei	PRJNA1211588	LAS389-140_S138_L001_R1_001.fastq.gz	LAS389-148_S139_L001_R1_001.fastq.gz	LAS389-156_S140_L001_R1_001.fastq.gz	LAS389-164_S141_L001_R1_001.fastq.gz	LAS389-172_S142_L001_R1_001.fastq.gz	LAS389-180_S143_L001_R1_001.fastq.gz	LAS389-188_S144_L001_R1_001.fastq.gz	PE-injected, GFP+ nuclei	Atp1a3 E815K cDNA	E815K NGG1 20nt	Atp1a3 E815 SE1	PE6c	Editor expressed from AAV9 transgene. See Figure 3C.	NO	LpAS7273-epegRNA	epegRNA expressed from AAV9 transgene. See Figure 3C.		GCAATCTCCCTGGCCTACA	GTTTGAGAGCTATGCTGGAAACAGCATAGCAAGTTCAAATAAGGCTAGTCCGTTATCAACTTGAAAAAGTGGCACCGAGTCGGTGC	ATGATGTCGCTCTCGGCAGCTTCAT	AGGCCAGGGAGAT		CGCGGTTCTATCTAGTTACGCGTTAAACCAACTAGAA	LpAS7273-ngRNA	ngRNA expressed from AAV9 transgene. See Figure 3C.		gTGACCAGTTTGTCTGTGCGT	GTTTGAGAGCTATGCTGGAAACAGCATAGCAAGTTCAAATAAGGCTAGTCCGTTATCAACTTGAAAAAGTGGCACCGAGTCGGTGC	LpAS7272-dsgRNA	dsgRNA expressed from AAV9 transgene. See Figure 3C.		gCCTGGATGGGAGAG	GTTTGAGAGCTATGCTGGAAACAGCATAGCAAGTTCAAATAAGGCTAGTCCGTTATCAACTTGAAAAAGTGGCACCGAGTCGGTGC
Figure 3I	Cerebral nuclei	PRJNA1211588	LAS389-141_S150_L001_R1_001.fastq.gz	LAS389-149_S151_L001_R1_001.fastq.gz	LAS389-157_S152_L001_R1_001.fastq.gz	LAS389-165_S153_L001_R1_001.fastq.gz	LAS389-173_S154_L001_R1_001.fastq.gz	LAS389-181_S155_L001_R1_001.fastq.gz	LAS389-189_S156_L001_R1_001.fastq.gz	PE-injected, bulk nuclei	Atp1a3 E815K cDNA	E815K NGG1 20nt	Atp1a3 E815 SE1	PE6c	Editor expressed from AAV9 transgene. See Figure 3C.	NO	LpAS7273-epegRNA	epegRNA expressed from AAV9 transgene. See Figure 3C.		GCAATCTCCCTGGCCTACA	GTTTGAGAGCTATGCTGGAAACAGCATAGCAAGTTCAAATAAGGCTAGTCCGTTATCAACTTGAAAAAGTGGCACCGAGTCGGTGC	ATGATGTCGCTCTCGGCAGCTTCAT	AGGCCAGGGAGAT		CGCGGTTCTATCTAGTTACGCGTTAAACCAACTAGAA	LpAS7273-ngRNA	ngRNA expressed from AAV9 transgene. See Figure 3C.		gTGACCAGTTTGTCTGTGCGT	GTTTGAGAGCTATGCTGGAAACAGCATAGCAAGTTCAAATAAGGCTAGTCCGTTATCAACTTGAAAAAGTGGCACCGAGTCGGTGC	LpAS7272-dsgRNA	dsgRNA expressed from AAV9 transgene. See Figure 3C.		gCCTGGATGGGAGAG	GTTTGAGAGCTATGCTGGAAACAGCATAGCAAGTTCAAATAAGGCTAGTCCGTTATCAACTTGAAAAAGTGGCACCGAGTCGGTGC
Figure 3I	Cerebral nuclei	PRJNA1211588	LAS389-142_S162_L001_R1_001.fastq.gz	LAS389-150_S163_L001_R1_001.fastq.gz	LAS389-158_S164_L001_R1_001.fastq.gz	LAS389-166_S165_L001_R1_001.fastq.gz	LAS389-174_S166_L001_R1_001.fastq.gz	LAS389-182_S167_L001_R1_001.fastq.gz	LAS389-190_S168_L001_R1_001.fastq.gz	PE-injected, GFP+ nuclei	Atp1a3 E815K cDNA	E815K NGG1 20nt	Atp1a3 E815 SE1	PE6c	Editor expressed from AAV9 transgene. See Figure 3C.	NO	LpAS7273-epegRNA	epegRNA expressed from AAV9 transgene. See Figure 3C.		GCAATCTCCCTGGCCTACA	GTTTGAGAGCTATGCTGGAAACAGCATAGCAAGTTCAAATAAGGCTAGTCCGTTATCAACTTGAAAAAGTGGCACCGAGTCGGTGC	ATGATGTCGCTCTCGGCAGCTTCAT	AGGCCAGGGAGAT		CGCGGTTCTATCTAGTTACGCGTTAAACCAACTAGAA	LpAS7273-ngRNA	ngRNA expressed from AAV9 transgene. See Figure 3C.		gTGACCAGTTTGTCTGTGCGT	GTTTGAGAGCTATGCTGGAAACAGCATAGCAAGTTCAAATAAGGCTAGTCCGTTATCAACTTGAAAAAGTGGCACCGAGTCGGTGC	LpAS7272-dsgRNA	dsgRNA expressed from AAV9 transgene. See Figure 3C.		gCCTGGATGGGAGAG	GTTTGAGAGCTATGCTGGAAACAGCATAGCAAGTTCAAATAAGGCTAGTCCGTTATCAACTTGAAAAAGTGGCACCGAGTCGGTGC
Figure 3I	Brainstem nuclei	PRJNA1211588	LAS389-143_S174_L001_R1_001.fastq.gz	LAS389-151_S175_L001_R1_001.fastq.gz	LAS389-159_S176_L001_R1_001.fastq.gz	LAS389-167_S177_L001_R1_001.fastq.gz	LAS389-175_S178_L001_R1_001.fastq.gz	LAS389-183_S179_L001_R1_001.fastq.gz	LAS389-191_S180_L001_R1_001.fastq.gz	PE-injected, bulk nuclei	Atp1a3 E815K cDNA	E815K NGG1 20nt	Atp1a3 E815 SE1	PE6c	Editor expressed from AAV9 transgene. See Figure 3C.	NO	LpAS7273-epegRNA	epegRNA expressed from AAV9 transgene. See Figure 3C.		GCAATCTCCCTGGCCTACA	GTTTGAGAGCTATGCTGGAAACAGCATAGCAAGTTCAAATAAGGCTAGTCCGTTATCAACTTGAAAAAGTGGCACCGAGTCGGTGC	ATGATGTCGCTCTCGGCAGCTTCAT	AGGCCAGGGAGAT		CGCGGTTCTATCTAGTTACGCGTTAAACCAACTAGAA	LpAS7273-ngRNA	ngRNA expressed from AAV9 transgene. See Figure 3C.		gTGACCAGTTTGTCTGTGCGT	GTTTGAGAGCTATGCTGGAAACAGCATAGCAAGTTCAAATAAGGCTAGTCCGTTATCAACTTGAAAAAGTGGCACCGAGTCGGTGC	LpAS7272-dsgRNA	dsgRNA expressed from AAV9 transgene. See Figure 3C.		gCCTGGATGGGAGAG	GTTTGAGAGCTATGCTGGAAACAGCATAGCAAGTTCAAATAAGGCTAGTCCGTTATCAACTTGAAAAAGTGGCACCGAGTCGGTGC
Figure 3I	Brainstem nuclei	PRJNA1211588	LAS389-144_S186_L001_R1_001.fastq.gz	LAS389-152_S187_L001_R1_001.fastq.gz	LAS389-160_S188_L001_R1_001.fastq.gz	LAS389-168_S189_L001_R1_001.fastq.gz	LAS389-176_S190_L001_R1_001.fastq.gz	LAS389-184_S191_L001_R1_001.fastq.gz	LAS389-192_S192_L001_R1_001.fastq.gz	PE-injected, GFP+ nuclei	Atp1a3 E815K cDNA	E815K NGG1 20nt	Atp1a3 E815 SE1	PE6c	Editor expressed from AAV9 transgene. See Figure 3C.	NO	LpAS7273-epegRNA	epegRNA expressed from AAV9 transgene. See Figure 3C.		GCAATCTCCCTGGCCTACA	GTTTGAGAGCTATGCTGGAAACAGCATAGCAAGTTCAAATAAGGCTAGTCCGTTATCAACTTGAAAAAGTGGCACCGAGTCGGTGC	ATGATGTCGCTCTCGGCAGCTTCAT	AGGCCAGGGAGAT		CGCGGTTCTATCTAGTTACGCGTTAAACCAACTAGAA	LpAS7273-ngRNA	ngRNA expressed from AAV9 transgene. See Figure 3C.		gTGACCAGTTTGTCTGTGCGT	GTTTGAGAGCTATGCTGGAAACAGCATAGCAAGTTCAAATAAGGCTAGTCCGTTATCAACTTGAAAAAGTGGCACCGAGTCGGTGC	LpAS7272-dsgRNA	dsgRNA expressed from AAV9 transgene. See Figure 3C.		gCCTGGATGGGAGAG	GTTTGAGAGCTATGCTGGAAACAGCATAGCAAGTTCAAATAAGGCTAGTCCGTTATCAACTTGAAAAAGTGGCACCGAGTCGGTGC
Figure 3I	Cortical nuclei	PRJNA1211588	LAS389-097_S97_L001_R1_001.fastq.gz	LAS389-105_S98_L001_R1_001.fastq.gz	LAS389-113_S99_L001_R1_001.fastq.gz	LAS389-121_S100_L001_R1_001.fastq.gz	LAS389-129_S101_L001_R1_001.fastq.gz			vehicle-injected, bulk nuclei	Atp1a3 E815K cDNA	E815K NGG1 20nt	Atp1a3 E815 SE1	PE6c	Editor expressed from AAV9 transgene. See Figure 3C.	NO	LpAS7273-epegRNA	epegRNA expressed from AAV9 transgene. See Figure 3C.		GCAATCTCCCTGGCCTACA	GTTTGAGAGCTATGCTGGAAACAGCATAGCAAGTTCAAATAAGGCTAGTCCGTTATCAACTTGAAAAAGTGGCACCGAGTCGGTGC	ATGATGTCGCTCTCGGCAGCTTCAT	AGGCCAGGGAGAT		CGCGGTTCTATCTAGTTACGCGTTAAACCAACTAGAA	LpAS7273-ngRNA	ngRNA expressed from AAV9 transgene. See Figure 3C.		gTGACCAGTTTGTCTGTGCGT	GTTTGAGAGCTATGCTGGAAACAGCATAGCAAGTTCAAATAAGGCTAGTCCGTTATCAACTTGAAAAAGTGGCACCGAGTCGGTGC	LpAS7272-dsgRNA	dsgRNA expressed from AAV9 transgene. See Figure 3C.		gCCTGGATGGGAGAG	GTTTGAGAGCTATGCTGGAAACAGCATAGCAAGTTCAAATAAGGCTAGTCCGTTATCAACTTGAAAAAGTGGCACCGAGTCGGTGC
Figure 3I	Hippocampal nuclei	PRJNA1211588	LAS389-099_S121_L001_R1_001.fastq.gz	LAS389-107_S122_L001_R1_001.fastq.gz	LAS389-115_S123_L001_R1_001.fastq.gz	LAS389-123_S124_L001_R1_001.fastq.gz	LAS389-131_S125_L001_R1_001.fastq.gz			vehicle-injected, bulk nuclei	Atp1a3 E815K cDNA	E815K NGG1 20nt	Atp1a3 E815 SE1	PE6c	Editor expressed from AAV9 transgene. See Figure 3C.	NO	LpAS7273-epegRNA	epegRNA expressed from AAV9 transgene. See Figure 3C.		GCAATCTCCCTGGCCTACA	GTTTGAGAGCTATGCTGGAAACAGCATAGCAAGTTCAAATAAGGCTAGTCCGTTATCAACTTGAAAAAGTGGCACCGAGTCGGTGC	ATGATGTCGCTCTCGGCAGCTTCAT	AGGCCAGGGAGAT		CGCGGTTCTATCTAGTTACGCGTTAAACCAACTAGAA	LpAS7273-ngRNA	ngRNA expressed from AAV9 transgene. See Figure 3C.		gTGACCAGTTTGTCTGTGCGT	GTTTGAGAGCTATGCTGGAAACAGCATAGCAAGTTCAAATAAGGCTAGTCCGTTATCAACTTGAAAAAGTGGCACCGAGTCGGTGC	LpAS7272-dsgRNA	dsgRNA expressed from AAV9 transgene. See Figure 3C.		gCCTGGATGGGAGAG	GTTTGAGAGCTATGCTGGAAACAGCATAGCAAGTTCAAATAAGGCTAGTCCGTTATCAACTTGAAAAAGTGGCACCGAGTCGGTGC
Figure 3I	Cerebral nuclei	PRJNA1211588	LAS389-101_S145_L001_R1_001.fastq.gz	LAS389-109_S146_L001_R1_001.fastq.gz	LAS389-117_S147_L001_R1_001.fastq.gz	LAS389-125_S148_L001_R1_001.fastq.gz	LAS389-133_S149_L001_R1_001.fastq.gz			vehicle-injected, bulk nuclei	Atp1a3 E815K cDNA	E815K NGG1 20nt	Atp1a3 E815 SE1	PE6c	Editor expressed from AAV9 transgene. See Figure 3C.	NO	LpAS7273-epegRNA	epegRNA expressed from AAV9 transgene. See Figure 3C.		GCAATCTCCCTGGCCTACA	GTTTGAGAGCTATGCTGGAAACAGCATAGCAAGTTCAAATAAGGCTAGTCCGTTATCAACTTGAAAAAGTGGCACCGAGTCGGTGC	ATGATGTCGCTCTCGGCAGCTTCAT	AGGCCAGGGAGAT		CGCGGTTCTATCTAGTTACGCGTTAAACCAACTAGAA	LpAS7273-ngRNA	ngRNA expressed from AAV9 transgene. See Figure 3C.		gTGACCAGTTTGTCTGTGCGT	GTTTGAGAGCTATGCTGGAAACAGCATAGCAAGTTCAAATAAGGCTAGTCCGTTATCAACTTGAAAAAGTGGCACCGAGTCGGTGC	LpAS7272-dsgRNA	dsgRNA expressed from AAV9 transgene. See Figure 3C.		gCCTGGATGGGAGAG	GTTTGAGAGCTATGCTGGAAACAGCATAGCAAGTTCAAATAAGGCTAGTCCGTTATCAACTTGAAAAAGTGGCACCGAGTCGGTGC
Figure 3I	Brainstem nuclei	PRJNA1211588	LAS389-103_S169_L001_R1_001.fastq.gz	LAS389-111_S170_L001_R1_001.fastq.gz	LAS389-119_S171_L001_R1_001.fastq.gz	LAS389-127_S172_L001_R1_001.fastq.gz	LAS389-135_S173_L001_R1_001.fastq.gz			vehicle-injected, bulk nuclei	Atp1a3 E815K cDNA	E815K NGG1 20nt	Atp1a3 E815 SE1	PE6c	Editor expressed from AAV9 transgene. See Figure 3C.	NO	LpAS7273-epegRNA	epegRNA expressed from AAV9 transgene. See Figure 3C.		GCAATCTCCCTGGCCTACA	GTTTGAGAGCTATGCTGGAAACAGCATAGCAAGTTCAAATAAGGCTAGTCCGTTATCAACTTGAAAAAGTGGCACCGAGTCGGTGC	ATGATGTCGCTCTCGGCAGCTTCAT	AGGCCAGGGAGAT		CGCGGTTCTATCTAGTTACGCGTTAAACCAACTAGAA	LpAS7273-ngRNA	ngRNA expressed from AAV9 transgene. See Figure 3C.		gTGACCAGTTTGTCTGTGCGT	GTTTGAGAGCTATGCTGGAAACAGCATAGCAAGTTCAAATAAGGCTAGTCCGTTATCAACTTGAAAAAGTGGCACCGAGTCGGTGC	LpAS7272-dsgRNA	dsgRNA expressed from AAV9 transgene. See Figure 3C.		gCCTGGATGGGAGAG	GTTTGAGAGCTATGCTGGAAACAGCATAGCAAGTTCAAATAAGGCTAGTCCGTTATCAACTTGAAAAAGTGGCACCGAGTCGGTGC
Figure S1A	HEK293T ATP1A3 D801N c.2401A	PRJNA1211588	LAS334-neg4_S167_L001_R1_001.fastq.gz	LAS334-neg5_S168_L001_R1_001.fastq.gz	LAS334-neg6_S169_L001_R1_001.fastq.gz					no edit	ATP1A3 D801N	none	none	none	none	NO																				None
Figure S1A	HEK293T ATP1A3 D801N c.2401A	PRJNA1211588	LAS334-073_S89_L001_R1_001.fastq.gz	LAS334-097_S114_L001_R1_001.fastq.gz	LAS334-121_S139_L001_R1_001.fastq.gz					BE-1 ABE8e	ATP1A3 D801N	D801N BE-1	ATP1A3 D801N c.2401A>G	SpRY-ABE8e	Plasmid	NO																				pHS0396	Plasmid		gCTGCATCAATCTGGGCACTG	GTTTGAGAGCTATGCTGGAAACAGCATAGCAAGTTCAAATAAGGCTAGTCCGTTATCAACTTGAAAAAGTGGCACCGAGTCGGTGC
Figure S1A	HEK293T ATP1A3 D801N c.2401A	PRJNA1211588	LAS334-074_S90_L001_R1_001.fastq.gz	LAS334-098_S115_L001_R1_001.fastq.gz	LAS334-122_S140_L001_R1_001.fastq.gz					BE-2 ABE8e	ATP1A3 D801N	D801N BE-2	ATP1A3 D801N c.2401A>G	SpRY-ABE8e	Plasmid	NO																				pHS0397	Plasmid		gTGCATCAATCTGGGCACTGA	GTTTGAGAGCTATGCTGGAAACAGCATAGCAAGTTCAAATAAGGCTAGTCCGTTATCAACTTGAAAAAGTGGCACCGAGTCGGTGC
Figure S1A	HEK293T ATP1A3 D801N c.2401A	PRJNA1211588	LAS334-075_S91_L001_R1_001.fastq.gz	LAS334-099_S116_L001_R1_001.fastq.gz	LAS334-123_S141_L001_R1_001.fastq.gz					BE-3 ABE8e	ATP1A3 D801N	D801N BE-3	ATP1A3 D801N c.2401A>G	SpRY-ABE8e	Plasmid	NO																				pHS0398	Plasmid		GCATCAATCTGGGCACTGAC	GTTTGAGAGCTATGCTGGAAACAGCATAGCAAGTTCAAATAAGGCTAGTCCGTTATCAACTTGAAAAAGTGGCACCGAGTCGGTGC
Figure S1A	HEK293T ATP1A3 D801N c.2401A	PRJNA1211588	LAS334-076_S92_L001_R1_001.fastq.gz	LAS334-100_S117_L001_R1_001.fastq.gz	LAS334-124_S142_L001_R1_001.fastq.gz					BE-4 ABE8e	ATP1A3 D801N	D801N BE-4	ATP1A3 D801N c.2401A>G	ABE8e	Plasmid	NO																				pHS0399	Plasmid		gCATCAATCTGGGCACTGACA	GTTTGAGAGCTATGCTGGAAACAGCATAGCAAGTTCAAATAAGGCTAGTCCGTTATCAACTTGAAAAAGTGGCACCGAGTCGGTGC
Figure S1A	HEK293T ATP1A3 D801N c.2401A	PRJNA1211588	LAS334-077_S93_L001_R1_001.fastq.gz	LAS334-101_S118_L001_R1_001.fastq.gz	LAS334-125_S143_L001_R1_001.fastq.gz					BE-5 ABE8e	ATP1A3 D801N	D801N BE-5	ATP1A3 D801N c.2401A>G	SpNG-ABE8e	Plasmid	NO																				pHS0400	Plasmid		gATCAATCTGGGCACTGACAT	GTTTGAGAGCTATGCTGGAAACAGCATAGCAAGTTCAAATAAGGCTAGTCCGTTATCAACTTGAAAAAGTGGCACCGAGTCGGTGC
Figure S1A	HEK293T ATP1A3 D801N c.2401A	PRJNA1211588	LAS334-078_S94_L001_R1_001.fastq.gz	LAS334-102_S119_L001_R1_001.fastq.gz	LAS334-126_S144_L001_R1_001.fastq.gz					BE-6 ABE8e	ATP1A3 D801N	D801N BE-6	ATP1A3 D801N c.2401A>G	SpRY-ABE8e	Plasmid	NO																				pHS0401	Plasmid		gTCAATCTGGGCACTGACATG	GTTTGAGAGCTATGCTGGAAACAGCATAGCAAGTTCAAATAAGGCTAGTCCGTTATCAACTTGAAAAAGTGGCACCGAGTCGGTGC
Figure S1A	HEK293T ATP1A3 D801N c.2401A	PRJNA1211588	LAS334-079_S96_L001_R1_001.fastq.gz	LAS334-103_S121_L001_R1_001.fastq.gz	LAS334-127_S146_L001_R1_001.fastq.gz					BE-1 8e(V106W)	ATP1A3 D801N	D801N BE-1	ATP1A3 D801N c.2401A>G	SpRY-ABE8e(V106W)	Plasmid	NO																				pHS0396	Plasmid		gCTGCATCAATCTGGGCACTG	GTTTGAGAGCTATGCTGGAAACAGCATAGCAAGTTCAAATAAGGCTAGTCCGTTATCAACTTGAAAAAGTGGCACCGAGTCGGTGC
Figure S1A	HEK293T ATP1A3 D801N c.2401A	PRJNA1211588	LAS334-080_S97_L001_R1_001.fastq.gz	LAS334-104_S122_L001_R1_001.fastq.gz	LAS334-128_S147_L001_R1_001.fastq.gz					BE-2 8e(V106W)	ATP1A3 D801N	D801N BE-2	ATP1A3 D801N c.2401A>G	SpRY-ABE8e(V106W)	Plasmid	NO																				pHS0397	Plasmid		gTGCATCAATCTGGGCACTGA	GTTTGAGAGCTATGCTGGAAACAGCATAGCAAGTTCAAATAAGGCTAGTCCGTTATCAACTTGAAAAAGTGGCACCGAGTCGGTGC
Figure S1A	HEK293T ATP1A3 D801N c.2401A	PRJNA1211588	LAS334-081_S98_L001_R1_001.fastq.gz	LAS334-105_S123_L001_R1_001.fastq.gz	LAS334-129_S148_L001_R1_001.fastq.gz					BE-3 8e(V106W)	ATP1A3 D801N	D801N BE-3	ATP1A3 D801N c.2401A>G	SpRY-ABE8e(V106W)	Plasmid	NO																				pHS0398	Plasmid		GCATCAATCTGGGCACTGAC	GTTTGAGAGCTATGCTGGAAACAGCATAGCAAGTTCAAATAAGGCTAGTCCGTTATCAACTTGAAAAAGTGGCACCGAGTCGGTGC
Figure S1A	HEK293T ATP1A3 D801N c.2401A	PRJNA1211588	LAS334-082_S99_L001_R1_001.fastq.gz	LAS334-106_S124_L001_R1_001.fastq.gz	LAS334-130_S149_L001_R1_001.fastq.gz					BE-4 8e(V106W)	ATP1A3 D801N	D801N BE-4	ATP1A3 D801N c.2401A>G	ABE8e(V106W)	Plasmid	NO																				pHS0399	Plasmid		gCATCAATCTGGGCACTGACA	GTTTGAGAGCTATGCTGGAAACAGCATAGCAAGTTCAAATAAGGCTAGTCCGTTATCAACTTGAAAAAGTGGCACCGAGTCGGTGC
Figure S1A	HEK293T ATP1A3 D801N c.2401A	PRJNA1211588	LAS334-083_S100_L001_R1_001.fastq.gz	LAS334-107_S125_L001_R1_001.fastq.gz	LAS334-131_S150_L001_R1_001.fastq.gz					BE-5 8e(V106W)	ATP1A3 D801N	D801N BE-5	ATP1A3 D801N c.2401A>G	SpNG-ABE8e(V106W)	Plasmid	NO																				pHS0400	Plasmid		gATCAATCTGGGCACTGACAT	GTTTGAGAGCTATGCTGGAAACAGCATAGCAAGTTCAAATAAGGCTAGTCCGTTATCAACTTGAAAAAGTGGCACCGAGTCGGTGC
Figure S1A	HEK293T ATP1A3 D801N c.2401A	PRJNA1211588	LAS334-084_S101_L001_R1_001.fastq.gz	LAS334-108_S126_L001_R1_001.fastq.gz	LAS334-132_S151_L001_R1_001.fastq.gz					BE-6 8e(V106W)	ATP1A3 D801N	D801N BE-6	ATP1A3 D801N c.2401A>G	SpRY-ABE8e(V106W)	Plasmid	NO																				pHS0401	Plasmid		gTCAATCTGGGCACTGACATG	GTTTGAGAGCTATGCTGGAAACAGCATAGCAAGTTCAAATAAGGCTAGTCCGTTATCAACTTGAAAAAGTGGCACCGAGTCGGTGC
Figure S1A	HEK293T ATP1A3 D801N c.2401A	PRJNA1211588	LAS334-085_S102_L001_R1_001.fastq.gz	LAS334-109_S127_L001_R1_001.fastq.gz	LAS334-133_S152_L001_R1_001.fastq.gz					BE-1 ABE7.10	ATP1A3 D801N	D801N BE-1	ATP1A3 D801N c.2401A>G	SpRY-ABE7.10	Plasmid	NO																				pHS0396	Plasmid		gCTGCATCAATCTGGGCACTG	GTTTGAGAGCTATGCTGGAAACAGCATAGCAAGTTCAAATAAGGCTAGTCCGTTATCAACTTGAAAAAGTGGCACCGAGTCGGTGC
Figure S1A	HEK293T ATP1A3 D801N c.2401A	PRJNA1211588	LAS334-086_S103_L001_R1_001.fastq.gz	LAS334-110_S128_L001_R1_001.fastq.gz	LAS334-134_S153_L001_R1_001.fastq.gz					BE-2 ABE7.10	ATP1A3 D801N	D801N BE-2	ATP1A3 D801N c.2401A>G	SpRY-ABE7.10	Plasmid	NO																				pHS0397	Plasmid		gTGCATCAATCTGGGCACTGA	GTTTGAGAGCTATGCTGGAAACAGCATAGCAAGTTCAAATAAGGCTAGTCCGTTATCAACTTGAAAAAGTGGCACCGAGTCGGTGC
Figure S1A	HEK293T ATP1A3 D801N c.2401A	PRJNA1211588	LAS334-087_S104_L001_R1_001.fastq.gz	LAS334-111_S129_L001_R1_001.fastq.gz	LAS334-135_S154_L001_R1_001.fastq.gz					BE-3 ABE7.10	ATP1A3 D801N	D801N BE-3	ATP1A3 D801N c.2401A>G	SpRY-ABE7.10	Plasmid	NO																				pHS0398	Plasmid		GCATCAATCTGGGCACTGAC	GTTTGAGAGCTATGCTGGAAACAGCATAGCAAGTTCAAATAAGGCTAGTCCGTTATCAACTTGAAAAAGTGGCACCGAGTCGGTGC
Figure S1A	HEK293T ATP1A3 D801N c.2401A	PRJNA1211588	LAS334-088_S105_L001_R1_001.fastq.gz	LAS334-112_S130_L001_R1_001.fastq.gz	LAS334-136_S155_L001_R1_001.fastq.gz					BE-4 ABE7.10	ATP1A3 D801N	D801N BE-4	ATP1A3 D801N c.2401A>G	ABE7.10	Plasmid	NO																				pHS0399	Plasmid		gCATCAATCTGGGCACTGACA	GTTTGAGAGCTATGCTGGAAACAGCATAGCAAGTTCAAATAAGGCTAGTCCGTTATCAACTTGAAAAAGTGGCACCGAGTCGGTGC
Figure S1A	HEK293T ATP1A3 D801N c.2401A	PRJNA1211588	LAS334-089_S106_L001_R1_001.fastq.gz	LAS334-113_S131_L001_R1_001.fastq.gz	LAS334-137_S156_L001_R1_001.fastq.gz					BE-5 ABE7.10	ATP1A3 D801N	D801N BE-5	ATP1A3 D801N c.2401A>G	SpNG-ABE7.10	Plasmid	NO																				pHS0400	Plasmid		gATCAATCTGGGCACTGACAT	GTTTGAGAGCTATGCTGGAAACAGCATAGCAAGTTCAAATAAGGCTAGTCCGTTATCAACTTGAAAAAGTGGCACCGAGTCGGTGC
Figure S1A	HEK293T ATP1A3 D801N c.2401A	PRJNA1211588	LAS334-090_S107_L001_R1_001.fastq.gz	LAS334-114_S132_L001_R1_001.fastq.gz	LAS334-138_S157_L001_R1_001.fastq.gz					BE-6 ABE7.10	ATP1A3 D801N	D801N BE-6	ATP1A3 D801N c.2401A>G	SpRY-ABE7.10	Plasmid	NO																				pHS0401	Plasmid		gTCAATCTGGGCACTGACATG	GTTTGAGAGCTATGCTGGAAACAGCATAGCAAGTTCAAATAAGGCTAGTCCGTTATCAACTTGAAAAAGTGGCACCGAGTCGGTGC
Figure S1A	HEK293T ATP1A3 D801N c.2401A	PRJNA1211588	LAS334-091_S108_L001_R1_001.fastq.gz	LAS334-115_S133_L001_R1_001.fastq.gz	LAS334-139_S158_L001_R1_001.fastq.gz					BE-1 ABE9	ATP1A3 D801N	D801N BE-1	ATP1A3 D801N c.2401A>G	SpRY-ABE9	Plasmid	NO																				pHS0396	Plasmid		gCTGCATCAATCTGGGCACTG	GTTTGAGAGCTATGCTGGAAACAGCATAGCAAGTTCAAATAAGGCTAGTCCGTTATCAACTTGAAAAAGTGGCACCGAGTCGGTGC
Figure S1A	HEK293T ATP1A3 D801N c.2401A	PRJNA1211588	LAS334-092_S109_L001_R1_001.fastq.gz	LAS334-116_S134_L001_R1_001.fastq.gz	LAS334-140_S159_L001_R1_001.fastq.gz					BE-2 ABE9	ATP1A3 D801N	D801N BE-2	ATP1A3 D801N c.2401A>G	SpRY-ABE9	Plasmid	NO																				pHS0397	Plasmid		gTGCATCAATCTGGGCACTGA	GTTTGAGAGCTATGCTGGAAACAGCATAGCAAGTTCAAATAAGGCTAGTCCGTTATCAACTTGAAAAAGTGGCACCGAGTCGGTGC
Figure S1A	HEK293T ATP1A3 D801N c.2401A	PRJNA1211588	LAS334-093_S110_L001_R1_001.fastq.gz	LAS334-117_S135_L001_R1_001.fastq.gz	LAS334-141_S160_L001_R1_001.fastq.gz					BE-3 ABE9	ATP1A3 D801N	D801N BE-3	ATP1A3 D801N c.2401A>G	SpRY-ABE9	Plasmid	NO																				pHS0398	Plasmid		GCATCAATCTGGGCACTGAC	GTTTGAGAGCTATGCTGGAAACAGCATAGCAAGTTCAAATAAGGCTAGTCCGTTATCAACTTGAAAAAGTGGCACCGAGTCGGTGC
Figure S1A	HEK293T ATP1A3 D801N c.2401A	PRJNA1211588	LAS334-094_S111_L001_R1_001.fastq.gz	LAS334-118_S136_L001_R1_001.fastq.gz	LAS334-142_S161_L001_R1_001.fastq.gz					BE-4 ABE9	ATP1A3 D801N	D801N BE-4	ATP1A3 D801N c.2401A>G	ABE9	Plasmid	NO																				pHS0399	Plasmid		gCATCAATCTGGGCACTGACA	GTTTGAGAGCTATGCTGGAAACAGCATAGCAAGTTCAAATAAGGCTAGTCCGTTATCAACTTGAAAAAGTGGCACCGAGTCGGTGC
Figure S1A	HEK293T ATP1A3 D801N c.2401A	PRJNA1211588	LAS334-095_S112_L001_R1_001.fastq.gz	LAS334-119_S137_L001_R1_001.fastq.gz	LAS334-143_S162_L001_R1_001.fastq.gz					BE-5 ABE9	ATP1A3 D801N	D801N BE-5	ATP1A3 D801N c.2401A>G	SpNG-ABE9	Plasmid	NO																				pHS0400	Plasmid		gATCAATCTGGGCACTGACAT	GTTTGAGAGCTATGCTGGAAACAGCATAGCAAGTTCAAATAAGGCTAGTCCGTTATCAACTTGAAAAAGTGGCACCGAGTCGGTGC
Figure S1A	HEK293T ATP1A3 D801N c.2401A	PRJNA1211588	LAS334-096_S113_L001_R1_001.fastq.gz	LAS334-120_S138_L001_R1_001.fastq.gz	LAS334-144_S163_L001_R1_001.fastq.gz					BE-6 ABE9	ATP1A3 D801N	D801N BE-6	ATP1A3 D801N c.2401A>G	SpRY-ABE9	Plasmid	NO																				pHS0401	Plasmid		gTCAATCTGGGCACTGACATG	GTTTGAGAGCTATGCTGGAAACAGCATAGCAAGTTCAAATAAGGCTAGTCCGTTATCAACTTGAAAAAGTGGCACCGAGTCGGTGC
Figure S1B	HEK293T ATP1A3 E815K c.2443A	PRJNA1211588	LAS334-neg1_S164_L001_R1_001.fastq.gz	LAS334-neg2_S165_L001_R1_001.fastq.gz	LAS334-neg3_S166_L001_R1_001.fastq.gz					no edit	ATP1A3 E815K	none	none	none	none	NO																				None
Figure S1B	HEK293T ATP1A3 E815K c.2443A	PRJNA1211588	LAS334-001_S14_L001_R1_001.fastq.gz	LAS334-025_S39_L001_R1_001.fastq.gz	LAS334-049_S64_L001_R1_001.fastq.gz					BE-1 ABE8e	ATP1A3 E815K	E815K BE-1	ATP1A3 E815K c.2443A>G	SpRY-ABE8e	Plasmid	NO																				pHS0390	Plasmid		GGCGTACAAGGCTGCCGAAA	GTTTGAGAGCTATGCTGGAAACAGCATAGCAAGTTCAAATAAGGCTAGTCCGTTATCAACTTGAAAAAGTGGCACCGAGTCGGTGC
Figure S1B	HEK293T ATP1A3 E815K c.2443A	PRJNA1211588	LAS334-002_S15_L001_R1_001.fastq.gz	LAS334-026_S40_L001_R1_001.fastq.gz	LAS334-050_S65_L001_R1_001.fastq.gz					BE-2 ABE8e	ATP1A3 E815K	E815K BE-2	ATP1A3 E815K c.2443A>G	SpCas9(VRQR)-ABE8e	Plasmid	NO																				pHS0391	Plasmid		GCGTACAAGGCTGCCGAAAG	GTTTGAGAGCTATGCTGGAAACAGCATAGCAAGTTCAAATAAGGCTAGTCCGTTATCAACTTGAAAAAGTGGCACCGAGTCGGTGC
Figure S1B	HEK293T ATP1A3 E815K c.2443A	PRJNA1211588	LAS334-003_S16_L001_R1_001.fastq.gz	LAS334-027_S41_L001_R1_001.fastq.gz	LAS334-051_S66_L001_R1_001.fastq.gz					BE-3 ABE8e	ATP1A3 E815K	E815K BE-3	ATP1A3 E815K c.2443A>G	SpCas9(NRCH)-ABE8e	Plasmid	NO																				pHS0392	Plasmid		gCGTACAAGGCTGCCGAAAGC	GTTTGAGAGCTATGCTGGAAACAGCATAGCAAGTTCAAATAAGGCTAGTCCGTTATCAACTTGAAAAAGTGGCACCGAGTCGGTGC
Figure S1B	HEK293T ATP1A3 E815K c.2443A	PRJNA1211588	LAS334-004_S17_L001_R1_001.fastq.gz	LAS334-028_S42_L001_R1_001.fastq.gz	LAS334-052_S67_L001_R1_001.fastq.gz					BE-4 ABE8e	ATP1A3 E815K	E815K BE-4	ATP1A3 E815K c.2443A>G	SpRY-ABE8e	Plasmid	NO																				pHS0393	Plasmid		GTACAAGGCTGCCGAAAGCG	GTTTGAGAGCTATGCTGGAAACAGCATAGCAAGTTCAAATAAGGCTAGTCCGTTATCAACTTGAAAAAGTGGCACCGAGTCGGTGC
Figure S1B	HEK293T ATP1A3 E815K c.2443A	PRJNA1211588	LAS334-005_S18_L001_R1_001.fastq.gz	LAS334-029_S43_L001_R1_001.fastq.gz	LAS334-053_S68_L001_R1_001.fastq.gz					BE-5 ABE8e	ATP1A3 E815K	E815K BE-5	ATP1A3 E815K c.2443A>G	SpCas9(NRTH)-ABE8e	Plasmid	NO																				pHS0394	Plasmid		gTACAAGGCTGCCGAAAGCGA	GTTTGAGAGCTATGCTGGAAACAGCATAGCAAGTTCAAATAAGGCTAGTCCGTTATCAACTTGAAAAAGTGGCACCGAGTCGGTGC
Figure S1B	HEK293T ATP1A3 E815K c.2443A	PRJNA1211588	LAS334-006_S19_L001_R1_001.fastq.gz	LAS334-030_S44_L001_R1_001.fastq.gz	LAS334-054_S69_L001_R1_001.fastq.gz					BE-6 ABE8e	ATP1A3 E815K	E815K BE-6	ATP1A3 E815K c.2443A>G	SpRY-ABE8e	Plasmid	NO																				pHS0395	Plasmid		gACAAGGCTGCCGAAAGCGAC	GTTTGAGAGCTATGCTGGAAACAGCATAGCAAGTTCAAATAAGGCTAGTCCGTTATCAACTTGAAAAAGTGGCACCGAGTCGGTGC
Figure S1B	HEK293T ATP1A3 E815K c.2443A	PRJNA1211588	LAS334-007_S22_L001_R1_001.fastq.gz	LAS334-031_S46_L001_R1_001.fastq.gz	LAS334-055_S71_L001_R1_001.fastq.gz					BE-1 8e(V106W)	ATP1A3 E815K	E815K BE-1	ATP1A3 E815K c.2443A>G	SpRY-ABE8e(V106W)	Plasmid	NO																				pHS0390	Plasmid		GGCGTACAAGGCTGCCGAAA	GTTTGAGAGCTATGCTGGAAACAGCATAGCAAGTTCAAATAAGGCTAGTCCGTTATCAACTTGAAAAAGTGGCACCGAGTCGGTGC
Figure S1B	HEK293T ATP1A3 E815K c.2443A	PRJNA1211588	LAS334-008_S23_L001_R1_001.fastq.gz	LAS334-032_S47_L001_R1_001.fastq.gz	LAS334-056_S72_L001_R1_001.fastq.gz					BE-2 8e(V106W)	ATP1A3 E815K	E815K BE-2	ATP1A3 E815K c.2443A>G	SpCas9(VRQR)-ABE8e(V106W)	Plasmid	NO																				pHS0391	Plasmid		GCGTACAAGGCTGCCGAAAG	GTTTGAGAGCTATGCTGGAAACAGCATAGCAAGTTCAAATAAGGCTAGTCCGTTATCAACTTGAAAAAGTGGCACCGAGTCGGTGC
Figure S1B	HEK293T ATP1A3 E815K c.2443A	PRJNA1211588	LAS334-009_S24_L001_R1_001.fastq.gz	LAS334-033_S48_L001_R1_001.fastq.gz	LAS334-057_S73_L001_R1_001.fastq.gz					BE-3 8e(V106W)	ATP1A3 E815K	E815K BE-3	ATP1A3 E815K c.2443A>G	SpCas9(NRCH)-ABE8e(V106W)	Plasmid	NO																				pHS0392	Plasmid		gCGTACAAGGCTGCCGAAAGC	GTTTGAGAGCTATGCTGGAAACAGCATAGCAAGTTCAAATAAGGCTAGTCCGTTATCAACTTGAAAAAGTGGCACCGAGTCGGTGC
Figure S1B	HEK293T ATP1A3 E815K c.2443A	PRJNA1211588	LAS334-010_S25_L001_R1_001.fastq.gz	LAS334-034_S49_L001_R1_001.fastq.gz	LAS334-058_S74_L001_R1_001.fastq.gz					BE-4 8e(V106W)	ATP1A3 E815K	E815K BE-4	ATP1A3 E815K c.2443A>G	SpRY-ABE8e(V106W)	Plasmid	NO																				pHS0393	Plasmid		GTACAAGGCTGCCGAAAGCG	GTTTGAGAGCTATGCTGGAAACAGCATAGCAAGTTCAAATAAGGCTAGTCCGTTATCAACTTGAAAAAGTGGCACCGAGTCGGTGC
Figure S1B	HEK293T ATP1A3 E815K c.2443A	PRJNA1211588	LAS334-011_S26_L001_R1_001.fastq.gz	LAS334-035_S50_L001_R1_001.fastq.gz	LAS334-059_S75_L001_R1_001.fastq.gz					BE-5 8e(V106W)	ATP1A3 E815K	E815K BE-5	ATP1A3 E815K c.2443A>G	SpCas9(NRTH)-ABE8e(V106W)	Plasmid	NO																				pHS0394	Plasmid		gTACAAGGCTGCCGAAAGCGA	GTTTGAGAGCTATGCTGGAAACAGCATAGCAAGTTCAAATAAGGCTAGTCCGTTATCAACTTGAAAAAGTGGCACCGAGTCGGTGC
Figure S1B	HEK293T ATP1A3 E815K c.2443A	PRJNA1211588	LAS334-012_S27_L001_R1_001.fastq.gz	LAS334-036_S51_L001_R1_001.fastq.gz	LAS334-060_S76_L001_R1_001.fastq.gz					BE-6 8e(V106W)	ATP1A3 E815K	E815K BE-6	ATP1A3 E815K c.2443A>G	SpRY-ABE8e(V106W)	Plasmid	NO																				pHS0395	Plasmid		gACAAGGCTGCCGAAAGCGAC	GTTTGAGAGCTATGCTGGAAACAGCATAGCAAGTTCAAATAAGGCTAGTCCGTTATCAACTTGAAAAAGTGGCACCGAGTCGGTGC
Figure S1B	HEK293T ATP1A3 E815K c.2443A	PRJNA1211588	LAS334-013_S28_L001_R1_001.fastq.gz	LAS334-037_S52_L001_R1_001.fastq.gz	LAS334-061_S77_L001_R1_001.fastq.gz					BE-1 ABE7.10	ATP1A3 E815K	E815K BE-1	ATP1A3 E815K c.2443A>G	SpRY-ABE7.10	Plasmid	NO																				pHS0390	Plasmid		GGCGTACAAGGCTGCCGAAA	GTTTGAGAGCTATGCTGGAAACAGCATAGCAAGTTCAAATAAGGCTAGTCCGTTATCAACTTGAAAAAGTGGCACCGAGTCGGTGC
Figure S1B	HEK293T ATP1A3 E815K c.2443A	PRJNA1211588	LAS334-014_S29_L001_R1_001.fastq.gz	LAS334-038_S53_L001_R1_001.fastq.gz	LAS334-062_S78_L001_R1_001.fastq.gz					BE-2 ABE7.10	ATP1A3 E815K	E815K BE-2	ATP1A3 E815K c.2443A>G	SpCas9(VRQR)-ABE7.10	Plasmid	NO																				pHS0391	Plasmid		GCGTACAAGGCTGCCGAAAG	GTTTGAGAGCTATGCTGGAAACAGCATAGCAAGTTCAAATAAGGCTAGTCCGTTATCAACTTGAAAAAGTGGCACCGAGTCGGTGC
Figure S1B	HEK293T ATP1A3 E815K c.2443A	PRJNA1211588	LAS334-015_S30_L001_R1_001.fastq.gz	LAS334-039_S54_L001_R1_001.fastq.gz	LAS334-063_S79_L001_R1_001.fastq.gz					BE-3 ABE7.10	ATP1A3 E815K	E815K BE-3	ATP1A3 E815K c.2443A>G	SpCas9(NRCH)-ABE7.10	Plasmid	NO																				pHS0392	Plasmid		gCGTACAAGGCTGCCGAAAGC	GTTTGAGAGCTATGCTGGAAACAGCATAGCAAGTTCAAATAAGGCTAGTCCGTTATCAACTTGAAAAAGTGGCACCGAGTCGGTGC
Figure S1B	HEK293T ATP1A3 E815K c.2443A	PRJNA1211588	LAS334-016_S31_L001_R1_001.fastq.gz	LAS334-040_S55_L001_R1_001.fastq.gz	LAS334-064_S80_L001_R1_001.fastq.gz					BE-4 ABE7.10	ATP1A3 E815K	E815K BE-4	ATP1A3 E815K c.2443A>G	SpRY-ABE7.10	Plasmid	NO																				pHS0393	Plasmid		GTACAAGGCTGCCGAAAGCG	GTTTGAGAGCTATGCTGGAAACAGCATAGCAAGTTCAAATAAGGCTAGTCCGTTATCAACTTGAAAAAGTGGCACCGAGTCGGTGC
Figure S1B	HEK293T ATP1A3 E815K c.2443A	PRJNA1211588	LAS334-017_S32_L001_R1_001.fastq.gz	LAS334-041_S56_L001_R1_001.fastq.gz	LAS334-065_S81_L001_R1_001.fastq.gz					BE-5 ABE7.10	ATP1A3 E815K	E815K BE-5	ATP1A3 E815K c.2443A>G	SpCas9(NRTH)-ABE7.10	Plasmid	NO																				pHS0394	Plasmid		gTACAAGGCTGCCGAAAGCGA	GTTTGAGAGCTATGCTGGAAACAGCATAGCAAGTTCAAATAAGGCTAGTCCGTTATCAACTTGAAAAAGTGGCACCGAGTCGGTGC
Figure S1B	HEK293T ATP1A3 E815K c.2443A	PRJNA1211588	LAS334-018_S21_L001_R1_001.fastq.gz	LAS334-042_S57_L001_R1_001.fastq.gz	LAS334-066_S82_L001_R1_001.fastq.gz					BE-6 ABE7.10	ATP1A3 E815K	E815K BE-6	ATP1A3 E815K c.2443A>G	SpRY-ABE7.10	Plasmid	NO																				pHS0395	Plasmid		gACAAGGCTGCCGAAAGCGAC	GTTTGAGAGCTATGCTGGAAACAGCATAGCAAGTTCAAATAAGGCTAGTCCGTTATCAACTTGAAAAAGTGGCACCGAGTCGGTGC
Figure S1B	HEK293T ATP1A3 E815K c.2443A	PRJNA1211588	LAS334-019_S33_L001_R1_001.fastq.gz	LAS334-043_S58_L001_R1_001.fastq.gz	LAS334-067_S83_L001_R1_001.fastq.gz					BE-1 ABE9	ATP1A3 E815K	E815K BE-1	ATP1A3 E815K c.2443A>G	SpRY-ABE9	Plasmid	NO																				pHS0390	Plasmid		GGCGTACAAGGCTGCCGAAA	GTTTGAGAGCTATGCTGGAAACAGCATAGCAAGTTCAAATAAGGCTAGTCCGTTATCAACTTGAAAAAGTGGCACCGAGTCGGTGC
Figure S1B	HEK293T ATP1A3 E815K c.2443A	PRJNA1211588	LAS334-020_S34_L001_R1_001.fastq.gz	LAS334-044_S59_L001_R1_001.fastq.gz	LAS334-068_S84_L001_R1_001.fastq.gz					BE-2 ABE9	ATP1A3 E815K	E815K BE-2	ATP1A3 E815K c.2443A>G	SpCas9(VRQR)-ABE9	Plasmid	NO																				pHS0391	Plasmid		GCGTACAAGGCTGCCGAAAG	GTTTGAGAGCTATGCTGGAAACAGCATAGCAAGTTCAAATAAGGCTAGTCCGTTATCAACTTGAAAAAGTGGCACCGAGTCGGTGC
Figure S1B	HEK293T ATP1A3 E815K c.2443A	PRJNA1211588	LAS334-021_S35_L001_R1_001.fastq.gz	LAS334-045_S60_L001_R1_001.fastq.gz	LAS334-069_S85_L001_R1_001.fastq.gz					BE-3 ABE9	ATP1A3 E815K	E815K BE-3	ATP1A3 E815K c.2443A>G	SpCas9(NRCH)-ABE9	Plasmid	NO																				pHS0392	Plasmid		gCGTACAAGGCTGCCGAAAGC	GTTTGAGAGCTATGCTGGAAACAGCATAGCAAGTTCAAATAAGGCTAGTCCGTTATCAACTTGAAAAAGTGGCACCGAGTCGGTGC
Figure S1B	HEK293T ATP1A3 E815K c.2443A	PRJNA1211588	LAS334-022_S36_L001_R1_001.fastq.gz	LAS334-046_S61_L001_R1_001.fastq.gz	LAS334-070_S86_L001_R1_001.fastq.gz					BE-4 ABE9	ATP1A3 E815K	E815K BE-4	ATP1A3 E815K c.2443A>G	SpRY-ABE9	Plasmid	NO																				pHS0393	Plasmid		GTACAAGGCTGCCGAAAGCG	GTTTGAGAGCTATGCTGGAAACAGCATAGCAAGTTCAAATAAGGCTAGTCCGTTATCAACTTGAAAAAGTGGCACCGAGTCGGTGC
Figure S1B	HEK293T ATP1A3 E815K c.2443A	PRJNA1211588	LAS334-023_S37_L001_R1_001.fastq.gz	LAS334-047_S62_L001_R1_001.fastq.gz	LAS334-071_S87_L001_R1_001.fastq.gz					BE-5 ABE9	ATP1A3 E815K	E815K BE-5	ATP1A3 E815K c.2443A>G	SpCas9(NRTH)-ABE9	Plasmid	NO																				pHS0394	Plasmid		gTACAAGGCTGCCGAAAGCGA	GTTTGAGAGCTATGCTGGAAACAGCATAGCAAGTTCAAATAAGGCTAGTCCGTTATCAACTTGAAAAAGTGGCACCGAGTCGGTGC
Figure S1B	HEK293T ATP1A3 E815K c.2443A	PRJNA1211588	LAS334-024_S38_L001_R1_001.fastq.gz	LAS334-048_S63_L001_R1_001.fastq.gz	LAS334-072_S88_L001_R1_001.fastq.gz					BE-6 ABE9	ATP1A3 E815K	E815K BE-6	ATP1A3 E815K c.2443A>G	SpRY-ABE9	Plasmid	NO																				pHS0395	Plasmid		gACAAGGCTGCCGAAAGCGAC	GTTTGAGAGCTATGCTGGAAACAGCATAGCAAGTTCAAATAAGGCTAGTCCGTTATCAACTTGAAAAAGTGGCACCGAGTCGGTGC
Figure S1C	HEK293T ATP1A3 L839P c.2516T	PRJNA1211588	LAS341-1-neg_S74_L001_R1_001.fastq.gz	LAS341-2-neg_S76_L001_R1_001.fastq.gz	LAS341-3-neg_S78_L001_R1_001.fastq.gz					no edit	ATP1A3 L839P	none	none	none	none	NO																				None
Figure S1C	HEK293T ATP1A3 L839P c.2516T	PRJNA1211588	LAS341-1-01_S1_L001_R1_001.fastq.gz	LAS341-2-01_S5_L001_R1_001.fastq.gz	LAS341-3-01_S9_L001_R1_001.fastq.gz					BE-1 CBE6b	ATP1A3 L839P	L839P BE-1	ATP1A3 L839P c.2516C>T	SpRY-CBE6b	Plasmid	NO																				pHS0402	Plasmid		GAGAGACCCATCAGCATGGC	GTTTGAGAGCTATGCTGGAAACAGCATAGCAAGTTCAAATAAGGCTAGTCCGTTATCAACTTGAAAAAGTGGCACCGAGTCGGTGC
Figure S1C	HEK293T ATP1A3 L839P c.2516T	PRJNA1211588	LAS341-1-02_S13_L001_R1_001.fastq.gz	LAS341-2-02_S17_L001_R1_001.fastq.gz	LAS341-3-02_S21_L001_R1_001.fastq.gz					BE-2 CBE6b	ATP1A3 L839P	L839P BE-2	ATP1A3 L839P c.2516C>T	SpRY-CBE6b	Plasmid	NO																				pHS0403	Plasmid		gAGAGACCCATCAGCATGGCC	GTTTGAGAGCTATGCTGGAAACAGCATAGCAAGTTCAAATAAGGCTAGTCCGTTATCAACTTGAAAAAGTGGCACCGAGTCGGTGC
Figure S1C	HEK293T ATP1A3 L839P c.2516T	PRJNA1211588	LAS341-1-03_S25_L001_R1_001.fastq.gz	LAS341-2-03_S29_L001_R1_001.fastq.gz	LAS341-3-03_S33_L001_R1_001.fastq.gz					BE-3 CBE6b	ATP1A3 L839P	L839P BE-3	ATP1A3 L839P c.2516C>T	SpRY-CBE6b	Plasmid	NO																				pHS0404	Plasmid		GAGACCCATCAGCATGGCCT	GTTTGAGAGCTATGCTGGAAACAGCATAGCAAGTTCAAATAAGGCTAGTCCGTTATCAACTTGAAAAAGTGGCACCGAGTCGGTGC
Figure S1C	HEK293T ATP1A3 L839P c.2516T	PRJNA1211588	LAS341-1-04_S37_L001_R1_001.fastq.gz	LAS341-2-04_S41_L001_R1_001.fastq.gz	LAS341-3-04_S45_L001_R1_001.fastq.gz					BE-4 CBE6b	ATP1A3 L839P	L839P BE-4	ATP1A3 L839P c.2516C>T	CBE6b	Plasmid	NO																				pHS0405	Plasmid		gAGACCCATCAGCATGGCCTA	GTTTGAGAGCTATGCTGGAAACAGCATAGCAAGTTCAAATAAGGCTAGTCCGTTATCAACTTGAAAAAGTGGCACCGAGTCGGTGC
Figure S1C	HEK293T ATP1A3 L839P c.2516T	PRJNA1211588	LAS341-1-05_S49_L001_R1_001.fastq.gz	LAS341-2-05_S53_L001_R1_001.fastq.gz	LAS341-3-05_S57_L001_R1_001.fastq.gz					BE-5 CBE6b	ATP1A3 L839P	L839P BE-5	ATP1A3 L839P c.2516C>T	CBE6b	Plasmid	NO																				pHS0406	Plasmid		GACCCATCAGCATGGCCTAC	GTTTGAGAGCTATGCTGGAAACAGCATAGCAAGTTCAAATAAGGCTAGTCCGTTATCAACTTGAAAAAGTGGCACCGAGTCGGTGC
Figure S1C	HEK293T ATP1A3 L839P c.2516T	PRJNA1211588	LAS341-1-06_S61_L001_R1_001.fastq.gz	LAS341-2-06_S65_L001_R1_001.fastq.gz	LAS341-3-06_S69_L001_R1_001.fastq.gz					BE-6 CBE6b	ATP1A3 L839P	L839P BE-6	ATP1A3 L839P c.2516C>T	SpNG-CBE6b	Plasmid	NO																				pHS0407	Plasmid		gACCCATCAGCATGGCCTACG	GTTTGAGAGCTATGCTGGAAACAGCATAGCAAGTTCAAATAAGGCTAGTCCGTTATCAACTTGAAAAAGTGGCACCGAGTCGGTGC
Figure S1C	HEK293T ATP1A3 L839P c.2516T	PRJNA1211588	LAS341-1-07_S2_L001_R1_001.fastq.gz	LAS341-2-07_S6_L001_R1_001.fastq.gz	LAS341-3-07_S10_L001_R1_001.fastq.gz					BE-1 TadCBEd	ATP1A3 L839P	L839P BE-1	ATP1A3 L839P c.2516C>T	SpRY-TadCBEd	Plasmid	NO																				pHS0402	Plasmid		GAGAGACCCATCAGCATGGC	GTTTGAGAGCTATGCTGGAAACAGCATAGCAAGTTCAAATAAGGCTAGTCCGTTATCAACTTGAAAAAGTGGCACCGAGTCGGTGC
Figure S1C	HEK293T ATP1A3 L839P c.2516T	PRJNA1211588	LAS341-1-08_S14_L001_R1_001.fastq.gz	LAS341-2-08_S18_L001_R1_001.fastq.gz	LAS341-3-08_S22_L001_R1_001.fastq.gz					BE-2 TadCBEd	ATP1A3 L839P	L839P BE-2	ATP1A3 L839P c.2516C>T	SpRY-TadCBEd	Plasmid	NO																				pHS0403	Plasmid		gAGAGACCCATCAGCATGGCC	GTTTGAGAGCTATGCTGGAAACAGCATAGCAAGTTCAAATAAGGCTAGTCCGTTATCAACTTGAAAAAGTGGCACCGAGTCGGTGC
Figure S1C	HEK293T ATP1A3 L839P c.2516T	PRJNA1211588	LAS341-1-09_S26_L001_R1_001.fastq.gz	LAS341-2-09_S30_L001_R1_001.fastq.gz	LAS341-3-09_S34_L001_R1_001.fastq.gz					BE-3 TadCBEd	ATP1A3 L839P	L839P BE-3	ATP1A3 L839P c.2516C>T	SpRY-TadCBEd	Plasmid	NO																				pHS0404	Plasmid		GAGACCCATCAGCATGGCCT	GTTTGAGAGCTATGCTGGAAACAGCATAGCAAGTTCAAATAAGGCTAGTCCGTTATCAACTTGAAAAAGTGGCACCGAGTCGGTGC
Figure S1C	HEK293T ATP1A3 L839P c.2516T	PRJNA1211588	LAS341-1-10_S38_L001_R1_001.fastq.gz	LAS341-2-10_S42_L001_R1_001.fastq.gz	LAS341-3-10_S46_L001_R1_001.fastq.gz					BE-4 TadCBEd	ATP1A3 L839P	L839P BE-4	ATP1A3 L839P c.2516C>T	TadCBEd	Plasmid	NO																				pHS0405	Plasmid		gAGACCCATCAGCATGGCCTA	GTTTGAGAGCTATGCTGGAAACAGCATAGCAAGTTCAAATAAGGCTAGTCCGTTATCAACTTGAAAAAGTGGCACCGAGTCGGTGC
Figure S1C	HEK293T ATP1A3 L839P c.2516T	PRJNA1211588	LAS341-1-11_S50_L001_R1_001.fastq.gz	LAS341-2-11_S54_L001_R1_001.fastq.gz	LAS341-3-11_S58_L001_R1_001.fastq.gz					BE-5 TadCBEd	ATP1A3 L839P	L839P BE-5	ATP1A3 L839P c.2516C>T	TadCBEd	Plasmid	NO																				pHS0406	Plasmid		GACCCATCAGCATGGCCTAC	GTTTGAGAGCTATGCTGGAAACAGCATAGCAAGTTCAAATAAGGCTAGTCCGTTATCAACTTGAAAAAGTGGCACCGAGTCGGTGC
Figure S1C	HEK293T ATP1A3 L839P c.2516T	PRJNA1211588	LAS341-1-12_S62_L001_R1_001.fastq.gz	LAS341-2-12_S66_L001_R1_001.fastq.gz	LAS341-3-12_S70_L001_R1_001.fastq.gz					BE-6 TadCBEd	ATP1A3 L839P	L839P BE-6	ATP1A3 L839P c.2516C>T	SpNG-TadCBEd	Plasmid	NO																				pHS0407	Plasmid		gACCCATCAGCATGGCCTACG	GTTTGAGAGCTATGCTGGAAACAGCATAGCAAGTTCAAATAAGGCTAGTCCGTTATCAACTTGAAAAAGTGGCACCGAGTCGGTGC
Figure S1C	HEK293T ATP1A3 L839P c.2516T	PRJNA1211588	LAS341-1-13_S3_L001_R1_001.fastq.gz	LAS341-2-13_S7_L001_R1_001.fastq.gz	LAS341-3-13_S11_L001_R1_001.fastq.gz					BE-1 BE4max	ATP1A3 L839P	L839P BE-1	ATP1A3 L839P c.2516C>T	SpRY-BE4max	Plasmid	NO																				pHS0402	Plasmid		GAGAGACCCATCAGCATGGC	GTTTGAGAGCTATGCTGGAAACAGCATAGCAAGTTCAAATAAGGCTAGTCCGTTATCAACTTGAAAAAGTGGCACCGAGTCGGTGC
Figure S1C	HEK293T ATP1A3 L839P c.2516T	PRJNA1211588	LAS341-1-14_S15_L001_R1_001.fastq.gz	LAS341-2-14_S19_L001_R1_001.fastq.gz	LAS341-3-14_S23_L001_R1_001.fastq.gz					BE-2 BE4max	ATP1A3 L839P	L839P BE-2	ATP1A3 L839P c.2516C>T	SpRY-BE4max	Plasmid	NO																				pHS0403	Plasmid		gAGAGACCCATCAGCATGGCC	GTTTGAGAGCTATGCTGGAAACAGCATAGCAAGTTCAAATAAGGCTAGTCCGTTATCAACTTGAAAAAGTGGCACCGAGTCGGTGC
Figure S1C	HEK293T ATP1A3 L839P c.2516T	PRJNA1211588	LAS341-1-15_S27_L001_R1_001.fastq.gz	LAS341-2-15_S31_L001_R1_001.fastq.gz	LAS341-3-15_S35_L001_R1_001.fastq.gz					BE-3 BE4max	ATP1A3 L839P	L839P BE-3	ATP1A3 L839P c.2516C>T	SpRY-BE4max	Plasmid	NO																				pHS0404	Plasmid		GAGACCCATCAGCATGGCCT	GTTTGAGAGCTATGCTGGAAACAGCATAGCAAGTTCAAATAAGGCTAGTCCGTTATCAACTTGAAAAAGTGGCACCGAGTCGGTGC
Figure S1C	HEK293T ATP1A3 L839P c.2516T	PRJNA1211588	LAS341-1-16_S39_L001_R1_001.fastq.gz	LAS341-2-16_S43_L001_R1_001.fastq.gz	LAS341-3-16_S47_L001_R1_001.fastq.gz					BE-4 BE4max	ATP1A3 L839P	L839P BE-4	ATP1A3 L839P c.2516C>T	BE4max	Plasmid	NO																				pHS0405	Plasmid		gAGACCCATCAGCATGGCCTA	GTTTGAGAGCTATGCTGGAAACAGCATAGCAAGTTCAAATAAGGCTAGTCCGTTATCAACTTGAAAAAGTGGCACCGAGTCGGTGC
Figure S1C	HEK293T ATP1A3 L839P c.2516T	PRJNA1211588	LAS341-1-17_S51_L001_R1_001.fastq.gz	LAS341-2-17_S55_L001_R1_001.fastq.gz	LAS341-3-17_S59_L001_R1_001.fastq.gz					BE-5 BE4max	ATP1A3 L839P	L839P BE-5	ATP1A3 L839P c.2516C>T	BE4max	Plasmid	NO																				pHS0406	Plasmid		GACCCATCAGCATGGCCTAC	GTTTGAGAGCTATGCTGGAAACAGCATAGCAAGTTCAAATAAGGCTAGTCCGTTATCAACTTGAAAAAGTGGCACCGAGTCGGTGC
Figure S1C	HEK293T ATP1A3 L839P c.2516T	PRJNA1211588	LAS341-1-18_S63_L001_R1_001.fastq.gz	LAS341-2-18_S67_L001_R1_001.fastq.gz	LAS341-3-18_S71_L001_R1_001.fastq.gz					BE-6 BE4max	ATP1A3 L839P	L839P BE-6	ATP1A3 L839P c.2516C>T	SpNG-BE4max	Plasmid	NO																				pHS0407	Plasmid		gACCCATCAGCATGGCCTACG	GTTTGAGAGCTATGCTGGAAACAGCATAGCAAGTTCAAATAAGGCTAGTCCGTTATCAACTTGAAAAAGTGGCACCGAGTCGGTGC
Figure S1C	HEK293T ATP1A3 L839P c.2516T	PRJNA1211588	LAS341-1-19_S4_L001_R1_001.fastq.gz	LAS341-2-19_S8_L001_R1_001.fastq.gz	LAS341-3-19_S12_L001_R1_001.fastq.gz					BE-1 YE1	ATP1A3 L839P	L839P BE-1	ATP1A3 L839P c.2516C>T	SpRY-YE1	Plasmid	NO																				pHS0402	Plasmid		GAGAGACCCATCAGCATGGC	GTTTGAGAGCTATGCTGGAAACAGCATAGCAAGTTCAAATAAGGCTAGTCCGTTATCAACTTGAAAAAGTGGCACCGAGTCGGTGC
Figure S1C	HEK293T ATP1A3 L839P c.2516T	PRJNA1211588	LAS341-1-20_S16_L001_R1_001.fastq.gz	LAS341-2-20_S20_L001_R1_001.fastq.gz	LAS341-3-20_S24_L001_R1_001.fastq.gz					BE-2 YE1	ATP1A3 L839P	L839P BE-2	ATP1A3 L839P c.2516C>T	SpRY-YE1	Plasmid	NO																				pHS0403	Plasmid		gAGAGACCCATCAGCATGGCC	GTTTGAGAGCTATGCTGGAAACAGCATAGCAAGTTCAAATAAGGCTAGTCCGTTATCAACTTGAAAAAGTGGCACCGAGTCGGTGC
Figure S1C	HEK293T ATP1A3 L839P c.2516T	PRJNA1211588	LAS341-1-21_S28_L001_R1_001.fastq.gz	LAS341-2-21_S32_L001_R1_001.fastq.gz	LAS341-3-21_S36_L001_R1_001.fastq.gz					BE-3 YE1	ATP1A3 L839P	L839P BE-3	ATP1A3 L839P c.2516C>T	SpRY-YE1	Plasmid	NO																				pHS0404	Plasmid		GAGACCCATCAGCATGGCCT	GTTTGAGAGCTATGCTGGAAACAGCATAGCAAGTTCAAATAAGGCTAGTCCGTTATCAACTTGAAAAAGTGGCACCGAGTCGGTGC
Figure S1C	HEK293T ATP1A3 L839P c.2516T	PRJNA1211588	LAS341-1-22_S40_L001_R1_001.fastq.gz	LAS341-2-22_S44_L001_R1_001.fastq.gz	LAS341-3-22_S48_L001_R1_001.fastq.gz					BE-4 YE1	ATP1A3 L839P	L839P BE-4	ATP1A3 L839P c.2516C>T	YE1	Plasmid	NO																				pHS0405	Plasmid		gAGACCCATCAGCATGGCCTA	GTTTGAGAGCTATGCTGGAAACAGCATAGCAAGTTCAAATAAGGCTAGTCCGTTATCAACTTGAAAAAGTGGCACCGAGTCGGTGC
Figure S1C	HEK293T ATP1A3 L839P c.2516T	PRJNA1211588	LAS341-1-23_S52_L001_R1_001.fastq.gz	LAS341-2-23_S56_L001_R1_001.fastq.gz	LAS341-3-23_S60_L001_R1_001.fastq.gz					BE-5 YE1	ATP1A3 L839P	L839P BE-5	ATP1A3 L839P c.2516C>T	YE1	Plasmid	NO																				pHS0406	Plasmid		GACCCATCAGCATGGCCTAC	GTTTGAGAGCTATGCTGGAAACAGCATAGCAAGTTCAAATAAGGCTAGTCCGTTATCAACTTGAAAAAGTGGCACCGAGTCGGTGC
Figure S1C	HEK293T ATP1A3 L839P c.2516T	PRJNA1211588	LAS341-1-24_S64_L001_R1_001.fastq.gz	LAS341-2-24_S68_L001_R1_001.fastq.gz	LAS341-3-24_S72_L001_R1_001.fastq.gz					BE-6 YE1	ATP1A3 L839P	L839P BE-6	ATP1A3 L839P c.2516C>T	SpNG-YE1	Plasmid	NO																				pHS0407	Plasmid		gACCCATCAGCATGGCCTACG	GTTTGAGAGCTATGCTGGAAACAGCATAGCAAGTTCAAATAAGGCTAGTCCGTTATCAACTTGAAAAAGTGGCACCGAGTCGGTGC
Figure S1D	HEK293T ATP1A3 G947R c.2839A	PRJNA1211588	LAS265-1-011_S299_L001_R1_001.fastq.gz	LAS265-2-011_S311_L001_R1_001.fastq.gz	LAS265-3-011_S323_L001_R1_001.fastq.gz					no edit	ATP1A3 G947R	none	none	none	none	NO																				None
Figure S1D	HEK293T ATP1A3 G947R c.2839A	PRJNA1211588	LAS265-1-001_S289_L001_R1_001.fastq.gz	LAS265-2-001_S301_L001_R1_001.fastq.gz	LAS265-3-001_S313_L001_R1_001.fastq.gz					BE-1 SpRY	ATP1A3 G947R	G947R BE-1	ATP1A3 G947 c.2839A>G	SpRY-ABE8e	Plasmid	NO																				LpAS6801	Plasmid		gATCTTCAGGCTGTTTGAGGA	GTTTGAGAGCTATGCTGGAAACAGCATAGCAAGTTCAAATAAGGCTAGTCCGTTATCAACTTGAAAAAGTGGCACCGAGTCGGTGC
Figure S1D	HEK293T ATP1A3 G947R c.2839A	PRJNA1211588	LAS265-1-002_S290_L001_R1_001.fastq.gz	LAS265-2-002_S302_L001_R1_001.fastq.gz	LAS265-3-002_S314_L001_R1_001.fastq.gz					BE-2 SpRY	ATP1A3 G947R	G947R BE-2	ATP1A3 G947 c.2839A>G	SpRY-ABE8e	Plasmid	NO																				LpAS6802	Plasmid		gTCTTCAGGCTGTTTGAGGAG	GTTTGAGAGCTATGCTGGAAACAGCATAGCAAGTTCAAATAAGGCTAGTCCGTTATCAACTTGAAAAAGTGGCACCGAGTCGGTGC
Figure S1D	HEK293T ATP1A3 G947R c.2839A	PRJNA1211588	LAS265-1-003_S291_L001_R1_001.fastq.gz	LAS265-2-003_S303_L001_R1_001.fastq.gz	LAS265-3-003_S315_L001_R1_001.fastq.gz					BE-3 SpCas9	ATP1A3 G947R	G947R BE-3	ATP1A3 G947 c.2839A>G	ABE8e	Plasmid	NO																				LpAS6803	Plasmid		gCTTCAGGCTGTTTGAGGAGA	GTTTGAGAGCTATGCTGGAAACAGCATAGCAAGTTCAAATAAGGCTAGTCCGTTATCAACTTGAAAAAGTGGCACCGAGTCGGTGC
Figure S1D	HEK293T ATP1A3 G947R c.2839A	PRJNA1211588	LAS265-1-004_S292_L001_R1_001.fastq.gz	LAS265-2-004_S304_L001_R1_001.fastq.gz	LAS265-3-004_S316_L001_R1_001.fastq.gz					BE-4 SpRY	ATP1A3 G947R	G947R BE-4	ATP1A3 G947 c.2839A>G	SpRY-ABE8e	Plasmid	NO																				LpAS6804	Plasmid		gTTCAGGCTGTTTGAGGAGAC	GTTTGAGAGCTATGCTGGAAACAGCATAGCAAGTTCAAATAAGGCTAGTCCGTTATCAACTTGAAAAAGTGGCACCGAGTCGGTGC
Figure S1D	HEK293T ATP1A3 G947R c.2839A	PRJNA1211588	LAS265-1-005_S293_L001_R1_001.fastq.gz	LAS265-2-005_S305_L001_R1_001.fastq.gz	LAS265-3-005_S317_L001_R1_001.fastq.gz					BE-5 SpRY	ATP1A3 G947R	G947R BE-5	ATP1A3 G947 c.2839A>G	SpRY-ABE8e	Plasmid	NO																				LpAS6805	Plasmid		gTCAGGCTGTTTGAGGAGACG	GTTTGAGAGCTATGCTGGAAACAGCATAGCAAGTTCAAATAAGGCTAGTCCGTTATCAACTTGAAAAAGTGGCACCGAGTCGGTGC
Figure S2B	HEK293T ATP1A3 D801N c.2401A	PRJNA1211588	LAS326-1-001_S1_L001_R1_001.fastq.gz	LAS326-2-001_S1_L001_R1_001.fastq.gz	LAS326-3-001_S193_L001_R1_001.fastq.gz					PBS9_RTT15	ATP1A3 D801N	NGA1 20nt	D801N SE3	SpCas9(VRQR)-PEmax	Plasmid	NO	pHS0047	Plasmid		gCACCATGTCAGTGCCCAGAT	GTTTGAGAGCTATGCTGGAAACAGCATAGCAAGTTCAAATAAGGCTAGTCCGTTATCAACTTGAAAAAGTGGCACCGAGTCGGTGC	TCCTCTGCATTGACT	TGGGCACTG		CGCGGTTCTATCTAGTTACGCGTTAAACCAACTAGAA
Figure S2B	HEK293T ATP1A3 D801N c.2401A	PRJNA1211588	LAS326-1-002_S2_L001_R1_001.fastq.gz	LAS326-2-002_S2_L001_R1_001.fastq.gz	LAS326-3-002_S194_L001_R1_001.fastq.gz					PBS9_RTT19	ATP1A3 D801N	NGA1 20nt	D801N SE3	SpCas9(VRQR)-PEmax	Plasmid	NO	pHS0048	Plasmid		gCACCATGTCAGTGCCCAGAT	GTTTGAGAGCTATGCTGGAAACAGCATAGCAAGTTCAAATAAGGCTAGTCCGTTATCAACTTGAAAAAGTGGCACCGAGTCGGTGC	ACCATCCTCTGCATTGACT	TGGGCACTG		CGCGGTTCTATCTAGTTACGCGTTAAACCAACTAGAA
Figure S2B	HEK293T ATP1A3 D801N c.2401A	PRJNA1211588	LAS326-1-003_S3_L001_R1_001.fastq.gz	LAS326-2-003_S3_L001_R1_001.fastq.gz	LAS326-3-003_S195_L001_R1_001.fastq.gz					PBS9_RTT21	ATP1A3 D801N	NGA1 20nt	D801N SE3	SpCas9(VRQR)-PEmax	Plasmid	NO	pHS0049	Plasmid		gCACCATGTCAGTGCCCAGAT	GTTTGAGAGCTATGCTGGAAACAGCATAGCAAGTTCAAATAAGGCTAGTCCGTTATCAACTTGAAAAAGTGGCACCGAGTCGGTGC	TCACCATCCTCTGCATTGACT	TGGGCACTG		CGCGGTTCTATCTAGTTACGCGTTAAACCAACTAGAA
Figure S2B	HEK293T ATP1A3 D801N c.2401A	PRJNA1211588	LAS326-1-004_S4_L001_R1_001.fastq.gz	LAS326-2-004_S4_L001_R1_001.fastq.gz	LAS326-3-004_S196_L001_R1_001.fastq.gz					PBS9_RTT25	ATP1A3 D801N	NGA1 20nt	D801N SE3	SpCas9(VRQR)-PEmax	Plasmid	NO	pHS0050	Plasmid		gCACCATGTCAGTGCCCAGAT	GTTTGAGAGCTATGCTGGAAACAGCATAGCAAGTTCAAATAAGGCTAGTCCGTTATCAACTTGAAAAAGTGGCACCGAGTCGGTGC	ACCATCACCATCCTCTGCATTGACT	TGGGCACTG		CGCGGTTCTATCTAGTTACGCGTTAAACCAACTAGAA
Figure S2B	HEK293T ATP1A3 D801N c.2401A	PRJNA1211588	LAS326-1-005_S5_L001_R1_001.fastq.gz	LAS326-2-005_S5_L001_R1_001.fastq.gz	LAS326-3-005_S197_L001_R1_001.fastq.gz					PBS9_RTT27	ATP1A3 D801N	NGA1 20nt	D801N SE3	SpCas9(VRQR)-PEmax	Plasmid	NO	pHS0051	Plasmid		gCACCATGTCAGTGCCCAGAT	GTTTGAGAGCTATGCTGGAAACAGCATAGCAAGTTCAAATAAGGCTAGTCCGTTATCAACTTGAAAAAGTGGCACCGAGTCGGTGC	GCACCATCACCATCCTCTGCATTGACT	TGGGCACTG		CGCGGTTCTATCTAGTTACGCGTTAAACCAACTAGAA
Figure S2B	HEK293T ATP1A3 D801N c.2401A	PRJNA1211588	LAS326-1-006_S6_L001_R1_001.fastq.gz	LAS326-2-006_S6_L001_R1_001.fastq.gz	LAS326-3-006_S198_L001_R1_001.fastq.gz					PBS9_RTT30	ATP1A3 D801N	NGA1 20nt	D801N SE3	SpCas9(VRQR)-PEmax	Plasmid	NO	pHS0052	Plasmid		gCACCATGTCAGTGCCCAGAT	GTTTGAGAGCTATGCTGGAAACAGCATAGCAAGTTCAAATAAGGCTAGTCCGTTATCAACTTGAAAAAGTGGCACCGAGTCGGTGC	TGGGCACCATCACCATCCTCTGCATTGACT	TGGGCACTG		CGCGGTTCTATCTAGTTACGCGTTAAACCAACTAGAA
Figure S2B	HEK293T ATP1A3 D801N c.2401A	PRJNA1211588	LAS326-1-007_S7_L001_R1_001.fastq.gz	LAS326-2-007_S7_L001_R1_001.fastq.gz	LAS326-3-007_S199_L001_R1_001.fastq.gz					PBS11_RTT15	ATP1A3 D801N	NGA1 20nt	D801N SE3	SpCas9(VRQR)-PEmax	Plasmid	NO	pHS0053	Plasmid		gCACCATGTCAGTGCCCAGAT	GTTTGAGAGCTATGCTGGAAACAGCATAGCAAGTTCAAATAAGGCTAGTCCGTTATCAACTTGAAAAAGTGGCACCGAGTCGGTGC	TCCTCTGCATTGACT	TGGGCACTGAC		CGCGGTTCTATCTAGTTACGCGTTAAACCAACTAGAA
Figure S2B	HEK293T ATP1A3 D801N c.2401A	PRJNA1211588	LAS326-1-008_S8_L001_R1_001.fastq.gz	LAS326-2-008_S8_L001_R1_001.fastq.gz	LAS326-3-008_S200_L001_R1_001.fastq.gz					PBS11_RTT19	ATP1A3 D801N	NGA1 20nt	D801N SE3	SpCas9(VRQR)-PEmax	Plasmid	NO	pHS0054	Plasmid		gCACCATGTCAGTGCCCAGAT	GTTTGAGAGCTATGCTGGAAACAGCATAGCAAGTTCAAATAAGGCTAGTCCGTTATCAACTTGAAAAAGTGGCACCGAGTCGGTGC	ACCATCCTCTGCATTGACT	TGGGCACTGAC		CGCGGTTCTATCTAGTTACGCGTTAAACCAACTAGAA
Figure S2B	HEK293T ATP1A3 D801N c.2401A	PRJNA1211588	LAS326-1-009_S9_L001_R1_001.fastq.gz	LAS326-2-009_S9_L001_R1_001.fastq.gz	LAS326-3-009_S201_L001_R1_001.fastq.gz					PBS11_RTT21	ATP1A3 D801N	NGA1 20nt	D801N SE3	SpCas9(VRQR)-PEmax	Plasmid	NO	pHS0055	Plasmid		gCACCATGTCAGTGCCCAGAT	GTTTGAGAGCTATGCTGGAAACAGCATAGCAAGTTCAAATAAGGCTAGTCCGTTATCAACTTGAAAAAGTGGCACCGAGTCGGTGC	TCACCATCCTCTGCATTGACT	TGGGCACTGAC		CGCGGTTCTATCTAGTTACGCGTTAAACCAACTAGAA
Figure S2B	HEK293T ATP1A3 D801N c.2401A	PRJNA1211588	LAS326-1-010_S10_L001_R1_001.fastq.gz	LAS326-2-010_S10_L001_R1_001.fastq.gz	LAS326-3-010_S202_L001_R1_001.fastq.gz					PBS11_RTT25	ATP1A3 D801N	NGA1 20nt	D801N SE3	SpCas9(VRQR)-PEmax	Plasmid	NO	pHS0056	Plasmid		gCACCATGTCAGTGCCCAGAT	GTTTGAGAGCTATGCTGGAAACAGCATAGCAAGTTCAAATAAGGCTAGTCCGTTATCAACTTGAAAAAGTGGCACCGAGTCGGTGC	ACCATCACCATCCTCTGCATTGACT	TGGGCACTGAC		CGCGGTTCTATCTAGTTACGCGTTAAACCAACTAGAA
Figure S2B	HEK293T ATP1A3 D801N c.2401A	PRJNA1211588	LAS326-1-011_S11_L001_R1_001.fastq.gz	LAS326-2-011_S11_L001_R1_001.fastq.gz	LAS326-3-011_S203_L001_R1_001.fastq.gz					PBS11_RTT27	ATP1A3 D801N	NGA1 20nt	D801N SE3	SpCas9(VRQR)-PEmax	Plasmid	NO	pHS0057	Plasmid		gCACCATGTCAGTGCCCAGAT	GTTTGAGAGCTATGCTGGAAACAGCATAGCAAGTTCAAATAAGGCTAGTCCGTTATCAACTTGAAAAAGTGGCACCGAGTCGGTGC	GCACCATCACCATCCTCTGCATTGACT	TGGGCACTGAC		CGCGGTTCTATCTAGTTACGCGTTAAACCAACTAGAA
Figure S2B	HEK293T ATP1A3 D801N c.2401A	PRJNA1211588	LAS326-1-012_S12_L001_R1_001.fastq.gz	LAS326-2-012_S12_L001_R1_001.fastq.gz	LAS326-3-012_S204_L001_R1_001.fastq.gz					PBS11_RTT30	ATP1A3 D801N	NGA1 20nt	D801N SE3	SpCas9(VRQR)-PEmax	Plasmid	NO	pHS0058	Plasmid		gCACCATGTCAGTGCCCAGAT	GTTTGAGAGCTATGCTGGAAACAGCATAGCAAGTTCAAATAAGGCTAGTCCGTTATCAACTTGAAAAAGTGGCACCGAGTCGGTGC	TGGGCACCATCACCATCCTCTGCATTGACT	TGGGCACTGAC		CGCGGTTCTATCTAGTTACGCGTTAAACCAACTAGAA
Figure S2B	HEK293T ATP1A3 D801N c.2401A	PRJNA1211588	LAS326-1-013_S13_L001_R1_001.fastq.gz	LAS326-2-013_S13_L001_R1_001.fastq.gz	LAS326-3-013_S205_L001_R1_001.fastq.gz					PBS12_RTT15	ATP1A3 D801N	NGA1 20nt	D801N SE3	SpCas9(VRQR)-PEmax	Plasmid	NO	pHS0059	Plasmid		gCACCATGTCAGTGCCCAGAT	GTTTGAGAGCTATGCTGGAAACAGCATAGCAAGTTCAAATAAGGCTAGTCCGTTATCAACTTGAAAAAGTGGCACCGAGTCGGTGC	TCCTCTGCATTGACT	TGGGCACTGACA		CGCGGTTCTATCTAGTTACGCGTTAAACCAACTAGAA
Figure S2B	HEK293T ATP1A3 D801N c.2401A	PRJNA1211588	LAS326-1-014_S14_L001_R1_001.fastq.gz	LAS326-2-014_S14_L001_R1_001.fastq.gz	LAS326-3-014_S206_L001_R1_001.fastq.gz					PBS12_RTT19	ATP1A3 D801N	NGA1 20nt	D801N SE3	SpCas9(VRQR)-PEmax	Plasmid	NO	pHS0060	Plasmid		gCACCATGTCAGTGCCCAGAT	GTTTGAGAGCTATGCTGGAAACAGCATAGCAAGTTCAAATAAGGCTAGTCCGTTATCAACTTGAAAAAGTGGCACCGAGTCGGTGC	ACCATCCTCTGCATTGACT	TGGGCACTGACA		CGCGGTTCTATCTAGTTACGCGTTAAACCAACTAGAA
Figure S2B	HEK293T ATP1A3 D801N c.2401A	PRJNA1211588	LAS326-1-015_S15_L001_R1_001.fastq.gz	LAS326-2-015_S15_L001_R1_001.fastq.gz	LAS326-3-015_S207_L001_R1_001.fastq.gz					PBS12_RTT21	ATP1A3 D801N	NGA1 20nt	D801N SE3	SpCas9(VRQR)-PEmax	Plasmid	NO	pHS0061	Plasmid		gCACCATGTCAGTGCCCAGAT	GTTTGAGAGCTATGCTGGAAACAGCATAGCAAGTTCAAATAAGGCTAGTCCGTTATCAACTTGAAAAAGTGGCACCGAGTCGGTGC	TCACCATCCTCTGCATTGACT	TGGGCACTGACA		CGCGGTTCTATCTAGTTACGCGTTAAACCAACTAGAA
Figure S2B	HEK293T ATP1A3 D801N c.2401A	PRJNA1211588	LAS326-1-016_S16_L001_R1_001.fastq.gz	LAS326-2-016_S16_L001_R1_001.fastq.gz	LAS326-3-016_S208_L001_R1_001.fastq.gz					PBS12_RTT25	ATP1A3 D801N	NGA1 20nt	D801N SE3	SpCas9(VRQR)-PEmax	Plasmid	NO	pHS0062	Plasmid		gCACCATGTCAGTGCCCAGAT	GTTTGAGAGCTATGCTGGAAACAGCATAGCAAGTTCAAATAAGGCTAGTCCGTTATCAACTTGAAAAAGTGGCACCGAGTCGGTGC	ACCATCACCATCCTCTGCATTGACT	TGGGCACTGACA		CGCGGTTCTATCTAGTTACGCGTTAAACCAACTAGAA
Figure S2B	HEK293T ATP1A3 D801N c.2401A	PRJNA1211588	LAS326-1-017_S17_L001_R1_001.fastq.gz	LAS326-2-017_S17_L001_R1_001.fastq.gz	LAS326-3-017_S209_L001_R1_001.fastq.gz					PBS12_RTT27	ATP1A3 D801N	NGA1 20nt	D801N SE3	SpCas9(VRQR)-PEmax	Plasmid	NO	pHS0063	Plasmid		gCACCATGTCAGTGCCCAGAT	GTTTGAGAGCTATGCTGGAAACAGCATAGCAAGTTCAAATAAGGCTAGTCCGTTATCAACTTGAAAAAGTGGCACCGAGTCGGTGC	GCACCATCACCATCCTCTGCATTGACT	TGGGCACTGACA		CGCGGTTCTATCTAGTTACGCGTTAAACCAACTAGAA
Figure S2B	HEK293T ATP1A3 D801N c.2401A	PRJNA1211588	LAS326-1-018_S18_L001_R1_001.fastq.gz	LAS326-2-018_S18_L001_R1_001.fastq.gz	LAS326-3-018_S210_L001_R1_001.fastq.gz					PBS12_RTT30	ATP1A3 D801N	NGA1 20nt	D801N SE3	SpCas9(VRQR)-PEmax	Plasmid	NO	pHS0064	Plasmid		gCACCATGTCAGTGCCCAGAT	GTTTGAGAGCTATGCTGGAAACAGCATAGCAAGTTCAAATAAGGCTAGTCCGTTATCAACTTGAAAAAGTGGCACCGAGTCGGTGC	TGGGCACCATCACCATCCTCTGCATTGACT	TGGGCACTGACA		CGCGGTTCTATCTAGTTACGCGTTAAACCAACTAGAA
Figure S2B	HEK293T ATP1A3 D801N c.2401A	PRJNA1211588	LAS326-1-019_S19_L001_R1_001.fastq.gz	LAS326-2-019_S19_L001_R1_001.fastq.gz	LAS326-3-019_S211_L001_R1_001.fastq.gz					PBS13_RTT15	ATP1A3 D801N	NGA1 20nt	D801N SE3	SpCas9(VRQR)-PEmax	Plasmid	NO	pHS0065	Plasmid		gCACCATGTCAGTGCCCAGAT	GTTTGAGAGCTATGCTGGAAACAGCATAGCAAGTTCAAATAAGGCTAGTCCGTTATCAACTTGAAAAAGTGGCACCGAGTCGGTGC	TCCTCTGCATTGACT	TGGGCACTGACAT		CGCGGTTCTATCTAGTTACGCGTTAAACCAACTAGAA
Figure S2B	HEK293T ATP1A3 D801N c.2401A	PRJNA1211588	LAS326-1-020_S20_L001_R1_001.fastq.gz	LAS326-2-020_S20_L001_R1_001.fastq.gz	LAS326-3-020_S212_L001_R1_001.fastq.gz					PBS13_RTT19	ATP1A3 D801N	NGA1 20nt	D801N SE3	SpCas9(VRQR)-PEmax	Plasmid	NO	pHS0066	Plasmid		gCACCATGTCAGTGCCCAGAT	GTTTGAGAGCTATGCTGGAAACAGCATAGCAAGTTCAAATAAGGCTAGTCCGTTATCAACTTGAAAAAGTGGCACCGAGTCGGTGC	ACCATCCTCTGCATTGACT	TGGGCACTGACAT		CGCGGTTCTATCTAGTTACGCGTTAAACCAACTAGAA
Figure S2B	HEK293T ATP1A3 D801N c.2401A	PRJNA1211588	LAS326-1-021_S21_L001_R1_001.fastq.gz	LAS326-2-021_S21_L001_R1_001.fastq.gz	LAS326-3-021_S213_L001_R1_001.fastq.gz					PBS13_RTT21	ATP1A3 D801N	NGA1 20nt	D801N SE3	SpCas9(VRQR)-PEmax	Plasmid	NO	pHS0067	Plasmid		gCACCATGTCAGTGCCCAGAT	GTTTGAGAGCTATGCTGGAAACAGCATAGCAAGTTCAAATAAGGCTAGTCCGTTATCAACTTGAAAAAGTGGCACCGAGTCGGTGC	TCACCATCCTCTGCATTGACT	TGGGCACTGACAT		CGCGGTTCTATCTAGTTACGCGTTAAACCAACTAGAA
Figure S2B	HEK293T ATP1A3 D801N c.2401A	PRJNA1211588	LAS326-1-022_S22_L001_R1_001.fastq.gz	LAS326-2-022_S22_L001_R1_001.fastq.gz	LAS326-3-022_S214_L001_R1_001.fastq.gz					PBS13_RTT25	ATP1A3 D801N	NGA1 20nt	D801N SE3	SpCas9(VRQR)-PEmax	Plasmid	NO	pHS0068	Plasmid		gCACCATGTCAGTGCCCAGAT	GTTTGAGAGCTATGCTGGAAACAGCATAGCAAGTTCAAATAAGGCTAGTCCGTTATCAACTTGAAAAAGTGGCACCGAGTCGGTGC	ACCATCACCATCCTCTGCATTGACT	TGGGCACTGACAT		CGCGGTTCTATCTAGTTACGCGTTAAACCAACTAGAA
Figure S2B	HEK293T ATP1A3 D801N c.2401A	PRJNA1211588	LAS326-1-023_S23_L001_R1_001.fastq.gz	LAS326-2-023_S23_L001_R1_001.fastq.gz	LAS326-3-023_S215_L001_R1_001.fastq.gz					PBS13_RTT27	ATP1A3 D801N	NGA1 20nt	D801N SE3	SpCas9(VRQR)-PEmax	Plasmid	NO	pHS0069	Plasmid		gCACCATGTCAGTGCCCAGAT	GTTTGAGAGCTATGCTGGAAACAGCATAGCAAGTTCAAATAAGGCTAGTCCGTTATCAACTTGAAAAAGTGGCACCGAGTCGGTGC	GCACCATCACCATCCTCTGCATTGACT	TGGGCACTGACAT		CGCGGTTCTATCTAGTTACGCGTTAAACCAACTAGAA
Figure S2B	HEK293T ATP1A3 D801N c.2401A	PRJNA1211588	LAS326-1-024_S24_L001_R1_001.fastq.gz	LAS326-2-024_S24_L001_R1_001.fastq.gz	LAS326-3-024_S216_L001_R1_001.fastq.gz					PBS13_RTT30	ATP1A3 D801N	NGA1 20nt	D801N SE3	SpCas9(VRQR)-PEmax	Plasmid	NO	pHS0070	Plasmid		gCACCATGTCAGTGCCCAGAT	GTTTGAGAGCTATGCTGGAAACAGCATAGCAAGTTCAAATAAGGCTAGTCCGTTATCAACTTGAAAAAGTGGCACCGAGTCGGTGC	TGGGCACCATCACCATCCTCTGCATTGACT	TGGGCACTGACAT		CGCGGTTCTATCTAGTTACGCGTTAAACCAACTAGAA
Figure S2B	HEK293T ATP1A3 D801N c.2401A	PRJNA1211588	LAS326-1-097_S37_L001_R1_001.fastq.gz	LAS326-2-097_S133_L001_R1_001.fastq.gz	LAS326-3-097_S229_L001_R1_001.fastq.gz					No edit	ATP1A3 D801N	none	none	none	none	NO
Figure S2B	HEK293T ATP1A3 D801N c.2401A	PRJNA1211588	LAS326-1-025_S25_L001_R1_001.fastq.gz	LAS326-2-025_S25_L001_R1_001.fastq.gz	LAS326-3-025_S217_L001_R1_001.fastq.gz					PBS9_RTT14	ATP1A3 D801N	NGA2 20nt	D801N SE1	SpCas9(VRQR)-PEmax	Plasmid	NO	pHS0071	Plasmid		GGCTCACCATGTCAGTGCCC	GTTTGAGAGCTATGCTGGAAACAGCATAGCAAGTTCAAATAAGGCTAGTCCGTTATCAACTTGAAAAAGTGGCACCGAGTCGGTGC	TGCATTGACTTAGG	CACTGACAT		CGCGGTTCTATCTAGTTACGCGTTAAACCAACTAGAA
Figure S2B	HEK293T ATP1A3 D801N c.2401A	PRJNA1211588	LAS326-1-026_S26_L001_R1_001.fastq.gz	LAS326-2-026_S26_L001_R1_001.fastq.gz	LAS326-3-026_S218_L001_R1_001.fastq.gz					PBS9_RTT16	ATP1A3 D801N	NGA2 20nt	D801N SE1	SpCas9(VRQR)-PEmax	Plasmid	NO	pHS0072	Plasmid		GGCTCACCATGTCAGTGCCC	GTTTGAGAGCTATGCTGGAAACAGCATAGCAAGTTCAAATAAGGCTAGTCCGTTATCAACTTGAAAAAGTGGCACCGAGTCGGTGC	TCTGCATTGACTTAGG	CACTGACAT		CGCGGTTCTATCTAGTTACGCGTTAAACCAACTAGAA
Figure S2B	HEK293T ATP1A3 D801N c.2401A	PRJNA1211588	LAS326-1-027_S27_L001_R1_001.fastq.gz	LAS326-2-027_S27_L001_R1_001.fastq.gz	LAS326-3-027_S219_L001_R1_001.fastq.gz					PBS9_RTT19	ATP1A3 D801N	NGA2 20nt	D801N SE1	SpCas9(VRQR)-PEmax	Plasmid	NO	pHS0073	Plasmid		GGCTCACCATGTCAGTGCCC	GTTTGAGAGCTATGCTGGAAACAGCATAGCAAGTTCAAATAAGGCTAGTCCGTTATCAACTTGAAAAAGTGGCACCGAGTCGGTGC	TCCTCTGCATTGACTTAGG	CACTGACAT		CGCGGTTCTATCTAGTTACGCGTTAAACCAACTAGAA
Figure S2B	HEK293T ATP1A3 D801N c.2401A	PRJNA1211588	LAS326-1-028_S28_L001_R1_001.fastq.gz	LAS326-2-028_S28_L001_R1_001.fastq.gz	LAS326-3-028_S220_L001_R1_001.fastq.gz					PBS9_RTT23	ATP1A3 D801N	NGA2 20nt	D801N SE1	SpCas9(VRQR)-PEmax	Plasmid	NO	pHS0074	Plasmid		GGCTCACCATGTCAGTGCCC	GTTTGAGAGCTATGCTGGAAACAGCATAGCAAGTTCAAATAAGGCTAGTCCGTTATCAACTTGAAAAAGTGGCACCGAGTCGGTGC	ACCATCCTCTGCATTGACTTAGG	CACTGACAT		CGCGGTTCTATCTAGTTACGCGTTAAACCAACTAGAA
Figure S2B	HEK293T ATP1A3 D801N c.2401A	PRJNA1211588	LAS326-1-029_S29_L001_R1_001.fastq.gz	LAS326-2-029_S29_L001_R1_001.fastq.gz	LAS326-3-029_S221_L001_R1_001.fastq.gz					PBS9_RTT26	ATP1A3 D801N	NGA2 20nt	D801N SE1	SpCas9(VRQR)-PEmax	Plasmid	NO	pHS0075	Plasmid		GGCTCACCATGTCAGTGCCC	GTTTGAGAGCTATGCTGGAAACAGCATAGCAAGTTCAAATAAGGCTAGTCCGTTATCAACTTGAAAAAGTGGCACCGAGTCGGTGC	ATCACCATCCTCTGCATTGACTTAGG	CACTGACAT		CGCGGTTCTATCTAGTTACGCGTTAAACCAACTAGAA
Figure S2B	HEK293T ATP1A3 D801N c.2401A	PRJNA1211588	LAS326-1-030_S30_L001_R1_001.fastq.gz	LAS326-2-030_S30_L001_R1_001.fastq.gz	LAS326-3-030_S222_L001_R1_001.fastq.gz					PBS9_RTT29	ATP1A3 D801N	NGA2 20nt	D801N SE1	SpCas9(VRQR)-PEmax	Plasmid	NO	pHS0076	Plasmid		GGCTCACCATGTCAGTGCCC	GTTTGAGAGCTATGCTGGAAACAGCATAGCAAGTTCAAATAAGGCTAGTCCGTTATCAACTTGAAAAAGTGGCACCGAGTCGGTGC	ACCATCACCATCCTCTGCATTGACTTAGG	CACTGACAT		CGCGGTTCTATCTAGTTACGCGTTAAACCAACTAGAA
Figure S2B	HEK293T ATP1A3 D801N c.2401A	PRJNA1211588	LAS326-1-031_S31_L001_R1_001.fastq.gz	LAS326-2-031_S31_L001_R1_001.fastq.gz	LAS326-3-031_S223_L001_R1_001.fastq.gz					PBS11_RTT14	ATP1A3 D801N	NGA2 20nt	D801N SE1	SpCas9(VRQR)-PEmax	Plasmid	NO	pHS0077	Plasmid		GGCTCACCATGTCAGTGCCC	GTTTGAGAGCTATGCTGGAAACAGCATAGCAAGTTCAAATAAGGCTAGTCCGTTATCAACTTGAAAAAGTGGCACCGAGTCGGTGC	TGCATTGACTTAGG	CACTGACATGG		CGCGGTTCTATCTAGTTACGCGTTAAACCAACTAGAA
Figure S2B	HEK293T ATP1A3 D801N c.2401A	PRJNA1211588	LAS326-1-032_S32_L001_R1_001.fastq.gz	LAS326-2-032_S32_L001_R1_001.fastq.gz	LAS326-3-032_S224_L001_R1_001.fastq.gz					PBS11_RTT16	ATP1A3 D801N	NGA2 20nt	D801N SE1	SpCas9(VRQR)-PEmax	Plasmid	NO	pHS0078	Plasmid		GGCTCACCATGTCAGTGCCC	GTTTGAGAGCTATGCTGGAAACAGCATAGCAAGTTCAAATAAGGCTAGTCCGTTATCAACTTGAAAAAGTGGCACCGAGTCGGTGC	TCTGCATTGACTTAGG	CACTGACATGG		CGCGGTTCTATCTAGTTACGCGTTAAACCAACTAGAA
Figure S2B	HEK293T ATP1A3 D801N c.2401A	PRJNA1211588	LAS326-1-033_S33_L001_R1_001.fastq.gz	LAS326-2-033_S33_L001_R1_001.fastq.gz	LAS326-3-033_S225_L001_R1_001.fastq.gz					PBS11_RTT19	ATP1A3 D801N	NGA2 20nt	D801N SE1	SpCas9(VRQR)-PEmax	Plasmid	NO	pHS0079	Plasmid		GGCTCACCATGTCAGTGCCC	GTTTGAGAGCTATGCTGGAAACAGCATAGCAAGTTCAAATAAGGCTAGTCCGTTATCAACTTGAAAAAGTGGCACCGAGTCGGTGC	TCCTCTGCATTGACTTAGG	CACTGACATGG		CGCGGTTCTATCTAGTTACGCGTTAAACCAACTAGAA
Figure S2B	HEK293T ATP1A3 D801N c.2401A	PRJNA1211588	LAS326-1-034_S34_L001_R1_001.fastq.gz	LAS326-2-034_S34_L001_R1_001.fastq.gz	LAS326-3-034_S226_L001_R1_001.fastq.gz					PBS11_RTT23	ATP1A3 D801N	NGA2 20nt	D801N SE1	SpCas9(VRQR)-PEmax	Plasmid	NO	pHS0080	Plasmid		GGCTCACCATGTCAGTGCCC	GTTTGAGAGCTATGCTGGAAACAGCATAGCAAGTTCAAATAAGGCTAGTCCGTTATCAACTTGAAAAAGTGGCACCGAGTCGGTGC	ACCATCCTCTGCATTGACTTAGG	CACTGACATGG		CGCGGTTCTATCTAGTTACGCGTTAAACCAACTAGAA
Figure S2B	HEK293T ATP1A3 D801N c.2401A	PRJNA1211588	LAS326-1-035_S35_L001_R1_001.fastq.gz	LAS326-2-035_S35_L001_R1_001.fastq.gz	LAS326-3-035_S227_L001_R1_001.fastq.gz					PBS11_RTT26	ATP1A3 D801N	NGA2 20nt	D801N SE1	SpCas9(VRQR)-PEmax	Plasmid	NO	pHS0081	Plasmid		GGCTCACCATGTCAGTGCCC	GTTTGAGAGCTATGCTGGAAACAGCATAGCAAGTTCAAATAAGGCTAGTCCGTTATCAACTTGAAAAAGTGGCACCGAGTCGGTGC	ATCACCATCCTCTGCATTGACTTAGG	CACTGACATGG		CGCGGTTCTATCTAGTTACGCGTTAAACCAACTAGAA
Figure S2B	HEK293T ATP1A3 D801N c.2401A	PRJNA1211588	LAS326-1-036_S36_L001_R1_001.fastq.gz	LAS326-2-036_S36_L001_R1_001.fastq.gz	LAS326-3-036_S228_L001_R1_001.fastq.gz					PBS11_RTT29	ATP1A3 D801N	NGA2 20nt	D801N SE1	SpCas9(VRQR)-PEmax	Plasmid	NO	pHS0082	Plasmid		GGCTCACCATGTCAGTGCCC	GTTTGAGAGCTATGCTGGAAACAGCATAGCAAGTTCAAATAAGGCTAGTCCGTTATCAACTTGAAAAAGTGGCACCGAGTCGGTGC	ACCATCACCATCCTCTGCATTGACTTAGG	CACTGACATGG		CGCGGTTCTATCTAGTTACGCGTTAAACCAACTAGAA
Figure S2B	HEK293T ATP1A3 D801N c.2401A	PRJNA1211588	LAS326-1-037_S37_L001_R1_001.fastq.gz	LAS326-2-037_S37_L001_R1_001.fastq.gz	LAS326-3-037_S229_L001_R1_001.fastq.gz					PBS12_RTT14	ATP1A3 D801N	NGA2 20nt	D801N SE1	SpCas9(VRQR)-PEmax	Plasmid	NO	pHS0083	Plasmid		GGCTCACCATGTCAGTGCCC	GTTTGAGAGCTATGCTGGAAACAGCATAGCAAGTTCAAATAAGGCTAGTCCGTTATCAACTTGAAAAAGTGGCACCGAGTCGGTGC	TGCATTGACTTAGG	CACTGACATGGT		CGCGGTTCTATCTAGTTACGCGTTAAACCAACTAGAA
Figure S2B	HEK293T ATP1A3 D801N c.2401A	PRJNA1211588	LAS326-1-038_S38_L001_R1_001.fastq.gz	LAS326-2-038_S38_L001_R1_001.fastq.gz	LAS326-3-038_S230_L001_R1_001.fastq.gz					PBS12_RTT16	ATP1A3 D801N	NGA2 20nt	D801N SE1	SpCas9(VRQR)-PEmax	Plasmid	NO	pHS0084	Plasmid		GGCTCACCATGTCAGTGCCC	GTTTGAGAGCTATGCTGGAAACAGCATAGCAAGTTCAAATAAGGCTAGTCCGTTATCAACTTGAAAAAGTGGCACCGAGTCGGTGC	TCTGCATTGACTTAGG	CACTGACATGGT		CGCGGTTCTATCTAGTTACGCGTTAAACCAACTAGAA
Figure S2B	HEK293T ATP1A3 D801N c.2401A	PRJNA1211588	LAS326-1-039_S39_L001_R1_001.fastq.gz	LAS326-2-039_S39_L001_R1_001.fastq.gz	LAS326-3-039_S231_L001_R1_001.fastq.gz					PBS12_RTT19	ATP1A3 D801N	NGA2 20nt	D801N SE1	SpCas9(VRQR)-PEmax	Plasmid	NO	pHS0085	Plasmid		GGCTCACCATGTCAGTGCCC	GTTTGAGAGCTATGCTGGAAACAGCATAGCAAGTTCAAATAAGGCTAGTCCGTTATCAACTTGAAAAAGTGGCACCGAGTCGGTGC	TCCTCTGCATTGACTTAGG	CACTGACATGGT		CGCGGTTCTATCTAGTTACGCGTTAAACCAACTAGAA
Figure S2B	HEK293T ATP1A3 D801N c.2401A	PRJNA1211588	LAS326-1-040_S40_L001_R1_001.fastq.gz	LAS326-2-040_S40_L001_R1_001.fastq.gz	LAS326-3-040_S232_L001_R1_001.fastq.gz					PBS12_RTT23	ATP1A3 D801N	NGA2 20nt	D801N SE1	SpCas9(VRQR)-PEmax	Plasmid	NO	pHS0086	Plasmid		GGCTCACCATGTCAGTGCCC	GTTTGAGAGCTATGCTGGAAACAGCATAGCAAGTTCAAATAAGGCTAGTCCGTTATCAACTTGAAAAAGTGGCACCGAGTCGGTGC	ACCATCCTCTGCATTGACTTAGG	CACTGACATGGT		CGCGGTTCTATCTAGTTACGCGTTAAACCAACTAGAA
Figure S2B	HEK293T ATP1A3 D801N c.2401A	PRJNA1211588	LAS326-1-041_S41_L001_R1_001.fastq.gz	LAS326-2-041_S41_L001_R1_001.fastq.gz	LAS326-3-041_S233_L001_R1_001.fastq.gz					PBS12_RTT26	ATP1A3 D801N	NGA2 20nt	D801N SE1	SpCas9(VRQR)-PEmax	Plasmid	NO	pHS0087	Plasmid		GGCTCACCATGTCAGTGCCC	GTTTGAGAGCTATGCTGGAAACAGCATAGCAAGTTCAAATAAGGCTAGTCCGTTATCAACTTGAAAAAGTGGCACCGAGTCGGTGC	ATCACCATCCTCTGCATTGACTTAGG	CACTGACATGGT		CGCGGTTCTATCTAGTTACGCGTTAAACCAACTAGAA
Figure S2B	HEK293T ATP1A3 D801N c.2401A	PRJNA1211588	LAS326-1-042_S42_L001_R1_001.fastq.gz	LAS326-2-042_S42_L001_R1_001.fastq.gz	LAS326-3-042_S234_L001_R1_001.fastq.gz					PBS12_RTT29	ATP1A3 D801N	NGA2 20nt	D801N SE1	SpCas9(VRQR)-PEmax	Plasmid	NO	pHS0088	Plasmid		GGCTCACCATGTCAGTGCCC	GTTTGAGAGCTATGCTGGAAACAGCATAGCAAGTTCAAATAAGGCTAGTCCGTTATCAACTTGAAAAAGTGGCACCGAGTCGGTGC	ACCATCACCATCCTCTGCATTGACTTAGG	CACTGACATGGT		CGCGGTTCTATCTAGTTACGCGTTAAACCAACTAGAA
Figure S2B	HEK293T ATP1A3 D801N c.2401A	PRJNA1211588	LAS326-1-043_S43_L001_R1_001.fastq.gz	LAS326-2-043_S43_L001_R1_001.fastq.gz	LAS326-3-043_S235_L001_R1_001.fastq.gz					PBS13_RTT14	ATP1A3 D801N	NGA2 20nt	D801N SE1	SpCas9(VRQR)-PEmax	Plasmid	NO	pHS0089	Plasmid		GGCTCACCATGTCAGTGCCC	GTTTGAGAGCTATGCTGGAAACAGCATAGCAAGTTCAAATAAGGCTAGTCCGTTATCAACTTGAAAAAGTGGCACCGAGTCGGTGC	TGCATTGACTTAGG	CACTGACATGGTG		CGCGGTTCTATCTAGTTACGCGTTAAACCAACTAGAA
Figure S2B	HEK293T ATP1A3 D801N c.2401A	PRJNA1211588	LAS326-1-044_S44_L001_R1_001.fastq.gz	LAS326-2-044_S44_L001_R1_001.fastq.gz	LAS326-3-044_S236_L001_R1_001.fastq.gz					PBS13_RTT16	ATP1A3 D801N	NGA2 20nt	D801N SE1	SpCas9(VRQR)-PEmax	Plasmid	NO	pHS0090	Plasmid		GGCTCACCATGTCAGTGCCC	GTTTGAGAGCTATGCTGGAAACAGCATAGCAAGTTCAAATAAGGCTAGTCCGTTATCAACTTGAAAAAGTGGCACCGAGTCGGTGC	TCTGCATTGACTTAGG	CACTGACATGGTG		CGCGGTTCTATCTAGTTACGCGTTAAACCAACTAGAA
Figure S2B	HEK293T ATP1A3 D801N c.2401A	PRJNA1211588	LAS326-1-045_S45_L001_R1_001.fastq.gz	LAS326-2-045_S45_L001_R1_001.fastq.gz	LAS326-3-045_S237_L001_R1_001.fastq.gz					PBS13_RTT19	ATP1A3 D801N	NGA2 20nt	D801N SE1	SpCas9(VRQR)-PEmax	Plasmid	NO	pHS0091	Plasmid		GGCTCACCATGTCAGTGCCC	GTTTGAGAGCTATGCTGGAAACAGCATAGCAAGTTCAAATAAGGCTAGTCCGTTATCAACTTGAAAAAGTGGCACCGAGTCGGTGC	TCCTCTGCATTGACTTAGG	CACTGACATGGTG		CGCGGTTCTATCTAGTTACGCGTTAAACCAACTAGAA
Figure S2B	HEK293T ATP1A3 D801N c.2401A	PRJNA1211588	LAS326-1-046_S46_L001_R1_001.fastq.gz	LAS326-2-046_S46_L001_R1_001.fastq.gz	LAS326-3-046_S238_L001_R1_001.fastq.gz					PBS13_RTT23	ATP1A3 D801N	NGA2 20nt	D801N SE1	SpCas9(VRQR)-PEmax	Plasmid	NO	pHS0092	Plasmid		GGCTCACCATGTCAGTGCCC	GTTTGAGAGCTATGCTGGAAACAGCATAGCAAGTTCAAATAAGGCTAGTCCGTTATCAACTTGAAAAAGTGGCACCGAGTCGGTGC	ACCATCCTCTGCATTGACTTAGG	CACTGACATGGTG		CGCGGTTCTATCTAGTTACGCGTTAAACCAACTAGAA
Figure S2B	HEK293T ATP1A3 D801N c.2401A	PRJNA1211588	LAS326-1-047_S47_L001_R1_001.fastq.gz	LAS326-2-047_S47_L001_R1_001.fastq.gz	LAS326-3-047_S239_L001_R1_001.fastq.gz					PBS13_RTT26	ATP1A3 D801N	NGA2 20nt	D801N SE1	SpCas9(VRQR)-PEmax	Plasmid	NO	pHS0093	Plasmid		GGCTCACCATGTCAGTGCCC	GTTTGAGAGCTATGCTGGAAACAGCATAGCAAGTTCAAATAAGGCTAGTCCGTTATCAACTTGAAAAAGTGGCACCGAGTCGGTGC	ATCACCATCCTCTGCATTGACTTAGG	CACTGACATGGTG		CGCGGTTCTATCTAGTTACGCGTTAAACCAACTAGAA
Figure S2B	HEK293T ATP1A3 D801N c.2401A	PRJNA1211588	LAS326-1-048_S48_L001_R1_001.fastq.gz	LAS326-2-048_S48_L001_R1_001.fastq.gz	LAS326-3-048_S240_L001_R1_001.fastq.gz					PBS13_RTT29	ATP1A3 D801N	NGA2 20nt	D801N SE1	SpCas9(VRQR)-PEmax	Plasmid	NO	pHS0094	Plasmid		GGCTCACCATGTCAGTGCCC	GTTTGAGAGCTATGCTGGAAACAGCATAGCAAGTTCAAATAAGGCTAGTCCGTTATCAACTTGAAAAAGTGGCACCGAGTCGGTGC	ACCATCACCATCCTCTGCATTGACTTAGG	CACTGACATGGTG		CGCGGTTCTATCTAGTTACGCGTTAAACCAACTAGAA
Figure S2B	HEK293T ATP1A3 D801N c.2401A	PRJNA1211588	LAS326-1-097_S37_L001_R1_001.fastq.gz	LAS326-2-097_S133_L001_R1_001.fastq.gz	LAS326-3-097_S229_L001_R1_001.fastq.gz					No edit	ATP1A3 D801N	none	none	none	none	NO
Figure S2B	HEK293T ATP1A3 D801N c.2401A	PRJNA1211588	LAS326-1-049_S49_L001_R1_001.fastq.gz	LAS326-2-049_S49_L001_R1_001.fastq.gz	LAS326-3-049_S241_L001_R1_001.fastq.gz					PBS9_RTT14	ATP1A3 D801N	NGA2 20nt	D801N SE2	SpCas9(VRQR)-PEmax	Plasmid	NO	pHS0095	Plasmid		GGCTCACCATGTCAGTGCCC	GTTTGAGAGCTATGCTGGAAACAGCATAGCAAGTTCAAATAAGGCTAGTCCGTTATCAACTTGAAAAAGTGGCACCGAGTCGGTGC	TGCATCGACTTGGG	CACTGACAT		CGCGGTTCTATCTAGTTACGCGTTAAACCAACTAGAA
Figure S2B	HEK293T ATP1A3 D801N c.2401A	PRJNA1211588	LAS326-1-050_S50_L001_R1_001.fastq.gz	LAS326-2-050_S50_L001_R1_001.fastq.gz	LAS326-3-050_S242_L001_R1_001.fastq.gz					PBS9_RTT16	ATP1A3 D801N	NGA2 20nt	D801N SE2	SpCas9(VRQR)-PEmax	Plasmid	NO	pHS0096	Plasmid		GGCTCACCATGTCAGTGCCC	GTTTGAGAGCTATGCTGGAAACAGCATAGCAAGTTCAAATAAGGCTAGTCCGTTATCAACTTGAAAAAGTGGCACCGAGTCGGTGC	TCTGCATCGACTTGGG	CACTGACAT		CGCGGTTCTATCTAGTTACGCGTTAAACCAACTAGAA
Figure S2B	HEK293T ATP1A3 D801N c.2401A	PRJNA1211588	LAS326-1-051_S51_L001_R1_001.fastq.gz	LAS326-2-051_S51_L001_R1_001.fastq.gz	LAS326-3-051_S243_L001_R1_001.fastq.gz					PBS9_RTT19	ATP1A3 D801N	NGA2 20nt	D801N SE2	SpCas9(VRQR)-PEmax	Plasmid	NO	pHS0097	Plasmid		GGCTCACCATGTCAGTGCCC	GTTTGAGAGCTATGCTGGAAACAGCATAGCAAGTTCAAATAAGGCTAGTCCGTTATCAACTTGAAAAAGTGGCACCGAGTCGGTGC	TCCTCTGCATCGACTTGGG	CACTGACAT		CGCGGTTCTATCTAGTTACGCGTTAAACCAACTAGAA
Figure S2B	HEK293T ATP1A3 D801N c.2401A	PRJNA1211588	LAS326-1-052_S52_L001_R1_001.fastq.gz	LAS326-2-052_S52_L001_R1_001.fastq.gz	LAS326-3-052_S244_L001_R1_001.fastq.gz					PBS9_RTT23	ATP1A3 D801N	NGA2 20nt	D801N SE2	SpCas9(VRQR)-PEmax	Plasmid	NO	pHS0098	Plasmid		GGCTCACCATGTCAGTGCCC	GTTTGAGAGCTATGCTGGAAACAGCATAGCAAGTTCAAATAAGGCTAGTCCGTTATCAACTTGAAAAAGTGGCACCGAGTCGGTGC	ACCATCCTCTGCATCGACTTGGG	CACTGACAT		CGCGGTTCTATCTAGTTACGCGTTAAACCAACTAGAA
Figure S2B	HEK293T ATP1A3 D801N c.2401A	PRJNA1211588	LAS326-1-053_S53_L001_R1_001.fastq.gz	LAS326-2-053_S53_L001_R1_001.fastq.gz	LAS326-3-053_S245_L001_R1_001.fastq.gz					PBS9_RTT26	ATP1A3 D801N	NGA2 20nt	D801N SE2	SpCas9(VRQR)-PEmax	Plasmid	NO	pHS0099	Plasmid		GGCTCACCATGTCAGTGCCC	GTTTGAGAGCTATGCTGGAAACAGCATAGCAAGTTCAAATAAGGCTAGTCCGTTATCAACTTGAAAAAGTGGCACCGAGTCGGTGC	ATCACCATCCTCTGCATCGACTTGGG	CACTGACAT		CGCGGTTCTATCTAGTTACGCGTTAAACCAACTAGAA
Figure S2B	HEK293T ATP1A3 D801N c.2401A	PRJNA1211588	LAS326-1-054_S54_L001_R1_001.fastq.gz	LAS326-2-054_S54_L001_R1_001.fastq.gz	LAS326-3-054_S246_L001_R1_001.fastq.gz					PBS9_RTT29	ATP1A3 D801N	NGA2 20nt	D801N SE2	SpCas9(VRQR)-PEmax	Plasmid	NO	pHS0100	Plasmid		GGCTCACCATGTCAGTGCCC	GTTTGAGAGCTATGCTGGAAACAGCATAGCAAGTTCAAATAAGGCTAGTCCGTTATCAACTTGAAAAAGTGGCACCGAGTCGGTGC	ACCATCACCATCCTCTGCATCGACTTGGG	CACTGACAT		CGCGGTTCTATCTAGTTACGCGTTAAACCAACTAGAA
Figure S2B	HEK293T ATP1A3 D801N c.2401A	PRJNA1211588	LAS326-1-055_S55_L001_R1_001.fastq.gz	LAS326-2-055_S55_L001_R1_001.fastq.gz	LAS326-3-055_S247_L001_R1_001.fastq.gz					PBS11_RTT14	ATP1A3 D801N	NGA2 20nt	D801N SE2	SpCas9(VRQR)-PEmax	Plasmid	NO	pHS0101	Plasmid		GGCTCACCATGTCAGTGCCC	GTTTGAGAGCTATGCTGGAAACAGCATAGCAAGTTCAAATAAGGCTAGTCCGTTATCAACTTGAAAAAGTGGCACCGAGTCGGTGC	TGCATCGACTTGGG	CACTGACATGG		CGCGGTTCTATCTAGTTACGCGTTAAACCAACTAGAA
Figure S2B	HEK293T ATP1A3 D801N c.2401A	PRJNA1211588	LAS326-1-056_S56_L001_R1_001.fastq.gz	LAS326-2-056_S56_L001_R1_001.fastq.gz	LAS326-3-056_S248_L001_R1_001.fastq.gz					PBS11_RTT16	ATP1A3 D801N	NGA2 20nt	D801N SE2	SpCas9(VRQR)-PEmax	Plasmid	NO	pHS0102	Plasmid		GGCTCACCATGTCAGTGCCC	GTTTGAGAGCTATGCTGGAAACAGCATAGCAAGTTCAAATAAGGCTAGTCCGTTATCAACTTGAAAAAGTGGCACCGAGTCGGTGC	TCTGCATCGACTTGGG	CACTGACATGG		CGCGGTTCTATCTAGTTACGCGTTAAACCAACTAGAA
Figure S2B	HEK293T ATP1A3 D801N c.2401A	PRJNA1211588	LAS326-1-057_S57_L001_R1_001.fastq.gz	LAS326-2-057_S57_L001_R1_001.fastq.gz	LAS326-3-057_S249_L001_R1_001.fastq.gz					PBS11_RTT19	ATP1A3 D801N	NGA2 20nt	D801N SE2	SpCas9(VRQR)-PEmax	Plasmid	NO	pHS0103	Plasmid		GGCTCACCATGTCAGTGCCC	GTTTGAGAGCTATGCTGGAAACAGCATAGCAAGTTCAAATAAGGCTAGTCCGTTATCAACTTGAAAAAGTGGCACCGAGTCGGTGC	TCCTCTGCATCGACTTGGG	CACTGACATGG		CGCGGTTCTATCTAGTTACGCGTTAAACCAACTAGAA
Figure S2B	HEK293T ATP1A3 D801N c.2401A	PRJNA1211588	LAS326-1-058_S58_L001_R1_001.fastq.gz	LAS326-2-058_S58_L001_R1_001.fastq.gz	LAS326-3-058_S250_L001_R1_001.fastq.gz					PBS11_RTT23	ATP1A3 D801N	NGA2 20nt	D801N SE2	SpCas9(VRQR)-PEmax	Plasmid	NO	pHS0104	Plasmid		GGCTCACCATGTCAGTGCCC	GTTTGAGAGCTATGCTGGAAACAGCATAGCAAGTTCAAATAAGGCTAGTCCGTTATCAACTTGAAAAAGTGGCACCGAGTCGGTGC	ACCATCCTCTGCATCGACTTGGG	CACTGACATGG		CGCGGTTCTATCTAGTTACGCGTTAAACCAACTAGAA
Figure S2B	HEK293T ATP1A3 D801N c.2401A	PRJNA1211588	LAS326-1-059_S59_L001_R1_001.fastq.gz	LAS326-2-059_S59_L001_R1_001.fastq.gz	LAS326-3-059_S251_L001_R1_001.fastq.gz					PBS11_RTT26	ATP1A3 D801N	NGA2 20nt	D801N SE2	SpCas9(VRQR)-PEmax	Plasmid	NO	pHS0105	Plasmid		GGCTCACCATGTCAGTGCCC	GTTTGAGAGCTATGCTGGAAACAGCATAGCAAGTTCAAATAAGGCTAGTCCGTTATCAACTTGAAAAAGTGGCACCGAGTCGGTGC	ATCACCATCCTCTGCATCGACTTGGG	CACTGACATGG		CGCGGTTCTATCTAGTTACGCGTTAAACCAACTAGAA
Figure S2B	HEK293T ATP1A3 D801N c.2401A	PRJNA1211588	LAS326-1-060_S60_L001_R1_001.fastq.gz	LAS326-2-060_S60_L001_R1_001.fastq.gz	LAS326-3-060_S252_L001_R1_001.fastq.gz					PBS11_RTT29	ATP1A3 D801N	NGA2 20nt	D801N SE2	SpCas9(VRQR)-PEmax	Plasmid	NO	pHS0106	Plasmid		GGCTCACCATGTCAGTGCCC	GTTTGAGAGCTATGCTGGAAACAGCATAGCAAGTTCAAATAAGGCTAGTCCGTTATCAACTTGAAAAAGTGGCACCGAGTCGGTGC	ACCATCACCATCCTCTGCATCGACTTGGG	CACTGACATGG		CGCGGTTCTATCTAGTTACGCGTTAAACCAACTAGAA
Figure S2B	HEK293T ATP1A3 D801N c.2401A	PRJNA1211588	LAS326-1-061_S61_L001_R1_001.fastq.gz	LAS326-2-061_S61_L001_R1_001.fastq.gz	LAS326-3-061_S253_L001_R1_001.fastq.gz					PBS12_RTT14	ATP1A3 D801N	NGA2 20nt	D801N SE2	SpCas9(VRQR)-PEmax	Plasmid	NO	pHS0107	Plasmid		GGCTCACCATGTCAGTGCCC	GTTTGAGAGCTATGCTGGAAACAGCATAGCAAGTTCAAATAAGGCTAGTCCGTTATCAACTTGAAAAAGTGGCACCGAGTCGGTGC	TGCATCGACTTGGG	CACTGACATGGT		CGCGGTTCTATCTAGTTACGCGTTAAACCAACTAGAA
Figure S2B	HEK293T ATP1A3 D801N c.2401A	PRJNA1211588	LAS326-1-062_S62_L001_R1_001.fastq.gz	LAS326-2-062_S62_L001_R1_001.fastq.gz	LAS326-3-062_S254_L001_R1_001.fastq.gz					PBS12_RTT16	ATP1A3 D801N	NGA2 20nt	D801N SE2	SpCas9(VRQR)-PEmax	Plasmid	NO	pHS0108	Plasmid		GGCTCACCATGTCAGTGCCC	GTTTGAGAGCTATGCTGGAAACAGCATAGCAAGTTCAAATAAGGCTAGTCCGTTATCAACTTGAAAAAGTGGCACCGAGTCGGTGC	TCTGCATCGACTTGGG	CACTGACATGGT		CGCGGTTCTATCTAGTTACGCGTTAAACCAACTAGAA
Figure S2B	HEK293T ATP1A3 D801N c.2401A	PRJNA1211588	LAS326-1-063_S63_L001_R1_001.fastq.gz	LAS326-2-063_S63_L001_R1_001.fastq.gz	LAS326-3-063_S255_L001_R1_001.fastq.gz					PBS12_RTT19	ATP1A3 D801N	NGA2 20nt	D801N SE2	SpCas9(VRQR)-PEmax	Plasmid	NO	pHS0109	Plasmid		GGCTCACCATGTCAGTGCCC	GTTTGAGAGCTATGCTGGAAACAGCATAGCAAGTTCAAATAAGGCTAGTCCGTTATCAACTTGAAAAAGTGGCACCGAGTCGGTGC	TCCTCTGCATCGACTTGGG	CACTGACATGGT		CGCGGTTCTATCTAGTTACGCGTTAAACCAACTAGAA
Figure S2B	HEK293T ATP1A3 D801N c.2401A	PRJNA1211588	LAS326-1-064_S64_L001_R1_001.fastq.gz	LAS326-2-064_S64_L001_R1_001.fastq.gz	LAS326-3-064_S256_L001_R1_001.fastq.gz					PBS12_RTT23	ATP1A3 D801N	NGA2 20nt	D801N SE2	SpCas9(VRQR)-PEmax	Plasmid	NO	pHS0110	Plasmid		GGCTCACCATGTCAGTGCCC	GTTTGAGAGCTATGCTGGAAACAGCATAGCAAGTTCAAATAAGGCTAGTCCGTTATCAACTTGAAAAAGTGGCACCGAGTCGGTGC	ACCATCCTCTGCATCGACTTGGG	CACTGACATGGT		CGCGGTTCTATCTAGTTACGCGTTAAACCAACTAGAA
Figure S2B	HEK293T ATP1A3 D801N c.2401A	PRJNA1211588	LAS326-1-065_S65_L001_R1_001.fastq.gz	LAS326-2-065_S65_L001_R1_001.fastq.gz	LAS326-3-065_S257_L001_R1_001.fastq.gz					PBS12_RTT26	ATP1A3 D801N	NGA2 20nt	D801N SE2	SpCas9(VRQR)-PEmax	Plasmid	NO	pHS0111	Plasmid		GGCTCACCATGTCAGTGCCC	GTTTGAGAGCTATGCTGGAAACAGCATAGCAAGTTCAAATAAGGCTAGTCCGTTATCAACTTGAAAAAGTGGCACCGAGTCGGTGC	ATCACCATCCTCTGCATCGACTTGGG	CACTGACATGGT		CGCGGTTCTATCTAGTTACGCGTTAAACCAACTAGAA
Figure S2B	HEK293T ATP1A3 D801N c.2401A	PRJNA1211588	LAS326-1-066_S66_L001_R1_001.fastq.gz	LAS326-2-066_S66_L001_R1_001.fastq.gz	LAS326-3-066_S258_L001_R1_001.fastq.gz					PBS12_RTT29	ATP1A3 D801N	NGA2 20nt	D801N SE2	SpCas9(VRQR)-PEmax	Plasmid	NO	pHS0112	Plasmid		GGCTCACCATGTCAGTGCCC	GTTTGAGAGCTATGCTGGAAACAGCATAGCAAGTTCAAATAAGGCTAGTCCGTTATCAACTTGAAAAAGTGGCACCGAGTCGGTGC	ACCATCACCATCCTCTGCATCGACTTGGG	CACTGACATGGT		CGCGGTTCTATCTAGTTACGCGTTAAACCAACTAGAA
Figure S2B	HEK293T ATP1A3 D801N c.2401A	PRJNA1211588	LAS326-1-067_S67_L001_R1_001.fastq.gz	LAS326-2-067_S67_L001_R1_001.fastq.gz	LAS326-3-067_S259_L001_R1_001.fastq.gz					PBS13_RTT14	ATP1A3 D801N	NGA2 20nt	D801N SE2	SpCas9(VRQR)-PEmax	Plasmid	NO	pHS0113	Plasmid		GGCTCACCATGTCAGTGCCC	GTTTGAGAGCTATGCTGGAAACAGCATAGCAAGTTCAAATAAGGCTAGTCCGTTATCAACTTGAAAAAGTGGCACCGAGTCGGTGC	TGCATCGACTTGGG	CACTGACATGGTG		CGCGGTTCTATCTAGTTACGCGTTAAACCAACTAGAA
Figure S2B	HEK293T ATP1A3 D801N c.2401A	PRJNA1211588	LAS326-1-068_S68_L001_R1_001.fastq.gz	LAS326-2-068_S68_L001_R1_001.fastq.gz	LAS326-3-068_S260_L001_R1_001.fastq.gz					PBS13_RTT16	ATP1A3 D801N	NGA2 20nt	D801N SE2	SpCas9(VRQR)-PEmax	Plasmid	NO	pHS0114	Plasmid		GGCTCACCATGTCAGTGCCC	GTTTGAGAGCTATGCTGGAAACAGCATAGCAAGTTCAAATAAGGCTAGTCCGTTATCAACTTGAAAAAGTGGCACCGAGTCGGTGC	TCTGCATCGACTTGGG	CACTGACATGGTG		CGCGGTTCTATCTAGTTACGCGTTAAACCAACTAGAA
Figure S2B	HEK293T ATP1A3 D801N c.2401A	PRJNA1211588	LAS326-1-069_S69_L001_R1_001.fastq.gz	LAS326-2-069_S69_L001_R1_001.fastq.gz	LAS326-3-069_S261_L001_R1_001.fastq.gz					PBS13_RTT19	ATP1A3 D801N	NGA2 20nt	D801N SE2	SpCas9(VRQR)-PEmax	Plasmid	NO	pHS0115	Plasmid		GGCTCACCATGTCAGTGCCC	GTTTGAGAGCTATGCTGGAAACAGCATAGCAAGTTCAAATAAGGCTAGTCCGTTATCAACTTGAAAAAGTGGCACCGAGTCGGTGC	TCCTCTGCATCGACTTGGG	CACTGACATGGTG		CGCGGTTCTATCTAGTTACGCGTTAAACCAACTAGAA
Figure S2B	HEK293T ATP1A3 D801N c.2401A	PRJNA1211588	LAS326-1-070_S70_L001_R1_001.fastq.gz	LAS326-2-070_S70_L001_R1_001.fastq.gz	LAS326-3-070_S262_L001_R1_001.fastq.gz					PBS13_RTT23	ATP1A3 D801N	NGA2 20nt	D801N SE2	SpCas9(VRQR)-PEmax	Plasmid	NO	pHS0116	Plasmid		GGCTCACCATGTCAGTGCCC	GTTTGAGAGCTATGCTGGAAACAGCATAGCAAGTTCAAATAAGGCTAGTCCGTTATCAACTTGAAAAAGTGGCACCGAGTCGGTGC	ACCATCCTCTGCATCGACTTGGG	CACTGACATGGTG		CGCGGTTCTATCTAGTTACGCGTTAAACCAACTAGAA
Figure S2B	HEK293T ATP1A3 D801N c.2401A	PRJNA1211588	LAS326-1-071_S71_L001_R1_001.fastq.gz	LAS326-2-071_S71_L001_R1_001.fastq.gz	LAS326-3-071_S263_L001_R1_001.fastq.gz					PBS13_RTT26	ATP1A3 D801N	NGA2 20nt	D801N SE2	SpCas9(VRQR)-PEmax	Plasmid	NO	pHS0117	Plasmid		GGCTCACCATGTCAGTGCCC	GTTTGAGAGCTATGCTGGAAACAGCATAGCAAGTTCAAATAAGGCTAGTCCGTTATCAACTTGAAAAAGTGGCACCGAGTCGGTGC	ATCACCATCCTCTGCATCGACTTGGG	CACTGACATGGTG		CGCGGTTCTATCTAGTTACGCGTTAAACCAACTAGAA
Figure S2B	HEK293T ATP1A3 D801N c.2401A	PRJNA1211588	LAS326-1-072_S72_L001_R1_001.fastq.gz	LAS326-2-072_S72_L001_R1_001.fastq.gz	LAS326-3-072_S264_L001_R1_001.fastq.gz					PBS13_RTT29	ATP1A3 D801N	NGA2 20nt	D801N SE2	SpCas9(VRQR)-PEmax	Plasmid	NO	pHS0118	Plasmid		GGCTCACCATGTCAGTGCCC	GTTTGAGAGCTATGCTGGAAACAGCATAGCAAGTTCAAATAAGGCTAGTCCGTTATCAACTTGAAAAAGTGGCACCGAGTCGGTGC	ACCATCACCATCCTCTGCATCGACTTGGG	CACTGACATGGTG		CGCGGTTCTATCTAGTTACGCGTTAAACCAACTAGAA
Figure S2B	HEK293T ATP1A3 D801N c.2401A	PRJNA1211588	LAS326-1-097_S37_L001_R1_001.fastq.gz	LAS326-2-097_S133_L001_R1_001.fastq.gz	LAS326-3-097_S229_L001_R1_001.fastq.gz					No edit	ATP1A3 D801N	none	none	none	none	NO
Figure S2B	HEK293T ATP1A3 D801N c.2401A	PRJNA1211588	LAS326-1-073_S73_L001_R1_001.fastq.gz	LAS326-2-073_S73_L001_R1_001.fastq.gz	LAS326-3-073_S265_L001_R1_001.fastq.gz					PBS9_RTT14	ATP1A3 D801N	NGA2 20nt	D801N SE3	SpCas9(VRQR)-PEmax	Plasmid	NO	pHS0119	Plasmid		GGCTCACCATGTCAGTGCCC	GTTTGAGAGCTATGCTGGAAACAGCATAGCAAGTTCAAATAAGGCTAGTCCGTTATCAACTTGAAAAAGTGGCACCGAGTCGGTGC	TGCATTGACTTGGG	CACTGACAT		CGCGGTTCTATCTAGTTACGCGTTAAACCAACTAGAA
Figure S2B	HEK293T ATP1A3 D801N c.2401A	PRJNA1211588	LAS326-1-074_S74_L001_R1_001.fastq.gz	LAS326-2-074_S74_L001_R1_001.fastq.gz	LAS326-3-074_S266_L001_R1_001.fastq.gz					PBS9_RTT16	ATP1A3 D801N	NGA2 20nt	D801N SE3	SpCas9(VRQR)-PEmax	Plasmid	NO	pHS0120	Plasmid		GGCTCACCATGTCAGTGCCC	GTTTGAGAGCTATGCTGGAAACAGCATAGCAAGTTCAAATAAGGCTAGTCCGTTATCAACTTGAAAAAGTGGCACCGAGTCGGTGC	TCTGCATTGACTTGGG	CACTGACAT		CGCGGTTCTATCTAGTTACGCGTTAAACCAACTAGAA
Figure S2B	HEK293T ATP1A3 D801N c.2401A	PRJNA1211588	LAS326-1-075_S75_L001_R1_001.fastq.gz	LAS326-2-075_S75_L001_R1_001.fastq.gz	LAS326-3-075_S267_L001_R1_001.fastq.gz					PBS9_RTT19	ATP1A3 D801N	NGA2 20nt	D801N SE3	SpCas9(VRQR)-PEmax	Plasmid	NO	pHS0121	Plasmid		GGCTCACCATGTCAGTGCCC	GTTTGAGAGCTATGCTGGAAACAGCATAGCAAGTTCAAATAAGGCTAGTCCGTTATCAACTTGAAAAAGTGGCACCGAGTCGGTGC	TCCTCTGCATTGACTTGGG	CACTGACAT		CGCGGTTCTATCTAGTTACGCGTTAAACCAACTAGAA
Figure S2B	HEK293T ATP1A3 D801N c.2401A	PRJNA1211588	LAS326-1-076_S76_L001_R1_001.fastq.gz	LAS326-2-076_S76_L001_R1_001.fastq.gz	LAS326-3-076_S268_L001_R1_001.fastq.gz					PBS9_RTT23	ATP1A3 D801N	NGA2 20nt	D801N SE3	SpCas9(VRQR)-PEmax	Plasmid	NO	pHS0122	Plasmid		GGCTCACCATGTCAGTGCCC	GTTTGAGAGCTATGCTGGAAACAGCATAGCAAGTTCAAATAAGGCTAGTCCGTTATCAACTTGAAAAAGTGGCACCGAGTCGGTGC	ACCATCCTCTGCATTGACTTGGG	CACTGACAT		CGCGGTTCTATCTAGTTACGCGTTAAACCAACTAGAA
Figure S2B	HEK293T ATP1A3 D801N c.2401A	PRJNA1211588	LAS326-1-077_S77_L001_R1_001.fastq.gz	LAS326-2-077_S77_L001_R1_001.fastq.gz	LAS326-3-077_S269_L001_R1_001.fastq.gz					PBS9_RTT26	ATP1A3 D801N	NGA2 20nt	D801N SE3	SpCas9(VRQR)-PEmax	Plasmid	NO	pHS0123	Plasmid		GGCTCACCATGTCAGTGCCC	GTTTGAGAGCTATGCTGGAAACAGCATAGCAAGTTCAAATAAGGCTAGTCCGTTATCAACTTGAAAAAGTGGCACCGAGTCGGTGC	ATCACCATCCTCTGCATTGACTTGGG	CACTGACAT		CGCGGTTCTATCTAGTTACGCGTTAAACCAACTAGAA
Figure S2B	HEK293T ATP1A3 D801N c.2401A	PRJNA1211588	LAS326-1-078_S78_L001_R1_001.fastq.gz	LAS326-2-078_S78_L001_R1_001.fastq.gz	LAS326-3-078_S270_L001_R1_001.fastq.gz					PBS9_RTT29	ATP1A3 D801N	NGA2 20nt	D801N SE3	SpCas9(VRQR)-PEmax	Plasmid	NO	pHS0124	Plasmid		GGCTCACCATGTCAGTGCCC	GTTTGAGAGCTATGCTGGAAACAGCATAGCAAGTTCAAATAAGGCTAGTCCGTTATCAACTTGAAAAAGTGGCACCGAGTCGGTGC	ACCATCACCATCCTCTGCATTGACTTGGG	CACTGACAT		CGCGGTTCTATCTAGTTACGCGTTAAACCAACTAGAA
Figure S2B	HEK293T ATP1A3 D801N c.2401A	PRJNA1211588	LAS326-1-079_S79_L001_R1_001.fastq.gz	LAS326-2-079_S79_L001_R1_001.fastq.gz	LAS326-3-079_S271_L001_R1_001.fastq.gz					PBS11_RTT14	ATP1A3 D801N	NGA2 20nt	D801N SE3	SpCas9(VRQR)-PEmax	Plasmid	NO	pHS0125	Plasmid		GGCTCACCATGTCAGTGCCC	GTTTGAGAGCTATGCTGGAAACAGCATAGCAAGTTCAAATAAGGCTAGTCCGTTATCAACTTGAAAAAGTGGCACCGAGTCGGTGC	TGCATTGACTTGGG	CACTGACATGG		CGCGGTTCTATCTAGTTACGCGTTAAACCAACTAGAA
Figure S2B	HEK293T ATP1A3 D801N c.2401A	PRJNA1211588	LAS326-1-080_S80_L001_R1_001.fastq.gz	LAS326-2-080_S80_L001_R1_001.fastq.gz	LAS326-3-080_S272_L001_R1_001.fastq.gz					PBS11_RTT16	ATP1A3 D801N	NGA2 20nt	D801N SE3	SpCas9(VRQR)-PEmax	Plasmid	NO	pHS0126	Plasmid		GGCTCACCATGTCAGTGCCC	GTTTGAGAGCTATGCTGGAAACAGCATAGCAAGTTCAAATAAGGCTAGTCCGTTATCAACTTGAAAAAGTGGCACCGAGTCGGTGC	TCTGCATTGACTTGGG	CACTGACATGG		CGCGGTTCTATCTAGTTACGCGTTAAACCAACTAGAA
Figure S2B	HEK293T ATP1A3 D801N c.2401A	PRJNA1211588	LAS326-1-081_S81_L001_R1_001.fastq.gz	LAS326-2-081_S81_L001_R1_001.fastq.gz	LAS326-3-081_S273_L001_R1_001.fastq.gz					PBS11_RTT19	ATP1A3 D801N	NGA2 20nt	D801N SE3	SpCas9(VRQR)-PEmax	Plasmid	NO	pHS0127	Plasmid		GGCTCACCATGTCAGTGCCC	GTTTGAGAGCTATGCTGGAAACAGCATAGCAAGTTCAAATAAGGCTAGTCCGTTATCAACTTGAAAAAGTGGCACCGAGTCGGTGC	TCCTCTGCATTGACTTGGG	CACTGACATGG		CGCGGTTCTATCTAGTTACGCGTTAAACCAACTAGAA
Figure S2B	HEK293T ATP1A3 D801N c.2401A	PRJNA1211588	LAS326-1-082_S82_L001_R1_001.fastq.gz	LAS326-2-082_S82_L001_R1_001.fastq.gz	LAS326-3-082_S274_L001_R1_001.fastq.gz					PBS11_RTT23	ATP1A3 D801N	NGA2 20nt	D801N SE3	SpCas9(VRQR)-PEmax	Plasmid	NO	pHS0128	Plasmid		GGCTCACCATGTCAGTGCCC	GTTTGAGAGCTATGCTGGAAACAGCATAGCAAGTTCAAATAAGGCTAGTCCGTTATCAACTTGAAAAAGTGGCACCGAGTCGGTGC	ACCATCCTCTGCATTGACTTGGG	CACTGACATGG		CGCGGTTCTATCTAGTTACGCGTTAAACCAACTAGAA
Figure S2B	HEK293T ATP1A3 D801N c.2401A	PRJNA1211588	LAS326-1-083_S83_L001_R1_001.fastq.gz	LAS326-2-083_S83_L001_R1_001.fastq.gz	LAS326-3-083_S275_L001_R1_001.fastq.gz					PBS11_RTT26	ATP1A3 D801N	NGA2 20nt	D801N SE3	SpCas9(VRQR)-PEmax	Plasmid	NO	pHS0129	Plasmid		GGCTCACCATGTCAGTGCCC	GTTTGAGAGCTATGCTGGAAACAGCATAGCAAGTTCAAATAAGGCTAGTCCGTTATCAACTTGAAAAAGTGGCACCGAGTCGGTGC	ATCACCATCCTCTGCATTGACTTGGG	CACTGACATGG		CGCGGTTCTATCTAGTTACGCGTTAAACCAACTAGAA
Figure S2B	HEK293T ATP1A3 D801N c.2401A	PRJNA1211588	LAS326-1-084_S84_L001_R1_001.fastq.gz	LAS326-2-084_S84_L001_R1_001.fastq.gz	LAS326-3-084_S276_L001_R1_001.fastq.gz					PBS11_RTT29	ATP1A3 D801N	NGA2 20nt	D801N SE3	SpCas9(VRQR)-PEmax	Plasmid	NO	pHS0130	Plasmid		GGCTCACCATGTCAGTGCCC	GTTTGAGAGCTATGCTGGAAACAGCATAGCAAGTTCAAATAAGGCTAGTCCGTTATCAACTTGAAAAAGTGGCACCGAGTCGGTGC	ACCATCACCATCCTCTGCATTGACTTGGG	CACTGACATGG		CGCGGTTCTATCTAGTTACGCGTTAAACCAACTAGAA
Figure S2B	HEK293T ATP1A3 D801N c.2401A	PRJNA1211588	LAS326-1-085_S85_L001_R1_001.fastq.gz	LAS326-2-085_S85_L001_R1_001.fastq.gz	LAS326-3-085_S277_L001_R1_001.fastq.gz					PBS12_RTT14	ATP1A3 D801N	NGA2 20nt	D801N SE3	SpCas9(VRQR)-PEmax	Plasmid	NO	pHS0131	Plasmid		GGCTCACCATGTCAGTGCCC	GTTTGAGAGCTATGCTGGAAACAGCATAGCAAGTTCAAATAAGGCTAGTCCGTTATCAACTTGAAAAAGTGGCACCGAGTCGGTGC	TGCATTGACTTGGG	CACTGACATGGT		CGCGGTTCTATCTAGTTACGCGTTAAACCAACTAGAA
Figure S2B	HEK293T ATP1A3 D801N c.2401A	PRJNA1211588	LAS326-1-086_S86_L001_R1_001.fastq.gz	LAS326-2-086_S86_L001_R1_001.fastq.gz	LAS326-3-086_S278_L001_R1_001.fastq.gz					PBS12_RTT16	ATP1A3 D801N	NGA2 20nt	D801N SE3	SpCas9(VRQR)-PEmax	Plasmid	NO	pHS0132	Plasmid		GGCTCACCATGTCAGTGCCC	GTTTGAGAGCTATGCTGGAAACAGCATAGCAAGTTCAAATAAGGCTAGTCCGTTATCAACTTGAAAAAGTGGCACCGAGTCGGTGC	TCTGCATTGACTTGGG	CACTGACATGGT		CGCGGTTCTATCTAGTTACGCGTTAAACCAACTAGAA
Figure S2B	HEK293T ATP1A3 D801N c.2401A	PRJNA1211588	LAS326-1-087_S87_L001_R1_001.fastq.gz	LAS326-2-087_S87_L001_R1_001.fastq.gz	LAS326-3-087_S279_L001_R1_001.fastq.gz					PBS12_RTT19	ATP1A3 D801N	NGA2 20nt	D801N SE3	SpCas9(VRQR)-PEmax	Plasmid	NO	pHS0133	Plasmid		GGCTCACCATGTCAGTGCCC	GTTTGAGAGCTATGCTGGAAACAGCATAGCAAGTTCAAATAAGGCTAGTCCGTTATCAACTTGAAAAAGTGGCACCGAGTCGGTGC	TCCTCTGCATTGACTTGGG	CACTGACATGGT		CGCGGTTCTATCTAGTTACGCGTTAAACCAACTAGAA
Figure S2B	HEK293T ATP1A3 D801N c.2401A	PRJNA1211588	LAS326-1-088_S88_L001_R1_001.fastq.gz	LAS326-2-088_S88_L001_R1_001.fastq.gz	LAS326-3-088_S280_L001_R1_001.fastq.gz					PBS12_RTT23	ATP1A3 D801N	NGA2 20nt	D801N SE3	SpCas9(VRQR)-PEmax	Plasmid	NO	pHS0134	Plasmid		GGCTCACCATGTCAGTGCCC	GTTTGAGAGCTATGCTGGAAACAGCATAGCAAGTTCAAATAAGGCTAGTCCGTTATCAACTTGAAAAAGTGGCACCGAGTCGGTGC	ACCATCCTCTGCATTGACTTGGG	CACTGACATGGT		CGCGGTTCTATCTAGTTACGCGTTAAACCAACTAGAA
Figure S2B	HEK293T ATP1A3 D801N c.2401A	PRJNA1211588	LAS326-1-089_S89_L001_R1_001.fastq.gz	LAS326-2-089_S89_L001_R1_001.fastq.gz	LAS326-3-089_S281_L001_R1_001.fastq.gz					PBS12_RTT26	ATP1A3 D801N	NGA2 20nt	D801N SE3	SpCas9(VRQR)-PEmax	Plasmid	NO	pHS0135	Plasmid		GGCTCACCATGTCAGTGCCC	GTTTGAGAGCTATGCTGGAAACAGCATAGCAAGTTCAAATAAGGCTAGTCCGTTATCAACTTGAAAAAGTGGCACCGAGTCGGTGC	ATCACCATCCTCTGCATTGACTTGGG	CACTGACATGGT		CGCGGTTCTATCTAGTTACGCGTTAAACCAACTAGAA
Figure S2B	HEK293T ATP1A3 D801N c.2401A	PRJNA1211588	LAS326-1-090_S90_L001_R1_001.fastq.gz	LAS326-2-090_S90_L001_R1_001.fastq.gz	LAS326-3-090_S282_L001_R1_001.fastq.gz					PBS12_RTT29	ATP1A3 D801N	NGA2 20nt	D801N SE3	SpCas9(VRQR)-PEmax	Plasmid	NO	pHS0136	Plasmid		GGCTCACCATGTCAGTGCCC	GTTTGAGAGCTATGCTGGAAACAGCATAGCAAGTTCAAATAAGGCTAGTCCGTTATCAACTTGAAAAAGTGGCACCGAGTCGGTGC	ACCATCACCATCCTCTGCATTGACTTGGG	CACTGACATGGT		CGCGGTTCTATCTAGTTACGCGTTAAACCAACTAGAA
Figure S2B	HEK293T ATP1A3 D801N c.2401A	PRJNA1211588	LAS326-1-091_S91_L001_R1_001.fastq.gz	LAS326-2-091_S91_L001_R1_001.fastq.gz	LAS326-3-091_S283_L001_R1_001.fastq.gz					PBS13_RTT14	ATP1A3 D801N	NGA2 20nt	D801N SE3	SpCas9(VRQR)-PEmax	Plasmid	NO	pHS0137	Plasmid		GGCTCACCATGTCAGTGCCC	GTTTGAGAGCTATGCTGGAAACAGCATAGCAAGTTCAAATAAGGCTAGTCCGTTATCAACTTGAAAAAGTGGCACCGAGTCGGTGC	TGCATTGACTTGGG	CACTGACATGGTG		CGCGGTTCTATCTAGTTACGCGTTAAACCAACTAGAA
Figure S2B	HEK293T ATP1A3 D801N c.2401A	PRJNA1211588	LAS326-1-092_S92_L001_R1_001.fastq.gz	LAS326-2-092_S92_L001_R1_001.fastq.gz	LAS326-3-092_S284_L001_R1_001.fastq.gz					PBS13_RTT16	ATP1A3 D801N	NGA2 20nt	D801N SE3	SpCas9(VRQR)-PEmax	Plasmid	NO	pHS0138	Plasmid		GGCTCACCATGTCAGTGCCC	GTTTGAGAGCTATGCTGGAAACAGCATAGCAAGTTCAAATAAGGCTAGTCCGTTATCAACTTGAAAAAGTGGCACCGAGTCGGTGC	TCTGCATTGACTTGGG	CACTGACATGGTG		CGCGGTTCTATCTAGTTACGCGTTAAACCAACTAGAA
Figure S2B	HEK293T ATP1A3 D801N c.2401A	PRJNA1211588	LAS326-1-093_S93_L001_R1_001.fastq.gz	LAS326-2-093_S93_L001_R1_001.fastq.gz	LAS326-3-093_S285_L001_R1_001.fastq.gz					PBS13_RTT19	ATP1A3 D801N	NGA2 20nt	D801N SE3	SpCas9(VRQR)-PEmax	Plasmid	NO	pHS0139	Plasmid		GGCTCACCATGTCAGTGCCC	GTTTGAGAGCTATGCTGGAAACAGCATAGCAAGTTCAAATAAGGCTAGTCCGTTATCAACTTGAAAAAGTGGCACCGAGTCGGTGC	TCCTCTGCATTGACTTGGG	CACTGACATGGTG		CGCGGTTCTATCTAGTTACGCGTTAAACCAACTAGAA
Figure S2B	HEK293T ATP1A3 D801N c.2401A	PRJNA1211588	LAS326-1-094_S94_L001_R1_001.fastq.gz	LAS326-2-094_S94_L001_R1_001.fastq.gz	LAS326-3-094_S286_L001_R1_001.fastq.gz					PBS13_RTT23	ATP1A3 D801N	NGA2 20nt	D801N SE3	SpCas9(VRQR)-PEmax	Plasmid	NO	pHS0140	Plasmid		GGCTCACCATGTCAGTGCCC	GTTTGAGAGCTATGCTGGAAACAGCATAGCAAGTTCAAATAAGGCTAGTCCGTTATCAACTTGAAAAAGTGGCACCGAGTCGGTGC	ACCATCCTCTGCATTGACTTGGG	CACTGACATGGTG		CGCGGTTCTATCTAGTTACGCGTTAAACCAACTAGAA
Figure S2B	HEK293T ATP1A3 D801N c.2401A	PRJNA1211588	LAS326-1-095_S95_L001_R1_001.fastq.gz	LAS326-2-095_S95_L001_R1_001.fastq.gz	LAS326-3-095_S287_L001_R1_001.fastq.gz					PBS13_RTT26	ATP1A3 D801N	NGA2 20nt	D801N SE3	SpCas9(VRQR)-PEmax	Plasmid	NO	pHS0141	Plasmid		GGCTCACCATGTCAGTGCCC	GTTTGAGAGCTATGCTGGAAACAGCATAGCAAGTTCAAATAAGGCTAGTCCGTTATCAACTTGAAAAAGTGGCACCGAGTCGGTGC	ATCACCATCCTCTGCATTGACTTGGG	CACTGACATGGTG		CGCGGTTCTATCTAGTTACGCGTTAAACCAACTAGAA
Figure S2B	HEK293T ATP1A3 D801N c.2401A	PRJNA1211588	LAS326-1-096_S96_L001_R1_001.fastq.gz	LAS326-2-096_S96_L001_R1_001.fastq.gz	LAS326-3-096_S288_L001_R1_001.fastq.gz					PBS13_RTT29	ATP1A3 D801N	NGA2 20nt	D801N SE3	SpCas9(VRQR)-PEmax	Plasmid	NO	pHS0142	Plasmid		GGCTCACCATGTCAGTGCCC	GTTTGAGAGCTATGCTGGAAACAGCATAGCAAGTTCAAATAAGGCTAGTCCGTTATCAACTTGAAAAAGTGGCACCGAGTCGGTGC	ACCATCACCATCCTCTGCATTGACTTGGG	CACTGACATGGTG		CGCGGTTCTATCTAGTTACGCGTTAAACCAACTAGAA
Figure S2B	HEK293T ATP1A3 D801N c.2401A	PRJNA1211588	LAS326-1-097_S37_L001_R1_001.fastq.gz	LAS326-2-097_S133_L001_R1_001.fastq.gz	LAS326-3-097_S229_L001_R1_001.fastq.gz					No edit	ATP1A3 D801N	none	none	none	none	NO
Figure S2C	HEK293T ATP1A3 D801N c.2401A	PRJNA1211588	LAS329-1-01_S1_L001_R1_001.fastq.gz	LAS329-2-01_S9_L001_R1_001.fastq.gz	LAS329-3-01_S97_L001_R1_001.fastq.gz					+89	ATP1A3 D801N	NGA2 20nt	D801N SE1	SpCas9(VRQR)-PEmax	Plasmid	NO	pHS0085	Plasmid		GGCTCACCATGTCAGTGCCC	GTTTGAGAGCTATGCTGGAAACAGCATAGCAAGTTCAAATAAGGCTAGTCCGTTATCAACTTGAAAAAGTGGCACCGAGTCGGTGC	TCCTCTGCATTGACTTAGG	CACTGACATGGT		CGCGGTTCTATCTAGTTACGCGTTAAACCAACTAGAA	pHS0143	Plasmid		gCCTGACCAGCAATATCCCGG	GTTTGAGAGCTATGCTGGAAACAGCATAGCAAGTTCAAATAAGGCTAGTCCGTTATCAACTTGAAAAAGTGGCACCGAGTCGGTGC
Figure S2C	HEK293T ATP1A3 D801N c.2401A	PRJNA1211588	LAS329-1-02_S2_L001_R1_001.fastq.gz	LAS329-2-02_S10_L001_R1_001.fastq.gz	LAS329-3-02_S98_L001_R1_001.fastq.gz					0	ATP1A3 D801N	NGA2 20nt	D801N SE1	SpCas9(VRQR)-PEmax	Plasmid	NO	pHS0085	Plasmid		GGCTCACCATGTCAGTGCCC	GTTTGAGAGCTATGCTGGAAACAGCATAGCAAGTTCAAATAAGGCTAGTCCGTTATCAACTTGAAAAAGTGGCACCGAGTCGGTGC	TCCTCTGCATTGACTTAGG	CACTGACATGGT		CGCGGTTCTATCTAGTTACGCGTTAAACCAACTAGAA	pHS0149	Plasmid		gCTCTGCATTGACTTAGGCAC	GTTTGAGAGCTATGCTGGAAACAGCATAGCAAGTTCAAATAAGGCTAGTCCGTTATCAACTTGAAAAAGTGGCACCGAGTCGGTGC
Figure S2C	HEK293T ATP1A3 D801N c.2401A	PRJNA1211588	LAS329-1-03_S3_L001_R1_001.fastq.gz	LAS329-2-03_S11_L001_R1_001.fastq.gz	LAS329-3-03_S99_L001_R1_001.fastq.gz					-8	ATP1A3 D801N	NGA2 20nt	D801N SE1	SpCas9(VRQR)-PEmax	Plasmid	NO	pHS0086	Plasmid		GGCTCACCATGTCAGTGCCC	GTTTGAGAGCTATGCTGGAAACAGCATAGCAAGTTCAAATAAGGCTAGTCCGTTATCAACTTGAAAAAGTGGCACCGAGTCGGTGC	TCCTCTGCATTGACTTAGG	CACTGACATGGT		CGCGGTTCTATCTAGTTACGCGTTAAACCAACTAGAA	pHS0150	Plasmid		gTGACTTAGGCACTGACATGG	GTTTGAGAGCTATGCTGGAAACAGCATAGCAAGTTCAAATAAGGCTAGTCCGTTATCAACTTGAAAAAGTGGCACCGAGTCGGTGC
Figure S2C	HEK293T ATP1A3 D801N c.2401A	PRJNA1211588	LAS329-1-04_S4_L001_R1_001.fastq.gz	LAS329-2-04_S12_L001_R1_001.fastq.gz	LAS329-3-04_S100_L001_R1_001.fastq.gz					-37	ATP1A3 D801N	NGA2 20nt	D801N SE1	SpCas9(VRQR)-PEmax	Plasmid	NO	pHS0087	Plasmid		GGCTCACCATGTCAGTGCCC	GTTTGAGAGCTATGCTGGAAACAGCATAGCAAGTTCAAATAAGGCTAGTCCGTTATCAACTTGAAAAAGTGGCACCGAGTCGGTGC	TCCTCTGCATTGACTTAGG	CACTGACATGGT		CGCGGTTCTATCTAGTTACGCGTTAAACCAACTAGAA	pHS0146	Plasmid		GCAGCCACCCTTGGGGCCCA	GTTTGAGAGCTATGCTGGAAACAGCATAGCAAGTTCAAATAAGGCTAGTCCGTTATCAACTTGAAAAAGTGGCACCGAGTCGGTGC
Figure S2C	HEK293T ATP1A3 D801N c.2401A	PRJNA1211588	LAS329-1-05_S5_L001_R1_001.fastq.gz	LAS329-2-05_S105_L001_R1_001.fastq.gz	LAS329-3-05_S101_L001_R1_001.fastq.gz					-44	ATP1A3 D801N	NGA2 20nt	D801N SE1	SpCas9(VRQR)-PEmax	Plasmid	NO	pHS0088	Plasmid		GGCTCACCATGTCAGTGCCC	GTTTGAGAGCTATGCTGGAAACAGCATAGCAAGTTCAAATAAGGCTAGTCCGTTATCAACTTGAAAAAGTGGCACCGAGTCGGTGC	TCCTCTGCATTGACTTAGG	CACTGACATGGT		CGCGGTTCTATCTAGTTACGCGTTAAACCAACTAGAA	pHS0147	Plasmid		gCCCTTGGGGCCCAGGAGGGT	GTTTGAGAGCTATGCTGGAAACAGCATAGCAAGTTCAAATAAGGCTAGTCCGTTATCAACTTGAAAAAGTGGCACCGAGTCGGTGC
Figure S2C	HEK293T ATP1A3 D801N c.2401A	PRJNA1211588	LAS329-1-08_S8_L001_R1_001.fastq.gz	LAS329-2-08_S108_L001_R1_001.fastq.gz	LAS329-3-08_S104_L001_R1_001.fastq.gz					No nick	ATP1A3 D801N	NGA2 20nt	D801N SE1	SpCas9(VRQR)-PEmax	Plasmid	NO	pHS0089	Plasmid		GGCTCACCATGTCAGTGCCC	GTTTGAGAGCTATGCTGGAAACAGCATAGCAAGTTCAAATAAGGCTAGTCCGTTATCAACTTGAAAAAGTGGCACCGAGTCGGTGC	TCCTCTGCATTGACTTAGG	CACTGACATGGT		CGCGGTTCTATCTAGTTACGCGTTAAACCAACTAGAA
Figure S2C	HEK293T ATP1A3 D801N c.2401A	PRJNA1211588	LAS329-1-25_S37_L001_R1_001.fastq.gz	LAS329-2-25_S45_L001_R1_001.fastq.gz	LAS329-3-25_S133_L001_R1_001.fastq.gz					No edit	ATP1A3 D801N	none	none	none	none	NO
Figure S2C	HEK293T ATP1A3 D801N c.2401A	PRJNA1211588	LAS329-1-09_S13_L001_R1_001.fastq.gz	LAS329-2-09_S21_L001_R1_001.fastq.gz	LAS329-3-09_S109_L001_R1_001.fastq.gz					+89	ATP1A3 D801N	NGA2 20nt	D801N SE2	SpCas9(VRQR)-PEmax	Plasmid	NO	pHS0108	Plasmid		GGCTCACCATGTCAGTGCCC	GTTTGAGAGCTATGCTGGAAACAGCATAGCAAGTTCAAATAAGGCTAGTCCGTTATCAACTTGAAAAAGTGGCACCGAGTCGGTGC	TCTGCATCGACTTGGG	CACTGACATGGT		CGCGGTTCTATCTAGTTACGCGTTAAACCAACTAGAA	pHS0143	Plasmid		gCCTGACCAGCAATATCCCGG	GTTTGAGAGCTATGCTGGAAACAGCATAGCAAGTTCAAATAAGGCTAGTCCGTTATCAACTTGAAAAAGTGGCACCGAGTCGGTGC
Figure S2C	HEK293T ATP1A3 D801N c.2401A	PRJNA1211588	LAS329-1-10_S14_L001_R1_001.fastq.gz	LAS329-2-10_S22_L001_R1_001.fastq.gz	LAS329-3-10_S110_L001_R1_001.fastq.gz					0	ATP1A3 D801N	NGA2 20nt	D801N SE2	SpCas9(VRQR)-PEmax	Plasmid	NO	pHS0108	Plasmid		GGCTCACCATGTCAGTGCCC	GTTTGAGAGCTATGCTGGAAACAGCATAGCAAGTTCAAATAAGGCTAGTCCGTTATCAACTTGAAAAAGTGGCACCGAGTCGGTGC	TCTGCATCGACTTGGG	CACTGACATGGT		CGCGGTTCTATCTAGTTACGCGTTAAACCAACTAGAA	pHS0151	Plasmid		gCTCTGCATCGACTTGGGCAC	GTTTGAGAGCTATGCTGGAAACAGCATAGCAAGTTCAAATAAGGCTAGTCCGTTATCAACTTGAAAAAGTGGCACCGAGTCGGTGC
Figure S2C	HEK293T ATP1A3 D801N c.2401A	PRJNA1211588	LAS329-1-11_S15_L001_R1_001.fastq.gz	LAS329-2-11_S23_L001_R1_001.fastq.gz	LAS329-3-11_S111_L001_R1_001.fastq.gz					-8	ATP1A3 D801N	NGA2 20nt	D801N SE2	SpCas9(VRQR)-PEmax	Plasmid	NO	pHS0108	Plasmid		GGCTCACCATGTCAGTGCCC	GTTTGAGAGCTATGCTGGAAACAGCATAGCAAGTTCAAATAAGGCTAGTCCGTTATCAACTTGAAAAAGTGGCACCGAGTCGGTGC	TCTGCATCGACTTGGG	CACTGACATGGT		CGCGGTTCTATCTAGTTACGCGTTAAACCAACTAGAA	pHS0152	Plasmid		gCGACTTGGGCACTGACATGG	GTTTGAGAGCTATGCTGGAAACAGCATAGCAAGTTCAAATAAGGCTAGTCCGTTATCAACTTGAAAAAGTGGCACCGAGTCGGTGC
Figure S2C	HEK293T ATP1A3 D801N c.2401A	PRJNA1211588	LAS329-1-12_S16_L001_R1_001.fastq.gz	LAS329-2-12_S24_L001_R1_001.fastq.gz	LAS329-3-12_S112_L001_R1_001.fastq.gz					-37	ATP1A3 D801N	NGA2 20nt	D801N SE2	SpCas9(VRQR)-PEmax	Plasmid	NO	pHS0108	Plasmid		GGCTCACCATGTCAGTGCCC	GTTTGAGAGCTATGCTGGAAACAGCATAGCAAGTTCAAATAAGGCTAGTCCGTTATCAACTTGAAAAAGTGGCACCGAGTCGGTGC	TCTGCATCGACTTGGG	CACTGACATGGT		CGCGGTTCTATCTAGTTACGCGTTAAACCAACTAGAA	pHS0146	Plasmid		GCAGCCACCCTTGGGGCCCA	GTTTGAGAGCTATGCTGGAAACAGCATAGCAAGTTCAAATAAGGCTAGTCCGTTATCAACTTGAAAAAGTGGCACCGAGTCGGTGC
Figure S2C	HEK293T ATP1A3 D801N c.2401A	PRJNA1211588	LAS329-1-13_S17_L001_R1_001.fastq.gz	LAS329-2-13_S117_L001_R1_001.fastq.gz	LAS329-3-13_S113_L001_R1_001.fastq.gz					-44	ATP1A3 D801N	NGA2 20nt	D801N SE2	SpCas9(VRQR)-PEmax	Plasmid	NO	pHS0108	Plasmid		GGCTCACCATGTCAGTGCCC	GTTTGAGAGCTATGCTGGAAACAGCATAGCAAGTTCAAATAAGGCTAGTCCGTTATCAACTTGAAAAAGTGGCACCGAGTCGGTGC	TCTGCATCGACTTGGG	CACTGACATGGT		CGCGGTTCTATCTAGTTACGCGTTAAACCAACTAGAA	pHS0147	Plasmid		gCCCTTGGGGCCCAGGAGGGT	GTTTGAGAGCTATGCTGGAAACAGCATAGCAAGTTCAAATAAGGCTAGTCCGTTATCAACTTGAAAAAGTGGCACCGAGTCGGTGC
Figure S2C	HEK293T ATP1A3 D801N c.2401A	PRJNA1211588	LAS329-1-16_S20_L001_R1_001.fastq.gz	LAS329-2-16_S120_L001_R1_001.fastq.gz	LAS329-3-16_S116_L001_R1_001.fastq.gz					No nick	ATP1A3 D801N	NGA2 20nt	D801N SE2	SpCas9(VRQR)-PEmax	Plasmid	NO	pHS0108	Plasmid		GGCTCACCATGTCAGTGCCC	GTTTGAGAGCTATGCTGGAAACAGCATAGCAAGTTCAAATAAGGCTAGTCCGTTATCAACTTGAAAAAGTGGCACCGAGTCGGTGC	TCTGCATCGACTTGGG	CACTGACATGGT		CGCGGTTCTATCTAGTTACGCGTTAAACCAACTAGAA
Figure S2C	HEK293T ATP1A3 D801N c.2401A	PRJNA1211588	LAS329-1-25_S37_L001_R1_001.fastq.gz	LAS329-2-25_S45_L001_R1_001.fastq.gz	LAS329-3-25_S133_L001_R1_001.fastq.gz					No edit	ATP1A3 D801N	none	none	none	none	NO
Figure S2C	HEK293T ATP1A3 D801N c.2401A	PRJNA1211588	LAS329-1-17_S25_L001_R1_001.fastq.gz	LAS329-2-17_S33_L001_R1_001.fastq.gz	LAS329-3-17_S121_L001_R1_001.fastq.gz					+89	ATP1A3 D801N	NGA2 20nt	D801N SE3	SpCas9(VRQR)-PEmax	Plasmid	NO	pHS0127	Plasmid		GGCTCACCATGTCAGTGCCC	GTTTGAGAGCTATGCTGGAAACAGCATAGCAAGTTCAAATAAGGCTAGTCCGTTATCAACTTGAAAAAGTGGCACCGAGTCGGTGC	TCCTCTGCATTGACTTGGG	CACTGACATGG		CGCGGTTCTATCTAGTTACGCGTTAAACCAACTAGAA	pHS0143	Plasmid		gCCTGACCAGCAATATCCCGG	GTTTGAGAGCTATGCTGGAAACAGCATAGCAAGTTCAAATAAGGCTAGTCCGTTATCAACTTGAAAAAGTGGCACCGAGTCGGTGC
Figure S2C	HEK293T ATP1A3 D801N c.2401A	PRJNA1211588	LAS329-1-18_S26_L001_R1_001.fastq.gz	LAS329-2-18_S34_L001_R1_001.fastq.gz	LAS329-3-18_S122_L001_R1_001.fastq.gz					0	ATP1A3 D801N	NGA2 20nt	D801N SE3	SpCas9(VRQR)-PEmax	Plasmid	NO	pHS0127	Plasmid		GGCTCACCATGTCAGTGCCC	GTTTGAGAGCTATGCTGGAAACAGCATAGCAAGTTCAAATAAGGCTAGTCCGTTATCAACTTGAAAAAGTGGCACCGAGTCGGTGC	TCCTCTGCATTGACTTGGG	CACTGACATGG		CGCGGTTCTATCTAGTTACGCGTTAAACCAACTAGAA	pHS0153	Plasmid		gCTCTGCATTGACTTGGGCAC	GTTTGAGAGCTATGCTGGAAACAGCATAGCAAGTTCAAATAAGGCTAGTCCGTTATCAACTTGAAAAAGTGGCACCGAGTCGGTGC
Figure S2C	HEK293T ATP1A3 D801N c.2401A	PRJNA1211588	LAS329-1-19_S27_L001_R1_001.fastq.gz	LAS329-2-19_S35_L001_R1_001.fastq.gz	LAS329-3-19_S123_L001_R1_001.fastq.gz					-8	ATP1A3 D801N	NGA2 20nt	D801N SE3	SpCas9(VRQR)-PEmax	Plasmid	NO	pHS0127	Plasmid		GGCTCACCATGTCAGTGCCC	GTTTGAGAGCTATGCTGGAAACAGCATAGCAAGTTCAAATAAGGCTAGTCCGTTATCAACTTGAAAAAGTGGCACCGAGTCGGTGC	TCCTCTGCATTGACTTGGG	CACTGACATGG		CGCGGTTCTATCTAGTTACGCGTTAAACCAACTAGAA	pHS0154	Plasmid		gTGACTTGGGCACTGACATGG	GTTTGAGAGCTATGCTGGAAACAGCATAGCAAGTTCAAATAAGGCTAGTCCGTTATCAACTTGAAAAAGTGGCACCGAGTCGGTGC
Figure S2C	HEK293T ATP1A3 D801N c.2401A	PRJNA1211588	LAS329-1-20_S28_L001_R1_001.fastq.gz	LAS329-2-20_S36_L001_R1_001.fastq.gz	LAS329-3-20_S124_L001_R1_001.fastq.gz					-37	ATP1A3 D801N	NGA2 20nt	D801N SE3	SpCas9(VRQR)-PEmax	Plasmid	NO	pHS0127	Plasmid		GGCTCACCATGTCAGTGCCC	GTTTGAGAGCTATGCTGGAAACAGCATAGCAAGTTCAAATAAGGCTAGTCCGTTATCAACTTGAAAAAGTGGCACCGAGTCGGTGC	TCCTCTGCATTGACTTGGG	CACTGACATGG		CGCGGTTCTATCTAGTTACGCGTTAAACCAACTAGAA	pHS0146	Plasmid		GCAGCCACCCTTGGGGCCCA	GTTTGAGAGCTATGCTGGAAACAGCATAGCAAGTTCAAATAAGGCTAGTCCGTTATCAACTTGAAAAAGTGGCACCGAGTCGGTGC
Figure S2C	HEK293T ATP1A3 D801N c.2401A	PRJNA1211588	LAS329-1-21_S29_L001_R1_001.fastq.gz	LAS329-2-21_S129_L001_R1_001.fastq.gz	LAS329-3-21_S125_L001_R1_001.fastq.gz					-44	ATP1A3 D801N	NGA2 20nt	D801N SE3	SpCas9(VRQR)-PEmax	Plasmid	NO	pHS0127	Plasmid		GGCTCACCATGTCAGTGCCC	GTTTGAGAGCTATGCTGGAAACAGCATAGCAAGTTCAAATAAGGCTAGTCCGTTATCAACTTGAAAAAGTGGCACCGAGTCGGTGC	TCCTCTGCATTGACTTGGG	CACTGACATGG		CGCGGTTCTATCTAGTTACGCGTTAAACCAACTAGAA	pHS0147	Plasmid		gCCCTTGGGGCCCAGGAGGGT	GTTTGAGAGCTATGCTGGAAACAGCATAGCAAGTTCAAATAAGGCTAGTCCGTTATCAACTTGAAAAAGTGGCACCGAGTCGGTGC
Figure S2C	HEK293T ATP1A3 D801N c.2401A	PRJNA1211588	LAS329-1-24_S32_L001_R1_001.fastq.gz	LAS329-2-24_S132_L001_R1_001.fastq.gz	LAS329-3-24_S128_L001_R1_001.fastq.gz					No nick	ATP1A3 D801N	NGA2 20nt	D801N SE3	SpCas9(VRQR)-PEmax	Plasmid	NO	pHS0127	Plasmid		GGCTCACCATGTCAGTGCCC	GTTTGAGAGCTATGCTGGAAACAGCATAGCAAGTTCAAATAAGGCTAGTCCGTTATCAACTTGAAAAAGTGGCACCGAGTCGGTGC	TCCTCTGCATTGACTTGGG	CACTGACATGG		CGCGGTTCTATCTAGTTACGCGTTAAACCAACTAGAA
Figure S2C	HEK293T ATP1A3 D801N c.2401A	PRJNA1211588	LAS329-1-25_S37_L001_R1_001.fastq.gz	LAS329-2-25_S45_L001_R1_001.fastq.gz	LAS329-3-25_S133_L001_R1_001.fastq.gz					No edit	ATP1A3 D801N	none	none	none	none	NO
Figure S2D	HEK293T ATP1A3 D801N c.2401A	PRJNA1211588	LAS330-1-27_S219_L001_R1_001.fastq.gz	LAS330-2-27_S315_L001_R1_001.fastq.gz	LAS330-3-27_S411_L001_R1_001.fastq.gz					VRQR-PEmax	ATP1A3 D801N	NGA2 20nt	D801N SE1	SpCas9(VRQR)-PEmax	Plasmid	NO	pHS0085	Plasmid		GGCTCACCATGTCAGTGCCC	GTTTGAGAGCTATGCTGGAAACAGCATAGCAAGTTCAAATAAGGCTAGTCCGTTATCAACTTGAAAAAGTGGCACCGAGTCGGTGC	TCCTCTGCATTGACTTAGG	CACTGACATGGT		CGCGGTTCTATCTAGTTACGCGTTAAACCAACTAGAA	pHS0143	Plasmid		gCCTGACCAGCAATATCCCGG	GTTTGAGAGCTATGCTGGAAACAGCATAGCAAGTTCAAATAAGGCTAGTCCGTTATCAACTTGAAAAAGTGGCACCGAGTCGGTGC
Figure S2D	HEK293T ATP1A3 D801N c.2401A	PRJNA1211588	LAS330-1-28_S220_L001_R1_001.fastq.gz	LAS330-2-28_S316_L001_R1_001.fastq.gz	LAS330-3-28_S412_L001_R1_001.fastq.gz					VRQR-PE6b	ATP1A3 D801N	NGA2 20nt	D801N SE1	SpCas9(VRQR)-PE6b	Plasmid	NO	pHS0085	Plasmid		GGCTCACCATGTCAGTGCCC	GTTTGAGAGCTATGCTGGAAACAGCATAGCAAGTTCAAATAAGGCTAGTCCGTTATCAACTTGAAAAAGTGGCACCGAGTCGGTGC	TCCTCTGCATTGACTTAGG	CACTGACATGGT		CGCGGTTCTATCTAGTTACGCGTTAAACCAACTAGAA	pHS0143	Plasmid		gCCTGACCAGCAATATCCCGG	GTTTGAGAGCTATGCTGGAAACAGCATAGCAAGTTCAAATAAGGCTAGTCCGTTATCAACTTGAAAAAGTGGCACCGAGTCGGTGC
Figure S2D	HEK293T ATP1A3 D801N c.2401A	PRJNA1211588	LAS330-1-29_S221_L001_R1_001.fastq.gz	LAS330-2-29_S317_L001_R1_001.fastq.gz	LAS330-3-29_S413_L001_R1_001.fastq.gz					VRQR-PE6c	ATP1A3 D801N	NGA2 20nt	D801N SE1	SpCas9(VRQR)-PE6c	Plasmid	NO	pHS0085	Plasmid		GGCTCACCATGTCAGTGCCC	GTTTGAGAGCTATGCTGGAAACAGCATAGCAAGTTCAAATAAGGCTAGTCCGTTATCAACTTGAAAAAGTGGCACCGAGTCGGTGC	TCCTCTGCATTGACTTAGG	CACTGACATGGT		CGCGGTTCTATCTAGTTACGCGTTAAACCAACTAGAA	pHS0143	Plasmid		gCCTGACCAGCAATATCCCGG	GTTTGAGAGCTATGCTGGAAACAGCATAGCAAGTTCAAATAAGGCTAGTCCGTTATCAACTTGAAAAAGTGGCACCGAGTCGGTGC
Figure S2D	HEK293T ATP1A3 D801N c.2401A	PRJNA1211588	LAS330-1-30_S222_L001_R1_001.fastq.gz	LAS330-2-30_S318_L001_R1_001.fastq.gz	LAS330-3-30_S414_L001_R1_001.fastq.gz					VRQR-PE6d	ATP1A3 D801N	NGA2 20nt	D801N SE1	SpCas9(VRQR)-PE6d	Plasmid	NO	pHS0085	Plasmid		GGCTCACCATGTCAGTGCCC	GTTTGAGAGCTATGCTGGAAACAGCATAGCAAGTTCAAATAAGGCTAGTCCGTTATCAACTTGAAAAAGTGGCACCGAGTCGGTGC	TCCTCTGCATTGACTTAGG	CACTGACATGGT		CGCGGTTCTATCTAGTTACGCGTTAAACCAACTAGAA	pHS0143	Plasmid		gCCTGACCAGCAATATCCCGG	GTTTGAGAGCTATGCTGGAAACAGCATAGCAAGTTCAAATAAGGCTAGTCCGTTATCAACTTGAAAAAGTGGCACCGAGTCGGTGC
Figure S2D	HEK293T ATP1A3 D801N c.2401A	PRJNA1211588	LAS330-1-26_S218_L001_R1_001.fastq.gz	LAS330-2-26_S314_L001_R1_001.fastq.gz	LAS330-3-26_S410_L001_R1_001.fastq.gz					No edit	ATP1A3 D801N	none	none	none	none	NO
Figure S2E	HEK293T ATP1A3 D801N c.2401A	PRJNA1211588	LAS330-1-43_S235_L001_R1_001.fastq.gz	LAS330-2-43_S331_L001_R1_001.fastq.gz	LAS330-3-43_S427_L001_R1_001.fastq.gz					+82, PAM	ATP1A3 D801N	NGA2 20nt	D801N SE1	SpCas9(VRQR)-PEmax	Plasmid	NO	pHS0085	Plasmid		GGCTCACCATGTCAGTGCCC	GTTTGAGAGCTATGCTGGAAACAGCATAGCAAGTTCAAATAAGGCTAGTCCGTTATCAACTTGAAAAAGTGGCACCGAGTCGGTGC	TCCTCTGCATTGACTTAGG	CACTGACATGGT		CGCGGTTCTATCTAGTTACGCGTTAAACCAACTAGAA	pHS0143	Plasmid		gCCTGACCAGCAATATCCCGG	GTTTGAGAGCTATGCTGGAAACAGCATAGCAAGTTCAAATAAGGCTAGTCCGTTATCAACTTGAAAAAGTGGCACCGAGTCGGTGC	+82, PAM	Plasmid		gAGGGCGTGATCTCCG	GTTTGAGAGCTATGCTGGAAACAGCATAGCAAGTTCAAATAAGGCTAGTCCGTTATCAACTTGAAAAAGTGGCACCGAGTCGGTGC
Figure S2E	HEK293T ATP1A3 D801N c.2401A	PRJNA1211588	LAS330-1-41_S233_L001_R1_001.fastq.gz	LAS330-2-41_S329_L001_R1_001.fastq.gz	LAS330-3-41_S425_L001_R1_001.fastq.gz					+73, PAM	ATP1A3 D801N	NGA2 20nt	D801N SE1	SpCas9(VRQR)-PEmax	Plasmid	NO	pHS0085	Plasmid		GGCTCACCATGTCAGTGCCC	GTTTGAGAGCTATGCTGGAAACAGCATAGCAAGTTCAAATAAGGCTAGTCCGTTATCAACTTGAAAAAGTGGCACCGAGTCGGTGC	TCCTCTGCATTGACTTAGG	CACTGACATGGT		CGCGGTTCTATCTAGTTACGCGTTAAACCAACTAGAA	pHS0143	Plasmid		gCCTGACCAGCAATATCCCGG	GTTTGAGAGCTATGCTGGAAACAGCATAGCAAGTTCAAATAAGGCTAGTCCGTTATCAACTTGAAAAAGTGGCACCGAGTCGGTGC	+73, PAM	Plasmid		gACAGCAGGAAGGGCG	GTTTGAGAGCTATGCTGGAAACAGCATAGCAAGTTCAAATAAGGCTAGTCCGTTATCAACTTGAAAAAGTGGCACCGAGTCGGTGC
Figure S2E	HEK293T ATP1A3 D801N c.2401A	PRJNA1211588	LAS330-1-01_S193_L001_R1_001.fastq.gz	LAS330-2-01_S289_L001_R1_001.fastq.gz	LAS330-3-01_S385_L001_R1_001.fastq.gz					+69, PAM	ATP1A3 D801N	NGA2 20nt	D801N SE1	SpCas9(VRQR)-PEmax	Plasmid	NO	pHS0085	Plasmid		GGCTCACCATGTCAGTGCCC	GTTTGAGAGCTATGCTGGAAACAGCATAGCAAGTTCAAATAAGGCTAGTCCGTTATCAACTTGAAAAAGTGGCACCGAGTCGGTGC	TCCTCTGCATTGACTTAGG	CACTGACATGGT		CGCGGTTCTATCTAGTTACGCGTTAAACCAACTAGAA	pHS0143	Plasmid		gCCTGACCAGCAATATCCCGG	GTTTGAGAGCTATGCTGGAAACAGCATAGCAAGTTCAAATAAGGCTAGTCCGTTATCAACTTGAAAAAGTGGCACCGAGTCGGTGC	+69, PAM	Plasmid		gTGAACAGCAGGAAG	GTTTGAGAGCTATGCTGGAAACAGCATAGCAAGTTCAAATAAGGCTAGTCCGTTATCAACTTGAAAAAGTGGCACCGAGTCGGTGC
Figure S2E	HEK293T ATP1A3 D801N c.2401A	PRJNA1211588	LAS330-1-40_S232_L001_R1_001.fastq.gz	LAS330-2-40_S328_L001_R1_001.fastq.gz	LAS330-3-40_S424_L001_R1_001.fastq.gz					+64, PAM	ATP1A3 D801N	NGA2 20nt	D801N SE1	SpCas9(VRQR)-PEmax	Plasmid	NO	pHS0085	Plasmid		GGCTCACCATGTCAGTGCCC	GTTTGAGAGCTATGCTGGAAACAGCATAGCAAGTTCAAATAAGGCTAGTCCGTTATCAACTTGAAAAAGTGGCACCGAGTCGGTGC	TCCTCTGCATTGACTTAGG	CACTGACATGGT		CGCGGTTCTATCTAGTTACGCGTTAAACCAACTAGAA	pHS0143	Plasmid		gCCTGACCAGCAATATCCCGG	GTTTGAGAGCTATGCTGGAAACAGCATAGCAAGTTCAAATAAGGCTAGTCCGTTATCAACTTGAAAAAGTGGCACCGAGTCGGTGC	+64, PAM	Plasmid		gCATGATGAACAGCA	GTTTGAGAGCTATGCTGGAAACAGCATAGCAAGTTCAAATAAGGCTAGTCCGTTATCAACTTGAAAAAGTGGCACCGAGTCGGTGC
Figure S2E	HEK293T ATP1A3 D801N c.2401A	PRJNA1211588	LAS330-1-38_S230_L001_R1_001.fastq.gz	LAS330-2-38_S326_L001_R1_001.fastq.gz	LAS330-3-38_S422_L001_R1_001.fastq.gz					+55, PAM	ATP1A3 D801N	NGA2 20nt	D801N SE1	SpCas9(VRQR)-PEmax	Plasmid	NO	pHS0085	Plasmid		GGCTCACCATGTCAGTGCCC	GTTTGAGAGCTATGCTGGAAACAGCATAGCAAGTTCAAATAAGGCTAGTCCGTTATCAACTTGAAAAAGTGGCACCGAGTCGGTGC	TCCTCTGCATTGACTTAGG	CACTGACATGGT		CGCGGTTCTATCTAGTTACGCGTTAAACCAACTAGAA	pHS0143	Plasmid		gCCTGACCAGCAATATCCCGG	GTTTGAGAGCTATGCTGGAAACAGCATAGCAAGTTCAAATAAGGCTAGTCCGTTATCAACTTGAAAAAGTGGCACCGAGTCGGTGC	+55, PAM	Plasmid		GGATGTTGGCCATGA	GTTTGAGAGCTATGCTGGAAACAGCATAGCAAGTTCAAATAAGGCTAGTCCGTTATCAACTTGAAAAAGTGGCACCGAGTCGGTGC
Figure S2E	HEK293T ATP1A3 D801N c.2401A	PRJNA1211588	LAS330-1-37_S229_L001_R1_001.fastq.gz	LAS330-2-37_S325_L001_R1_001.fastq.gz	LAS330-3-37_S421_L001_R1_001.fastq.gz					+52, PAM	ATP1A3 D801N	NGA2 20nt	D801N SE1	SpCas9(VRQR)-PEmax	Plasmid	NO	pHS0085	Plasmid		GGCTCACCATGTCAGTGCCC	GTTTGAGAGCTATGCTGGAAACAGCATAGCAAGTTCAAATAAGGCTAGTCCGTTATCAACTTGAAAAAGTGGCACCGAGTCGGTGC	TCCTCTGCATTGACTTAGG	CACTGACATGGT		CGCGGTTCTATCTAGTTACGCGTTAAACCAACTAGAA	pHS0143	Plasmid		gCCTGACCAGCAATATCCCGG	GTTTGAGAGCTATGCTGGAAACAGCATAGCAAGTTCAAATAAGGCTAGTCCGTTATCAACTTGAAAAAGTGGCACCGAGTCGGTGC	+52, PAM	Plasmid		GCGGGATGTTGGCCA	GTTTGAGAGCTATGCTGGAAACAGCATAGCAAGTTCAAATAAGGCTAGTCCGTTATCAACTTGAAAAAGTGGCACCGAGTCGGTGC
Figure S2E	HEK293T ATP1A3 D801N c.2401A	PRJNA1211588	LAS330-1-36_S228_L001_R1_001.fastq.gz	LAS330-2-36_S324_L001_R1_001.fastq.gz	LAS330-3-36_S420_L001_R1_001.fastq.gz					+40, PAM	ATP1A3 D801N	NGA2 20nt	D801N SE1	SpCas9(VRQR)-PEmax	Plasmid	NO	pHS0085	Plasmid		GGCTCACCATGTCAGTGCCC	GTTTGAGAGCTATGCTGGAAACAGCATAGCAAGTTCAAATAAGGCTAGTCCGTTATCAACTTGAAAAAGTGGCACCGAGTCGGTGC	TCCTCTGCATTGACTTAGG	CACTGACATGGT		CGCGGTTCTATCTAGTTACGCGTTAAACCAACTAGAA	pHS0143	Plasmid		gCCTGACCAGCAATATCCCGG	GTTTGAGAGCTATGCTGGAAACAGCATAGCAAGTTCAAATAAGGCTAGTCCGTTATCAACTTGAAAAAGTGGCACCGAGTCGGTGC	+40, PAM	Plasmid		GCCCAGGGGCAGCG	GTTTGAGAGCTATGCTGGAAACAGCATAGCAAGTTCAAATAAGGCTAGTCCGTTATCAACTTGAAAAAGTGGCACCGAGTCGGTGC
Figure S2E	HEK293T ATP1A3 D801N c.2401A	PRJNA1211588	LAS330-1-48_S240_L001_R1_001.fastq.gz	LAS330-2-48_S336_L001_R1_001.fastq.gz	LAS330-3-48_S432_L001_R1_001.fastq.gz					+36, PAM	ATP1A3 D801N	NGA2 20nt	D801N SE1	SpCas9(VRQR)-PEmax	Plasmid	NO	pHS0085	Plasmid		GGCTCACCATGTCAGTGCCC	GTTTGAGAGCTATGCTGGAAACAGCATAGCAAGTTCAAATAAGGCTAGTCCGTTATCAACTTGAAAAAGTGGCACCGAGTCGGTGC	TCCTCTGCATTGACTTAGG	CACTGACATGGT		CGCGGTTCTATCTAGTTACGCGTTAAACCAACTAGAA	pHS0143	Plasmid		gCCTGACCAGCAATATCCCGG	GTTTGAGAGCTATGCTGGAAACAGCATAGCAAGTTCAAATAAGGCTAGTCCGTTATCAACTTGAAAAAGTGGCACCGAGTCGGTGC	+36, PAM	Plasmid		gTGGTGCCCAGGGGC	GTTTGAGAGCTATGCTGGAAACAGCATAGCAAGTTCAAATAAGGCTAGTCCGTTATCAACTTGAAAAAGTGGCACCGAGTCGGTGC
Figure S2E	HEK293T ATP1A3 D801N c.2401A	PRJNA1211588	LAS330-1-34_S226_L001_R1_001.fastq.gz	LAS330-2-34_S322_L001_R1_001.fastq.gz	LAS330-3-34_S418_L001_R1_001.fastq.gz					+19, PAM	ATP1A3 D801N	NGA2 20nt	D801N SE1	SpCas9(VRQR)-PEmax	Plasmid	NO	pHS0085	Plasmid		GGCTCACCATGTCAGTGCCC	GTTTGAGAGCTATGCTGGAAACAGCATAGCAAGTTCAAATAAGGCTAGTCCGTTATCAACTTGAAAAAGTGGCACCGAGTCGGTGC	TCCTCTGCATTGACTTAGG	CACTGACATGGT		CGCGGTTCTATCTAGTTACGCGTTAAACCAACTAGAA	pHS0143	Plasmid		gCCTGACCAGCAATATCCCGG	GTTTGAGAGCTATGCTGGAAACAGCATAGCAAGTTCAAATAAGGCTAGTCCGTTATCAACTTGAAAAAGTGGCACCGAGTCGGTGC	+19, PAM	Plasmid		gTGATGCAGAGGATGG	GTTTGAGAGCTATGCTGGAAACAGCATAGCAAGTTCAAATAAGGCTAGTCCGTTATCAACTTGAAAAAGTGGCACCGAGTCGGTGC
Figure S2E	HEK293T ATP1A3 D801N c.2401A	PRJNA1211588	LAS330-1-32_S224_L001_R1_001.fastq.gz	LAS330-2-32_S320_L001_R1_001.fastq.gz	LAS330-3-32_S416_L001_R1_001.fastq.gz					+13, PAM	ATP1A3 D801N	NGA2 20nt	D801N SE1	SpCas9(VRQR)-PEmax	Plasmid	NO	pHS0085	Plasmid		GGCTCACCATGTCAGTGCCC	GTTTGAGAGCTATGCTGGAAACAGCATAGCAAGTTCAAATAAGGCTAGTCCGTTATCAACTTGAAAAAGTGGCACCGAGTCGGTGC	TCCTCTGCATTGACTTAGG	CACTGACATGGT		CGCGGTTCTATCTAGTTACGCGTTAAACCAACTAGAA	pHS0143	Plasmid		gCCTGACCAGCAATATCCCGG	GTTTGAGAGCTATGCTGGAAACAGCATAGCAAGTTCAAATAAGGCTAGTCCGTTATCAACTTGAAAAAGTGGCACCGAGTCGGTGC	+13, PAM	Plasmid		gCCAGATTGATGCAGA	GTTTGAGAGCTATGCTGGAAACAGCATAGCAAGTTCAAATAAGGCTAGTCCGTTATCAACTTGAAAAAGTGGCACCGAGTCGGTGC
Figure S2E	HEK293T ATP1A3 D801N c.2401A	PRJNA1211588	LAS330-1-25_S217_L001_R1_001.fastq.gz	LAS330-2-25_S313_L001_R1_001.fastq.gz	LAS330-3-25_S409_L001_R1_001.fastq.gz					-57, PAM	ATP1A3 D801N	NGA2 20nt	D801N SE1	SpCas9(VRQR)-PEmax	Plasmid	NO	pHS0085	Plasmid		GGCTCACCATGTCAGTGCCC	GTTTGAGAGCTATGCTGGAAACAGCATAGCAAGTTCAAATAAGGCTAGTCCGTTATCAACTTGAAAAAGTGGCACCGAGTCGGTGC	TCCTCTGCATTGACTTAGG	CACTGACATGGT		CGCGGTTCTATCTAGTTACGCGTTAAACCAACTAGAA	pHS0143	Plasmid		gCCTGACCAGCAATATCCCGG	GTTTGAGAGCTATGCTGGAAACAGCATAGCAAGTTCAAATAAGGCTAGTCCGTTATCAACTTGAAAAAGTGGCACCGAGTCGGTGC	-57, PAM	Plasmid		GAGCCGGAGAGGGGA	GTTTGAGAGCTATGCTGGAAACAGCATAGCAAGTTCAAATAAGGCTAGTCCGTTATCAACTTGAAAAAGTGGCACCGAGTCGGTGC
Figure S2E	HEK293T ATP1A3 D801N c.2401A	PRJNA1211588	LAS330-1-23_S215_L001_R1_001.fastq.gz	LAS330-2-23_S311_L001_R1_001.fastq.gz	LAS330-3-23_S407_L001_R1_001.fastq.gz					-60, PAM	ATP1A3 D801N	NGA2 20nt	D801N SE1	SpCas9(VRQR)-PEmax	Plasmid	NO	pHS0085	Plasmid		GGCTCACCATGTCAGTGCCC	GTTTGAGAGCTATGCTGGAAACAGCATAGCAAGTTCAAATAAGGCTAGTCCGTTATCAACTTGAAAAAGTGGCACCGAGTCGGTGC	TCCTCTGCATTGACTTAGG	CACTGACATGGT		CGCGGTTCTATCTAGTTACGCGTTAAACCAACTAGAA	pHS0143	Plasmid		gCCTGACCAGCAATATCCCGG	GTTTGAGAGCTATGCTGGAAACAGCATAGCAAGTTCAAATAAGGCTAGTCCGTTATCAACTTGAAAAAGTGGCACCGAGTCGGTGC	-60, PAM	Plasmid		GGTGAGCCGGAGAGG	GTTTGAGAGCTATGCTGGAAACAGCATAGCAAGTTCAAATAAGGCTAGTCCGTTATCAACTTGAAAAAGTGGCACCGAGTCGGTGC
Figure S2E	HEK293T ATP1A3 D801N c.2401A	PRJNA1211588	LAS330-1-21_S213_L001_R1_001.fastq.gz	LAS330-2-21_S309_L001_R1_001.fastq.gz	LAS330-3-21_S405_L001_R1_001.fastq.gz					-65, PAM	ATP1A3 D801N	NGA2 20nt	D801N SE1	SpCas9(VRQR)-PEmax	Plasmid	NO	pHS0085	Plasmid		GGCTCACCATGTCAGTGCCC	GTTTGAGAGCTATGCTGGAAACAGCATAGCAAGTTCAAATAAGGCTAGTCCGTTATCAACTTGAAAAAGTGGCACCGAGTCGGTGC	TCCTCTGCATTGACTTAGG	CACTGACATGGT		CGCGGTTCTATCTAGTTACGCGTTAAACCAACTAGAA	pHS0143	Plasmid		gCCTGACCAGCAATATCCCGG	GTTTGAGAGCTATGCTGGAAACAGCATAGCAAGTTCAAATAAGGCTAGTCCGTTATCAACTTGAAAAAGTGGCACCGAGTCGGTGC	-65, PAM	Plasmid		GGCCGGGTGAGCCGG	GTTTGAGAGCTATGCTGGAAACAGCATAGCAAGTTCAAATAAGGCTAGTCCGTTATCAACTTGAAAAAGTGGCACCGAGTCGGTGC
Figure S2E	HEK293T ATP1A3 D801N c.2401A	PRJNA1211588	LAS330-1-20_S212_L001_R1_001.fastq.gz	LAS330-2-20_S308_L001_R1_001.fastq.gz	LAS330-3-20_S404_L001_R1_001.fastq.gz					-67, PAM	ATP1A3 D801N	NGA2 20nt	D801N SE1	SpCas9(VRQR)-PEmax	Plasmid	NO	pHS0085	Plasmid		GGCTCACCATGTCAGTGCCC	GTTTGAGAGCTATGCTGGAAACAGCATAGCAAGTTCAAATAAGGCTAGTCCGTTATCAACTTGAAAAAGTGGCACCGAGTCGGTGC	TCCTCTGCATTGACTTAGG	CACTGACATGGT		CGCGGTTCTATCTAGTTACGCGTTAAACCAACTAGAA	pHS0143	Plasmid		gCCTGACCAGCAATATCCCGG	GTTTGAGAGCTATGCTGGAAACAGCATAGCAAGTTCAAATAAGGCTAGTCCGTTATCAACTTGAAAAAGTGGCACCGAGTCGGTGC	-67, PAM	Plasmid		GAGGCCGGGTGAGCC	GTTTGAGAGCTATGCTGGAAACAGCATAGCAAGTTCAAATAAGGCTAGTCCGTTATCAACTTGAAAAAGTGGCACCGAGTCGGTGC
Figure S2E	HEK293T ATP1A3 D801N c.2401A	PRJNA1211588	LAS330-1-19_S211_L001_R1_001.fastq.gz	LAS330-2-19_S307_L001_R1_001.fastq.gz	LAS330-3-19_S403_L001_R1_001.fastq.gz					-73, PAM	ATP1A3 D801N	NGA2 20nt	D801N SE1	SpCas9(VRQR)-PEmax	Plasmid	NO	pHS0085	Plasmid		GGCTCACCATGTCAGTGCCC	GTTTGAGAGCTATGCTGGAAACAGCATAGCAAGTTCAAATAAGGCTAGTCCGTTATCAACTTGAAAAAGTGGCACCGAGTCGGTGC	TCCTCTGCATTGACTTAGG	CACTGACATGGT		CGCGGTTCTATCTAGTTACGCGTTAAACCAACTAGAA	pHS0143	Plasmid		gCCTGACCAGCAATATCCCGG	GTTTGAGAGCTATGCTGGAAACAGCATAGCAAGTTCAAATAAGGCTAGTCCGTTATCAACTTGAAAAAGTGGCACCGAGTCGGTGC	-73, PAM	Plasmid		GCGGAGGAGGCCGGG	GTTTGAGAGCTATGCTGGAAACAGCATAGCAAGTTCAAATAAGGCTAGTCCGTTATCAACTTGAAAAAGTGGCACCGAGTCGGTGC
Figure S2E	HEK293T ATP1A3 D801N c.2401A	PRJNA1211588	LAS330-1-17_S209_L001_R1_001.fastq.gz	LAS330-2-17_S305_L001_R1_001.fastq.gz	LAS330-3-17_S401_L001_R1_001.fastq.gz					-83, PAM	ATP1A3 D801N	NGA2 20nt	D801N SE1	SpCas9(VRQR)-PEmax	Plasmid	NO	pHS0085	Plasmid		GGCTCACCATGTCAGTGCCC	GTTTGAGAGCTATGCTGGAAACAGCATAGCAAGTTCAAATAAGGCTAGTCCGTTATCAACTTGAAAAAGTGGCACCGAGTCGGTGC	TCCTCTGCATTGACTTAGG	CACTGACATGGT		CGCGGTTCTATCTAGTTACGCGTTAAACCAACTAGAA	pHS0143	Plasmid		gCCTGACCAGCAATATCCCGG	GTTTGAGAGCTATGCTGGAAACAGCATAGCAAGTTCAAATAAGGCTAGTCCGTTATCAACTTGAAAAAGTGGCACCGAGTCGGTGC	-83, PAM	Plasmid		AGGGACCTAGGCGGA	GTTTGAGAGCTATGCTGGAAACAGCATAGCAAGTTCAAATAAGGCTAGTCCGTTATCAACTTGAAAAAGTGGCACCGAGTCGGTGC
Figure S2E	HEK293T ATP1A3 D801N c.2401A	PRJNA1211588	LAS330-1-15_S207_L001_R1_001.fastq.gz	LAS330-2-15_S303_L001_R1_001.fastq.gz	LAS330-3-15_S399_L001_R1_001.fastq.gz					-86, PAM	ATP1A3 D801N	NGA2 20nt	D801N SE1	SpCas9(VRQR)-PEmax	Plasmid	NO	pHS0085	Plasmid		GGCTCACCATGTCAGTGCCC	GTTTGAGAGCTATGCTGGAAACAGCATAGCAAGTTCAAATAAGGCTAGTCCGTTATCAACTTGAAAAAGTGGCACCGAGTCGGTGC	TCCTCTGCATTGACTTAGG	CACTGACATGGT		CGCGGTTCTATCTAGTTACGCGTTAAACCAACTAGAA	pHS0143	Plasmid		gCCTGACCAGCAATATCCCGG	GTTTGAGAGCTATGCTGGAAACAGCATAGCAAGTTCAAATAAGGCTAGTCCGTTATCAACTTGAAAAAGTGGCACCGAGTCGGTGC	-86, PAM	Plasmid		GGCAGGGACCTAGGC	GTTTGAGAGCTATGCTGGAAACAGCATAGCAAGTTCAAATAAGGCTAGTCCGTTATCAACTTGAAAAAGTGGCACCGAGTCGGTGC
Figure S2E	HEK293T ATP1A3 D801N c.2401A	PRJNA1211588	LAS330-1-02_S194_L001_R1_001.fastq.gz	LAS330-2-02_S290_L001_R1_001.fastq.gz	LAS330-3-02_S386_L001_R1_001.fastq.gz					+87, non-PAM	ATP1A3 D801N	NGA2 20nt	D801N SE1	SpCas9(VRQR)-PEmax	Plasmid	NO	pHS0085	Plasmid		GGCTCACCATGTCAGTGCCC	GTTTGAGAGCTATGCTGGAAACAGCATAGCAAGTTCAAATAAGGCTAGTCCGTTATCAACTTGAAAAAGTGGCACCGAGTCGGTGC	TCCTCTGCATTGACTTAGG	CACTGACATGGT		CGCGGTTCTATCTAGTTACGCGTTAAACCAACTAGAA	pHS0143	Plasmid		gCCTGACCAGCAATATCCCGG	GTTTGAGAGCTATGCTGGAAACAGCATAGCAAGTTCAAATAAGGCTAGTCCGTTATCAACTTGAAAAAGTGGCACCGAGTCGGTGC	+87, non-PAM	Plasmid		GACCAGCAATATCCC	GTTTGAGAGCTATGCTGGAAACAGCATAGCAAGTTCAAATAAGGCTAGTCCGTTATCAACTTGAAAAAGTGGCACCGAGTCGGTGC
Figure S2E	HEK293T ATP1A3 D801N c.2401A	PRJNA1211588	LAS330-1-03_S195_L001_R1_001.fastq.gz	LAS330-2-03_S291_L001_R1_001.fastq.gz	LAS330-3-03_S387_L001_R1_001.fastq.gz					+85, non-PAM	ATP1A3 D801N	NGA2 20nt	D801N SE1	SpCas9(VRQR)-PEmax	Plasmid	NO	pHS0085	Plasmid		GGCTCACCATGTCAGTGCCC	GTTTGAGAGCTATGCTGGAAACAGCATAGCAAGTTCAAATAAGGCTAGTCCGTTATCAACTTGAAAAAGTGGCACCGAGTCGGTGC	TCCTCTGCATTGACTTAGG	CACTGACATGGT		CGCGGTTCTATCTAGTTACGCGTTAAACCAACTAGAA	pHS0143	Plasmid		gCCTGACCAGCAATATCCCGG	GTTTGAGAGCTATGCTGGAAACAGCATAGCAAGTTCAAATAAGGCTAGTCCGTTATCAACTTGAAAAAGTGGCACCGAGTCGGTGC	+85, non-PAM	Plasmid		gCCAGCAATATCCCGG	GTTTGAGAGCTATGCTGGAAACAGCATAGCAAGTTCAAATAAGGCTAGTCCGTTATCAACTTGAAAAAGTGGCACCGAGTCGGTGC
Figure S2E	HEK293T ATP1A3 D801N c.2401A	PRJNA1211588	LAS330-1-05_S197_L001_R1_001.fastq.gz	LAS330-2-05_S293_L001_R1_001.fastq.gz	LAS330-3-05_S389_L001_R1_001.fastq.gz					+0, non-PAM	ATP1A3 D801N	NGA2 20nt	D801N SE1	SpCas9(VRQR)-PEmax	Plasmid	NO	pHS0085	Plasmid		GGCTCACCATGTCAGTGCCC	GTTTGAGAGCTATGCTGGAAACAGCATAGCAAGTTCAAATAAGGCTAGTCCGTTATCAACTTGAAAAAGTGGCACCGAGTCGGTGC	TCCTCTGCATTGACTTAGG	CACTGACATGGT		CGCGGTTCTATCTAGTTACGCGTTAAACCAACTAGAA	pHS0143	Plasmid		gCCTGACCAGCAATATCCCGG	GTTTGAGAGCTATGCTGGAAACAGCATAGCAAGTTCAAATAAGGCTAGTCCGTTATCAACTTGAAAAAGTGGCACCGAGTCGGTGC	+0, non-PAM	Plasmid		gATCAATCTGGGCAC	GTTTGAGAGCTATGCTGGAAACAGCATAGCAAGTTCAAATAAGGCTAGTCCGTTATCAACTTGAAAAAGTGGCACCGAGTCGGTGC
Figure S2E	HEK293T ATP1A3 D801N c.2401A	PRJNA1211588	LAS330-1-06_S198_L001_R1_001.fastq.gz	LAS330-2-06_S294_L001_R1_001.fastq.gz	LAS330-3-06_S390_L001_R1_001.fastq.gz					-8, non-PAM	ATP1A3 D801N	NGA2 20nt	D801N SE1	SpCas9(VRQR)-PEmax	Plasmid	NO	pHS0085	Plasmid		GGCTCACCATGTCAGTGCCC	GTTTGAGAGCTATGCTGGAAACAGCATAGCAAGTTCAAATAAGGCTAGTCCGTTATCAACTTGAAAAAGTGGCACCGAGTCGGTGC	TCCTCTGCATTGACTTAGG	CACTGACATGGT		CGCGGTTCTATCTAGTTACGCGTTAAACCAACTAGAA	pHS0143	Plasmid		gCCTGACCAGCAATATCCCGG	GTTTGAGAGCTATGCTGGAAACAGCATAGCAAGTTCAAATAAGGCTAGTCCGTTATCAACTTGAAAAAGTGGCACCGAGTCGGTGC	-8, non-PAM	Plasmid		gTGGGCACTGACATGG	GTTTGAGAGCTATGCTGGAAACAGCATAGCAAGTTCAAATAAGGCTAGTCCGTTATCAACTTGAAAAAGTGGCACCGAGTCGGTGC
Figure S2E	HEK293T ATP1A3 D801N c.2401A	PRJNA1211588	LAS330-1-08_S200_L001_R1_001.fastq.gz	LAS330-2-08_S296_L001_R1_001.fastq.gz	LAS330-3-08_S392_L001_R1_001.fastq.gz					-37, non-PAM	ATP1A3 D801N	NGA2 20nt	D801N SE1	SpCas9(VRQR)-PEmax	Plasmid	NO	pHS0085	Plasmid		GGCTCACCATGTCAGTGCCC	GTTTGAGAGCTATGCTGGAAACAGCATAGCAAGTTCAAATAAGGCTAGTCCGTTATCAACTTGAAAAAGTGGCACCGAGTCGGTGC	TCCTCTGCATTGACTTAGG	CACTGACATGGT		CGCGGTTCTATCTAGTTACGCGTTAAACCAACTAGAA	pHS0143	Plasmid		gCCTGACCAGCAATATCCCGG	GTTTGAGAGCTATGCTGGAAACAGCATAGCAAGTTCAAATAAGGCTAGTCCGTTATCAACTTGAAAAAGTGGCACCGAGTCGGTGC	-37, non-PAM	Plasmid		gCACCCTTGGGGCCCA	GTTTGAGAGCTATGCTGGAAACAGCATAGCAAGTTCAAATAAGGCTAGTCCGTTATCAACTTGAAAAAGTGGCACCGAGTCGGTGC
Figure S2E	HEK293T ATP1A3 D801N c.2401A	PRJNA1211588	LAS330-1-10_S202_L001_R1_001.fastq.gz	LAS330-2-10_S298_L001_R1_001.fastq.gz	LAS330-3-10_S394_L001_R1_001.fastq.gz					-44 non-PAM	ATP1A3 D801N	NGA2 20nt	D801N SE1	SpCas9(VRQR)-PEmax	Plasmid	NO	pHS0085	Plasmid		GGCTCACCATGTCAGTGCCC	GTTTGAGAGCTATGCTGGAAACAGCATAGCAAGTTCAAATAAGGCTAGTCCGTTATCAACTTGAAAAAGTGGCACCGAGTCGGTGC	TCCTCTGCATTGACTTAGG	CACTGACATGGT		CGCGGTTCTATCTAGTTACGCGTTAAACCAACTAGAA	pHS0143	Plasmid		gCCTGACCAGCAATATCCCGG	GTTTGAGAGCTATGCTGGAAACAGCATAGCAAGTTCAAATAAGGCTAGTCCGTTATCAACTTGAAAAAGTGGCACCGAGTCGGTGC	-44 non-PAM	Plasmid		GGGGCCCAGGAGGGT	GTTTGAGAGCTATGCTGGAAACAGCATAGCAAGTTCAAATAAGGCTAGTCCGTTATCAACTTGAAAAAGTGGCACCGAGTCGGTGC
Figure S2E	HEK293T ATP1A3 D801N c.2401A	PRJNA1211588	LAS330-1-27_S219_L001_R1_001.fastq.gz	LAS330-2-27_S315_L001_R1_001.fastq.gz	LAS330-3-27_S411_L001_R1_001.fastq.gz					No dsgRNA	ATP1A3 D801N	NGA2 20nt	D801N SE1	SpCas9(VRQR)-PEmax	Plasmid	NO	pHS0085	Plasmid		GGCTCACCATGTCAGTGCCC	GTTTGAGAGCTATGCTGGAAACAGCATAGCAAGTTCAAATAAGGCTAGTCCGTTATCAACTTGAAAAAGTGGCACCGAGTCGGTGC	TCCTCTGCATTGACTTAGG	CACTGACATGGT		CGCGGTTCTATCTAGTTACGCGTTAAACCAACTAGAA	pHS0143	Plasmid		gCCTGACCAGCAATATCCCGG	GTTTGAGAGCTATGCTGGAAACAGCATAGCAAGTTCAAATAAGGCTAGTCCGTTATCAACTTGAAAAAGTGGCACCGAGTCGGTGC
Figure S2E	HEK293T ATP1A3 D801N c.2401A	PRJNA1211588	LAS330-1-26_S218_L001_R1_001.fastq.gz	LAS330-2-26_S314_L001_R1_001.fastq.gz	LAS330-3-26_S410_L001_R1_001.fastq.gz					No edit	ATP1A3 D801N	none	none	none	none
Figure S3B	HEK293T ATP1A3 E815K c.2443A	PRJNA1211588	LAS262-1-001_S1_L001_R1_001.fastq.gz	LAS262-2-001_S97_L001_R1_001.fastq.gz	LAS262-3-001_S193_L001_R1_001.fastq.gz					PBS9_RTT13	ATP1A3 E815K	NGG1 20nt	E815K SE1	PEmax	Plasmid	NO	LpAS6480	Plasmid		gTGCCATCTCACTGGCGTACA	GTTTAAGAGCTAAGCTGGAAACAGCATAGCAAGTTTAAATAAGGCTAGTCCGTTATCAACTTGAAAAAGTGGCACCGAGTCGGTGC	TCGGCAGCTTCAT	ACGCCAGTG		CGCGGTTCTATCTAGTTACGCGTTAAACCAACTAGAA
Figure S3B	HEK293T ATP1A3 E815K c.2443A	PRJNA1211588	LAS262-1-002_S2_L001_R1_001.fastq.gz	LAS262-2-002_S98_L001_R1_001.fastq.gz	LAS262-3-002_S194_L001_R1_001.fastq.gz					PBS9_RTT15	ATP1A3 E815K	NGG1 20nt	E815K SE1	PEmax	Plasmid	NO	LpAS6481	Plasmid		gTGCCATCTCACTGGCGTACA	GTTTAAGAGCTAAGCTGGAAACAGCATAGCAAGTTTAAATAAGGCTAGTCCGTTATCAACTTGAAAAAGTGGCACCGAGTCGGTGC	TTTCGGCAGCTTCAT	ACGCCAGTG		CGCGGTTCTATCTAGTTACGCGTTAAACCAACTAGAA
Figure S3B	HEK293T ATP1A3 E815K c.2443A	PRJNA1211588	LAS262-1-003_S3_L001_R1_001.fastq.gz	LAS262-2-003_S99_L001_R1_001.fastq.gz	LAS262-3-003_S195_L001_R1_001.fastq.gz					PBS9_RTT17	ATP1A3 E815K	NGG1 20nt	E815K SE1	PEmax	Plasmid	NO	LpAS6482	Plasmid		gTGCCATCTCACTGGCGTACA	GTTTAAGAGCTAAGCTGGAAACAGCATAGCAAGTTTAAATAAGGCTAGTCCGTTATCAACTTGAAAAAGTGGCACCGAGTCGGTGC	GCTTTCGGCAGCTTCAT	ACGCCAGTG		CGCGGTTCTATCTAGTTACGCGTTAAACCAACTAGAA
Figure S3B	HEK293T ATP1A3 E815K c.2443A	PRJNA1211588	LAS262-1-004_S57_L001_R1_001.fastq.gz	LAS262-2-004_S100_L001_R1_001.fastq.gz	LAS262-3-004_S196_L001_R1_001.fastq.gz					PBS9_RTT19	ATP1A3 E815K	NGG1 20nt	E815K SE1	PEmax	Plasmid	NO	LpAS6483	Plasmid		gTGCCATCTCACTGGCGTACA	GTTTAAGAGCTAAGCTGGAAACAGCATAGCAAGTTTAAATAAGGCTAGTCCGTTATCAACTTGAAAAAGTGGCACCGAGTCGGTGC	TCGCTTTCGGCAGCTTCAT	ACGCCAGTG		CGCGGTTCTATCTAGTTACGCGTTAAACCAACTAGAA
Figure S3B	HEK293T ATP1A3 E815K c.2443A	PRJNA1211588	LAS262-1-005_S5_L001_R1_001.fastq.gz	LAS262-2-005_S101_L001_R1_001.fastq.gz	LAS262-3-005_S197_L001_R1_001.fastq.gz					PBS9_RTT21	ATP1A3 E815K	NGG1 20nt	E815K SE1	PEmax	Plasmid	NO	LpAS6484	Plasmid		gTGCCATCTCACTGGCGTACA	GTTTAAGAGCTAAGCTGGAAACAGCATAGCAAGTTTAAATAAGGCTAGTCCGTTATCAACTTGAAAAAGTGGCACCGAGTCGGTGC	TGTCGCTTTCGGCAGCTTCAT	ACGCCAGTG		CGCGGTTCTATCTAGTTACGCGTTAAACCAACTAGAA
Figure S3B	HEK293T ATP1A3 E815K c.2443A	PRJNA1211588	LAS262-1-006_S6_L001_R1_001.fastq.gz	LAS262-2-006_S102_L001_R1_001.fastq.gz	LAS262-3-006_S198_L001_R1_001.fastq.gz					PBS9_RTT23	ATP1A3 E815K	NGG1 20nt	E815K SE1	PEmax	Plasmid	NO	LpAS6485	Plasmid		gTGCCATCTCACTGGCGTACA	GTTTAAGAGCTAAGCTGGAAACAGCATAGCAAGTTTAAATAAGGCTAGTCCGTTATCAACTTGAAAAAGTGGCACCGAGTCGGTGC	GATGTCGCTTTCGGCAGCTTCAT	ACGCCAGTG		CGCGGTTCTATCTAGTTACGCGTTAAACCAACTAGAA
Figure S3B	HEK293T ATP1A3 E815K c.2443A	PRJNA1211588	LAS262-1-007_S7_L001_R1_001.fastq.gz	LAS262-2-007_S103_L001_R1_001.fastq.gz	LAS262-3-007_S199_L001_R1_001.fastq.gz					PBS9_RTT25	ATP1A3 E815K	NGG1 20nt	E815K SE1	PEmax	Plasmid	NO	LpAS6486	Plasmid		gTGCCATCTCACTGGCGTACA	GTTTAAGAGCTAAGCTGGAAACAGCATAGCAAGTTTAAATAAGGCTAGTCCGTTATCAACTTGAAAAAGTGGCACCGAGTCGGTGC	ATGATGTCGCTTTCGGCAGCTTCAT	ACGCCAGTG		CGCGGTTCTATCTAGTTACGCGTTAAACCAACTAGAA
Figure S3B	HEK293T ATP1A3 E815K c.2443A	PRJNA1211588	LAS262-1-008_S58_L001_R1_001.fastq.gz	LAS262-2-008_S104_L001_R1_001.fastq.gz	LAS262-3-008_S200_L001_R1_001.fastq.gz					PBS9_RTT27	ATP1A3 E815K	NGG1 20nt	E815K SE1	PEmax	Plasmid	NO	LpAS6487	Plasmid		gTGCCATCTCACTGGCGTACA	GTTTAAGAGCTAAGCTGGAAACAGCATAGCAAGTTTAAATAAGGCTAGTCCGTTATCAACTTGAAAAAGTGGCACCGAGTCGGTGC	TCATGATGTCGCTTTCGGCAGCTTCAT	ACGCCAGTG		CGCGGTTCTATCTAGTTACGCGTTAAACCAACTAGAA
Figure S3B	HEK293T ATP1A3 E815K c.2443A	PRJNA1211588	LAS262-1-009_S59_L001_R1_001.fastq.gz	LAS262-2-009_S105_L001_R1_001.fastq.gz	LAS262-3-009_S201_L001_R1_001.fastq.gz					PBS10_RTT13	ATP1A3 E815K	NGG1 20nt	E815K SE1	PEmax	Plasmid	NO	LpAS6488	Plasmid		gTGCCATCTCACTGGCGTACA	GTTTAAGAGCTAAGCTGGAAACAGCATAGCAAGTTTAAATAAGGCTAGTCCGTTATCAACTTGAAAAAGTGGCACCGAGTCGGTGC	TCGGCAGCTTCAT	ACGCCAGTGA		CGCGGTTCTATCTAGTTACGCGTTAAACCAACTAGAA
Figure S3B	HEK293T ATP1A3 E815K c.2443A	PRJNA1211588	LAS262-1-010_S10_L001_R1_001.fastq.gz	LAS262-2-010_S106_L001_R1_001.fastq.gz	LAS262-3-010_S202_L001_R1_001.fastq.gz					PBS10_RTT15	ATP1A3 E815K	NGG1 20nt	E815K SE1	PEmax	Plasmid	NO	LpAS6489	Plasmid		gTGCCATCTCACTGGCGTACA	GTTTAAGAGCTAAGCTGGAAACAGCATAGCAAGTTTAAATAAGGCTAGTCCGTTATCAACTTGAAAAAGTGGCACCGAGTCGGTGC	TTTCGGCAGCTTCAT	ACGCCAGTGA		CGCGGTTCTATCTAGTTACGCGTTAAACCAACTAGAA
Figure S3B	HEK293T ATP1A3 E815K c.2443A	PRJNA1211588	LAS262-1-011_S11_L001_R1_001.fastq.gz	LAS262-2-011_S107_L001_R1_001.fastq.gz	LAS262-3-011_S203_L001_R1_001.fastq.gz					PBS10_RTT17	ATP1A3 E815K	NGG1 20nt	E815K SE1	PEmax	Plasmid	NO	LpAS6490	Plasmid		gTGCCATCTCACTGGCGTACA	GTTTAAGAGCTAAGCTGGAAACAGCATAGCAAGTTTAAATAAGGCTAGTCCGTTATCAACTTGAAAAAGTGGCACCGAGTCGGTGC	GCTTTCGGCAGCTTCAT	ACGCCAGTGA		CGCGGTTCTATCTAGTTACGCGTTAAACCAACTAGAA
Figure S3B	HEK293T ATP1A3 E815K c.2443A	PRJNA1211588	LAS262-1-012_S12_L001_R1_001.fastq.gz	LAS262-2-012_S108_L001_R1_001.fastq.gz	LAS262-3-012_S204_L001_R1_001.fastq.gz					PBS10_RTT19	ATP1A3 E815K	NGG1 20nt	E815K SE1	PEmax	Plasmid	NO	LpAS6491	Plasmid		gTGCCATCTCACTGGCGTACA	GTTTAAGAGCTAAGCTGGAAACAGCATAGCAAGTTTAAATAAGGCTAGTCCGTTATCAACTTGAAAAAGTGGCACCGAGTCGGTGC	TCGCTTTCGGCAGCTTCAT	ACGCCAGTGA		CGCGGTTCTATCTAGTTACGCGTTAAACCAACTAGAA
Figure S3B	HEK293T ATP1A3 E815K c.2443A	PRJNA1211588	LAS262-1-013_S13_L001_R1_001.fastq.gz	LAS262-2-013_S109_L001_R1_001.fastq.gz	LAS262-3-013_S205_L001_R1_001.fastq.gz					PBS10_RTT21	ATP1A3 E815K	NGG1 20nt	E815K SE1	PEmax	Plasmid	NO	LpAS6492	Plasmid		gTGCCATCTCACTGGCGTACA	GTTTAAGAGCTAAGCTGGAAACAGCATAGCAAGTTTAAATAAGGCTAGTCCGTTATCAACTTGAAAAAGTGGCACCGAGTCGGTGC	TGTCGCTTTCGGCAGCTTCAT	ACGCCAGTGA		CGCGGTTCTATCTAGTTACGCGTTAAACCAACTAGAA
Figure S3B	HEK293T ATP1A3 E815K c.2443A	PRJNA1211588	LAS262-1-014_S14_L001_R1_001.fastq.gz	LAS262-2-014_S110_L001_R1_001.fastq.gz	LAS262-3-014_S206_L001_R1_001.fastq.gz					PBS10_RTT23	ATP1A3 E815K	NGG1 20nt	E815K SE1	PEmax	Plasmid	NO	LpAS6493	Plasmid		gTGCCATCTCACTGGCGTACA	GTTTAAGAGCTAAGCTGGAAACAGCATAGCAAGTTTAAATAAGGCTAGTCCGTTATCAACTTGAAAAAGTGGCACCGAGTCGGTGC	GATGTCGCTTTCGGCAGCTTCAT	ACGCCAGTGA		CGCGGTTCTATCTAGTTACGCGTTAAACCAACTAGAA
Figure S3B	HEK293T ATP1A3 E815K c.2443A	PRJNA1211588	LAS262-1-015_S15_L001_R1_001.fastq.gz	LAS262-2-015_S111_L001_R1_001.fastq.gz	LAS262-3-015_S207_L001_R1_001.fastq.gz					PBS10_RTT25	ATP1A3 E815K	NGG1 20nt	E815K SE1	PEmax	Plasmid	NO	LpAS6494	Plasmid		gTGCCATCTCACTGGCGTACA	GTTTAAGAGCTAAGCTGGAAACAGCATAGCAAGTTTAAATAAGGCTAGTCCGTTATCAACTTGAAAAAGTGGCACCGAGTCGGTGC	ATGATGTCGCTTTCGGCAGCTTCAT	ACGCCAGTGA		CGCGGTTCTATCTAGTTACGCGTTAAACCAACTAGAA
Figure S3B	HEK293T ATP1A3 E815K c.2443A	PRJNA1211588	LAS262-1-016_S16_L001_R1_001.fastq.gz	LAS262-2-016_S112_L001_R1_001.fastq.gz	LAS262-3-016_S208_L001_R1_001.fastq.gz					PBS10_RTT27	ATP1A3 E815K	NGG1 20nt	E815K SE1	PEmax	Plasmid	NO	LpAS6495	Plasmid		gTGCCATCTCACTGGCGTACA	GTTTAAGAGCTAAGCTGGAAACAGCATAGCAAGTTTAAATAAGGCTAGTCCGTTATCAACTTGAAAAAGTGGCACCGAGTCGGTGC	TCATGATGTCGCTTTCGGCAGCTTCAT	ACGCCAGTGA		CGCGGTTCTATCTAGTTACGCGTTAAACCAACTAGAA
Figure S3B	HEK293T ATP1A3 E815K c.2443A	PRJNA1211588	LAS262-1-018_S18_L001_R1_001.fastq.gz	LAS262-2-018_S114_L001_R1_001.fastq.gz	LAS262-3-018_S210_L001_R1_001.fastq.gz					PBS11_RTT15	ATP1A3 E815K	NGG1 20nt	E815K SE1	PEmax	Plasmid	NO	LpAS6497	Plasmid		gTGCCATCTCACTGGCGTACA	GTTTAAGAGCTAAGCTGGAAACAGCATAGCAAGTTTAAATAAGGCTAGTCCGTTATCAACTTGAAAAAGTGGCACCGAGTCGGTGC	TTTCGGCAGCTTCAT	ACGCCAGTGAG		CGCGGTTCTATCTAGTTACGCGTTAAACCAACTAGAA
Figure S3B	HEK293T ATP1A3 E815K c.2443A	PRJNA1211588	LAS262-1-019_S19_L001_R1_001.fastq.gz	LAS262-2-019_S115_L001_R1_001.fastq.gz	LAS262-3-019_S211_L001_R1_001.fastq.gz					PBS11_RTT17	ATP1A3 E815K	NGG1 20nt	E815K SE1	PEmax	Plasmid	NO	LpAS6498	Plasmid		gTGCCATCTCACTGGCGTACA	GTTTAAGAGCTAAGCTGGAAACAGCATAGCAAGTTTAAATAAGGCTAGTCCGTTATCAACTTGAAAAAGTGGCACCGAGTCGGTGC	GCTTTCGGCAGCTTCAT	ACGCCAGTGAG		CGCGGTTCTATCTAGTTACGCGTTAAACCAACTAGAA
Figure S3B	HEK293T ATP1A3 E815K c.2443A	PRJNA1211588	LAS262-1-020_S20_L001_R1_001.fastq.gz	LAS262-2-020_S116_L001_R1_001.fastq.gz	LAS262-3-020_S212_L001_R1_001.fastq.gz					PBS11_RTT19	ATP1A3 E815K	NGG1 20nt	E815K SE1	PEmax	Plasmid	NO	LpAS6499	Plasmid		gTGCCATCTCACTGGCGTACA	GTTTAAGAGCTAAGCTGGAAACAGCATAGCAAGTTTAAATAAGGCTAGTCCGTTATCAACTTGAAAAAGTGGCACCGAGTCGGTGC	TCGCTTTCGGCAGCTTCAT	ACGCCAGTGAG		CGCGGTTCTATCTAGTTACGCGTTAAACCAACTAGAA
Figure S3B	HEK293T ATP1A3 E815K c.2443A	PRJNA1211588	LAS262-1-021_S21_L001_R1_001.fastq.gz	LAS262-2-021_S117_L001_R1_001.fastq.gz	LAS262-3-021_S213_L001_R1_001.fastq.gz					PBS11_RTT21	ATP1A3 E815K	NGG1 20nt	E815K SE1	PEmax	Plasmid	NO	LpAS6500	Plasmid		gTGCCATCTCACTGGCGTACA	GTTTAAGAGCTAAGCTGGAAACAGCATAGCAAGTTTAAATAAGGCTAGTCCGTTATCAACTTGAAAAAGTGGCACCGAGTCGGTGC	TGTCGCTTTCGGCAGCTTCAT	ACGCCAGTGAG		CGCGGTTCTATCTAGTTACGCGTTAAACCAACTAGAA
Figure S3B	HEK293T ATP1A3 E815K c.2443A	PRJNA1211588	LAS262-1-022_S22_L001_R1_001.fastq.gz	LAS262-2-022_S118_L001_R1_001.fastq.gz	LAS262-3-022_S214_L001_R1_001.fastq.gz					PBS11_RTT23	ATP1A3 E815K	NGG1 20nt	E815K SE1	PEmax	Plasmid	NO	LpAS6501	Plasmid		gTGCCATCTCACTGGCGTACA	GTTTAAGAGCTAAGCTGGAAACAGCATAGCAAGTTTAAATAAGGCTAGTCCGTTATCAACTTGAAAAAGTGGCACCGAGTCGGTGC	GATGTCGCTTTCGGCAGCTTCAT	ACGCCAGTGAG		CGCGGTTCTATCTAGTTACGCGTTAAACCAACTAGAA
Figure S3B	HEK293T ATP1A3 E815K c.2443A	PRJNA1211588	LAS262-1-023_S23_L001_R1_001.fastq.gz	LAS262-2-023_S119_L001_R1_001.fastq.gz	LAS262-3-023_S215_L001_R1_001.fastq.gz					PBS11_RTT25	ATP1A3 E815K	NGG1 20nt	E815K SE1	PEmax	Plasmid	NO	LpAS6502	Plasmid		gTGCCATCTCACTGGCGTACA	GTTTAAGAGCTAAGCTGGAAACAGCATAGCAAGTTTAAATAAGGCTAGTCCGTTATCAACTTGAAAAAGTGGCACCGAGTCGGTGC	ATGATGTCGCTTTCGGCAGCTTCAT	ACGCCAGTGAG		CGCGGTTCTATCTAGTTACGCGTTAAACCAACTAGAA
Figure S3B	HEK293T ATP1A3 E815K c.2443A	PRJNA1211588	LAS262-1-024_S24_L001_R1_001.fastq.gz	LAS262-2-024_S120_L001_R1_001.fastq.gz	LAS262-3-024_S216_L001_R1_001.fastq.gz					PBS11_RTT27	ATP1A3 E815K	NGG1 20nt	E815K SE1	PEmax	Plasmid	NO	LpAS6503	Plasmid		gTGCCATCTCACTGGCGTACA	GTTTAAGAGCTAAGCTGGAAACAGCATAGCAAGTTTAAATAAGGCTAGTCCGTTATCAACTTGAAAAAGTGGCACCGAGTCGGTGC	TCATGATGTCGCTTTCGGCAGCTTCAT	ACGCCAGTGAG		CGCGGTTCTATCTAGTTACGCGTTAAACCAACTAGAA
Figure S3B	HEK293T ATP1A3 E815K c.2443A	PRJNA1211588	LAS262-1-025_S25_L001_R1_001.fastq.gz	LAS262-2-025_S121_L001_R1_001.fastq.gz	LAS262-3-025_S217_L001_R1_001.fastq.gz					PBS12_RTT13	ATP1A3 E815K	NGG1 20nt	E815K SE1	PEmax	Plasmid	NO	LpAS6504	Plasmid		gTGCCATCTCACTGGCGTACA	GTTTAAGAGCTAAGCTGGAAACAGCATAGCAAGTTTAAATAAGGCTAGTCCGTTATCAACTTGAAAAAGTGGCACCGAGTCGGTGC	TCGGCAGCTTCAT	ACGCCAGTGAGA		CGCGGTTCTATCTAGTTACGCGTTAAACCAACTAGAA
Figure S3B	HEK293T ATP1A3 E815K c.2443A	PRJNA1211588	LAS262-1-026_S26_L001_R1_001.fastq.gz	LAS262-2-026_S122_L001_R1_001.fastq.gz	LAS262-3-026_S218_L001_R1_001.fastq.gz					PBS12_RTT15	ATP1A3 E815K	NGG1 20nt	E815K SE1	PEmax	Plasmid	NO	LpAS6505	Plasmid		gTGCCATCTCACTGGCGTACA	GTTTAAGAGCTAAGCTGGAAACAGCATAGCAAGTTTAAATAAGGCTAGTCCGTTATCAACTTGAAAAAGTGGCACCGAGTCGGTGC	TTTCGGCAGCTTCAT	ACGCCAGTGAGA		CGCGGTTCTATCTAGTTACGCGTTAAACCAACTAGAA
Figure S3B	HEK293T ATP1A3 E815K c.2443A	PRJNA1211588	LAS262-1-027_S27_L001_R1_001.fastq.gz	LAS262-2-027_S123_L001_R1_001.fastq.gz	LAS262-3-027_S219_L001_R1_001.fastq.gz					PBS12_RTT17	ATP1A3 E815K	NGG1 20nt	E815K SE1	PEmax	Plasmid	NO	LpAS6506	Plasmid		gTGCCATCTCACTGGCGTACA	GTTTAAGAGCTAAGCTGGAAACAGCATAGCAAGTTTAAATAAGGCTAGTCCGTTATCAACTTGAAAAAGTGGCACCGAGTCGGTGC	GCTTTCGGCAGCTTCAT	ACGCCAGTGAGA		CGCGGTTCTATCTAGTTACGCGTTAAACCAACTAGAA
Figure S3B	HEK293T ATP1A3 E815K c.2443A	PRJNA1211588	LAS262-1-028_S28_L001_R1_001.fastq.gz	LAS262-2-028_S124_L001_R1_001.fastq.gz	LAS262-3-028_S220_L001_R1_001.fastq.gz					PBS12_RTT19	ATP1A3 E815K	NGG1 20nt	E815K SE1	PEmax	Plasmid	NO	LpAS6507	Plasmid		gTGCCATCTCACTGGCGTACA	GTTTAAGAGCTAAGCTGGAAACAGCATAGCAAGTTTAAATAAGGCTAGTCCGTTATCAACTTGAAAAAGTGGCACCGAGTCGGTGC	TCGCTTTCGGCAGCTTCAT	ACGCCAGTGAGA		CGCGGTTCTATCTAGTTACGCGTTAAACCAACTAGAA
Figure S3B	HEK293T ATP1A3 E815K c.2443A	PRJNA1211588	LAS262-1-029_S29_L001_R1_001.fastq.gz	LAS262-2-029_S125_L001_R1_001.fastq.gz	LAS262-3-029_S221_L001_R1_001.fastq.gz					PBS12_RTT21	ATP1A3 E815K	NGG1 20nt	E815K SE1	PEmax	Plasmid	NO	LpAS6508	Plasmid		gTGCCATCTCACTGGCGTACA	GTTTAAGAGCTAAGCTGGAAACAGCATAGCAAGTTTAAATAAGGCTAGTCCGTTATCAACTTGAAAAAGTGGCACCGAGTCGGTGC	TGTCGCTTTCGGCAGCTTCAT	ACGCCAGTGAGA		CGCGGTTCTATCTAGTTACGCGTTAAACCAACTAGAA
Figure S3B	HEK293T ATP1A3 E815K c.2443A	PRJNA1211588	LAS262-1-030_S30_L001_R1_001.fastq.gz	LAS262-2-030_S126_L001_R1_001.fastq.gz	LAS262-3-030_S222_L001_R1_001.fastq.gz					PBS12_RTT23	ATP1A3 E815K	NGG1 20nt	E815K SE1	PEmax	Plasmid	NO	LpAS6509	Plasmid		gTGCCATCTCACTGGCGTACA	GTTTAAGAGCTAAGCTGGAAACAGCATAGCAAGTTTAAATAAGGCTAGTCCGTTATCAACTTGAAAAAGTGGCACCGAGTCGGTGC	GATGTCGCTTTCGGCAGCTTCAT	ACGCCAGTGAGA		CGCGGTTCTATCTAGTTACGCGTTAAACCAACTAGAA
Figure S3B	HEK293T ATP1A3 E815K c.2443A	PRJNA1211588	LAS262-1-031_S31_L001_R1_001.fastq.gz	LAS262-2-031_S127_L001_R1_001.fastq.gz	LAS262-3-031_S223_L001_R1_001.fastq.gz					PBS12_RTT25	ATP1A3 E815K	NGG1 20nt	E815K SE1	PEmax	Plasmid	NO	LpAS6510	Plasmid		gTGCCATCTCACTGGCGTACA	GTTTAAGAGCTAAGCTGGAAACAGCATAGCAAGTTTAAATAAGGCTAGTCCGTTATCAACTTGAAAAAGTGGCACCGAGTCGGTGC	ATGATGTCGCTTTCGGCAGCTTCAT	ACGCCAGTGAGA		CGCGGTTCTATCTAGTTACGCGTTAAACCAACTAGAA
Figure S3B	HEK293T ATP1A3 E815K c.2443A	PRJNA1211588	LAS262-1-032_S32_L001_R1_001.fastq.gz	LAS262-2-032_S128_L001_R1_001.fastq.gz	LAS262-3-032_S224_L001_R1_001.fastq.gz					PBS12_RTT27	ATP1A3 E815K	NGG1 20nt	E815K SE1	PEmax	Plasmid	NO	LpAS6511	Plasmid		gTGCCATCTCACTGGCGTACA	GTTTAAGAGCTAAGCTGGAAACAGCATAGCAAGTTTAAATAAGGCTAGTCCGTTATCAACTTGAAAAAGTGGCACCGAGTCGGTGC	TCATGATGTCGCTTTCGGCAGCTTCAT	ACGCCAGTGAGA		CGCGGTTCTATCTAGTTACGCGTTAAACCAACTAGAA
Figure S3B	HEK293T ATP1A3 E815K c.2443A	PRJNA1211588	LAS262-1-033_S33_L001_R1_001.fastq.gz	LAS262-2-033_S129_L001_R1_001.fastq.gz	LAS262-3-033_S225_L001_R1_001.fastq.gz					PBS13_RTT13	ATP1A3 E815K	NGG1 20nt	E815K SE1	PEmax	Plasmid	NO	LpAS6512	Plasmid		gTGCCATCTCACTGGCGTACA	GTTTAAGAGCTAAGCTGGAAACAGCATAGCAAGTTTAAATAAGGCTAGTCCGTTATCAACTTGAAAAAGTGGCACCGAGTCGGTGC	TCGGCAGCTTCAT	ACGCCAGTGAGAT		CGCGGTTCTATCTAGTTACGCGTTAAACCAACTAGAA
Figure S3B	HEK293T ATP1A3 E815K c.2443A	PRJNA1211588	LAS262-1-034_S60_L001_R1_001.fastq.gz	LAS262-2-034_S130_L001_R1_001.fastq.gz	LAS262-3-034_S226_L001_R1_001.fastq.gz					PBS13_RTT15	ATP1A3 E815K	NGG1 20nt	E815K SE1	PEmax	Plasmid	NO	LpAS6513	Plasmid		gTGCCATCTCACTGGCGTACA	GTTTAAGAGCTAAGCTGGAAACAGCATAGCAAGTTTAAATAAGGCTAGTCCGTTATCAACTTGAAAAAGTGGCACCGAGTCGGTGC	TTTCGGCAGCTTCAT	ACGCCAGTGAGAT		CGCGGTTCTATCTAGTTACGCGTTAAACCAACTAGAA
Figure S3B	HEK293T ATP1A3 E815K c.2443A	PRJNA1211588	LAS262-1-035_S35_L001_R1_001.fastq.gz	LAS262-2-035_S131_L001_R1_001.fastq.gz	LAS262-3-035_S227_L001_R1_001.fastq.gz					PBS13_RTT17	ATP1A3 E815K	NGG1 20nt	E815K SE1	PEmax	Plasmid	NO	LpAS6514	Plasmid		gTGCCATCTCACTGGCGTACA	GTTTAAGAGCTAAGCTGGAAACAGCATAGCAAGTTTAAATAAGGCTAGTCCGTTATCAACTTGAAAAAGTGGCACCGAGTCGGTGC	GCTTTCGGCAGCTTCAT	ACGCCAGTGAGAT		CGCGGTTCTATCTAGTTACGCGTTAAACCAACTAGAA
Figure S3B	HEK293T ATP1A3 E815K c.2443A	PRJNA1211588	LAS262-1-036_S36_L001_R1_001.fastq.gz	LAS262-2-036_S132_L001_R1_001.fastq.gz	LAS262-3-036_S228_L001_R1_001.fastq.gz					PBS13_RTT19	ATP1A3 E815K	NGG1 20nt	E815K SE1	PEmax	Plasmid	NO	LpAS6515	Plasmid		gTGCCATCTCACTGGCGTACA	GTTTAAGAGCTAAGCTGGAAACAGCATAGCAAGTTTAAATAAGGCTAGTCCGTTATCAACTTGAAAAAGTGGCACCGAGTCGGTGC	TCGCTTTCGGCAGCTTCAT	ACGCCAGTGAGAT		CGCGGTTCTATCTAGTTACGCGTTAAACCAACTAGAA
Figure S3B	HEK293T ATP1A3 E815K c.2443A	PRJNA1211588	LAS262-1-037_S37_L001_R1_001.fastq.gz	LAS262-2-037_S133_L001_R1_001.fastq.gz	LAS262-3-037_S229_L001_R1_001.fastq.gz					PBS13_RTT21	ATP1A3 E815K	NGG1 20nt	E815K SE1	PEmax	Plasmid	NO	LpAS6516	Plasmid		gTGCCATCTCACTGGCGTACA	GTTTAAGAGCTAAGCTGGAAACAGCATAGCAAGTTTAAATAAGGCTAGTCCGTTATCAACTTGAAAAAGTGGCACCGAGTCGGTGC	TGTCGCTTTCGGCAGCTTCAT	ACGCCAGTGAGAT		CGCGGTTCTATCTAGTTACGCGTTAAACCAACTAGAA
Figure S3B	HEK293T ATP1A3 E815K c.2443A	PRJNA1211588	LAS262-1-038_S38_L001_R1_001.fastq.gz	LAS262-2-038_S134_L001_R1_001.fastq.gz	LAS262-3-038_S230_L001_R1_001.fastq.gz					PBS13_RTT23	ATP1A3 E815K	NGG1 20nt	E815K SE1	PEmax	Plasmid	NO	LpAS6517	Plasmid		gTGCCATCTCACTGGCGTACA	GTTTAAGAGCTAAGCTGGAAACAGCATAGCAAGTTTAAATAAGGCTAGTCCGTTATCAACTTGAAAAAGTGGCACCGAGTCGGTGC	GATGTCGCTTTCGGCAGCTTCAT	ACGCCAGTGAGAT		CGCGGTTCTATCTAGTTACGCGTTAAACCAACTAGAA
Figure S3B	HEK293T ATP1A3 E815K c.2443A	PRJNA1211588	LAS262-1-039_S39_L001_R1_001.fastq.gz	LAS262-2-039_S135_L001_R1_001.fastq.gz	LAS262-3-039_S231_L001_R1_001.fastq.gz					PBS13_RTT25	ATP1A3 E815K	NGG1 20nt	E815K SE1	PEmax	Plasmid	NO	LpAS6518	Plasmid		gTGCCATCTCACTGGCGTACA	GTTTAAGAGCTAAGCTGGAAACAGCATAGCAAGTTTAAATAAGGCTAGTCCGTTATCAACTTGAAAAAGTGGCACCGAGTCGGTGC	ATGATGTCGCTTTCGGCAGCTTCAT	ACGCCAGTGAGAT		CGCGGTTCTATCTAGTTACGCGTTAAACCAACTAGAA
Figure S3B	HEK293T ATP1A3 E815K c.2443A	PRJNA1211588	LAS262-1-040_S40_L001_R1_001.fastq.gz	LAS262-2-040_S136_L001_R1_001.fastq.gz	LAS262-3-040_S232_L001_R1_001.fastq.gz					PBS13_RTT27	ATP1A3 E815K	NGG1 20nt	E815K SE1	PEmax	Plasmid	NO	LpAS6519	Plasmid		gTGCCATCTCACTGGCGTACA	GTTTAAGAGCTAAGCTGGAAACAGCATAGCAAGTTTAAATAAGGCTAGTCCGTTATCAACTTGAAAAAGTGGCACCGAGTCGGTGC	TCATGATGTCGCTTTCGGCAGCTTCAT	ACGCCAGTGAGAT		CGCGGTTCTATCTAGTTACGCGTTAAACCAACTAGAA
Figure S3B	HEK293T ATP1A3 E815K c.2443A	PRJNA1211588	LAS262-1-041_S41_L001_R1_001.fastq.gz	LAS262-2-041_S137_L001_R1_001.fastq.gz	LAS262-3-041_S233_L001_R1_001.fastq.gz					PBS14_RTT13	ATP1A3 E815K	NGG1 20nt	E815K SE1	PEmax	Plasmid	NO	LpAS6520	Plasmid		gTGCCATCTCACTGGCGTACA	GTTTAAGAGCTAAGCTGGAAACAGCATAGCAAGTTTAAATAAGGCTAGTCCGTTATCAACTTGAAAAAGTGGCACCGAGTCGGTGC	TCGGCAGCTTCAT	ACGCCAGTGAGATG		CGCGGTTCTATCTAGTTACGCGTTAAACCAACTAGAA
Figure S3B	HEK293T ATP1A3 E815K c.2443A	PRJNA1211588	LAS262-1-042_S42_L001_R1_001.fastq.gz	LAS262-2-042_S138_L001_R1_001.fastq.gz	LAS262-3-042_S234_L001_R1_001.fastq.gz					PBS14_RTT15	ATP1A3 E815K	NGG1 20nt	E815K SE1	PEmax	Plasmid	NO	LpAS6521	Plasmid		gTGCCATCTCACTGGCGTACA	GTTTAAGAGCTAAGCTGGAAACAGCATAGCAAGTTTAAATAAGGCTAGTCCGTTATCAACTTGAAAAAGTGGCACCGAGTCGGTGC	TTTCGGCAGCTTCAT	ACGCCAGTGAGATG		CGCGGTTCTATCTAGTTACGCGTTAAACCAACTAGAA
Figure S3B	HEK293T ATP1A3 E815K c.2443A	PRJNA1211588	LAS262-1-043_S43_L001_R1_001.fastq.gz	LAS262-2-043_S139_L001_R1_001.fastq.gz	LAS262-3-043_S235_L001_R1_001.fastq.gz					PBS14_RTT17	ATP1A3 E815K	NGG1 20nt	E815K SE1	PEmax	Plasmid	NO	LpAS6522	Plasmid		gTGCCATCTCACTGGCGTACA	GTTTAAGAGCTAAGCTGGAAACAGCATAGCAAGTTTAAATAAGGCTAGTCCGTTATCAACTTGAAAAAGTGGCACCGAGTCGGTGC	GCTTTCGGCAGCTTCAT	ACGCCAGTGAGATG		CGCGGTTCTATCTAGTTACGCGTTAAACCAACTAGAA
Figure S3B	HEK293T ATP1A3 E815K c.2443A	PRJNA1211588	LAS262-1-044_S44_L001_R1_001.fastq.gz	LAS262-2-044_S140_L001_R1_001.fastq.gz	LAS262-3-044_S236_L001_R1_001.fastq.gz					PBS14_RTT19	ATP1A3 E815K	NGG1 20nt	E815K SE1	PEmax	Plasmid	NO	LpAS6523	Plasmid		gTGCCATCTCACTGGCGTACA	GTTTAAGAGCTAAGCTGGAAACAGCATAGCAAGTTTAAATAAGGCTAGTCCGTTATCAACTTGAAAAAGTGGCACCGAGTCGGTGC	TCGCTTTCGGCAGCTTCAT	ACGCCAGTGAGATG		CGCGGTTCTATCTAGTTACGCGTTAAACCAACTAGAA
Figure S3B	HEK293T ATP1A3 E815K c.2443A	PRJNA1211588	LAS262-1-045_S45_L001_R1_001.fastq.gz	LAS262-2-045_S141_L001_R1_001.fastq.gz	LAS262-3-045_S237_L001_R1_001.fastq.gz					PBS14_RTT21	ATP1A3 E815K	NGG1 20nt	E815K SE1	PEmax	Plasmid	NO	LpAS6524	Plasmid		gTGCCATCTCACTGGCGTACA	GTTTAAGAGCTAAGCTGGAAACAGCATAGCAAGTTTAAATAAGGCTAGTCCGTTATCAACTTGAAAAAGTGGCACCGAGTCGGTGC	TGTCGCTTTCGGCAGCTTCAT	ACGCCAGTGAGATG		CGCGGTTCTATCTAGTTACGCGTTAAACCAACTAGAA
Figure S3B	HEK293T ATP1A3 E815K c.2443A	PRJNA1211588	LAS262-1-046_S46_L001_R1_001.fastq.gz	LAS262-2-046_S142_L001_R1_001.fastq.gz	LAS262-3-046_S238_L001_R1_001.fastq.gz					PBS14_RTT23	ATP1A3 E815K	NGG1 20nt	E815K SE1	PEmax	Plasmid	NO	LpAS6525	Plasmid		gTGCCATCTCACTGGCGTACA	GTTTAAGAGCTAAGCTGGAAACAGCATAGCAAGTTTAAATAAGGCTAGTCCGTTATCAACTTGAAAAAGTGGCACCGAGTCGGTGC	GATGTCGCTTTCGGCAGCTTCAT	ACGCCAGTGAGATG		CGCGGTTCTATCTAGTTACGCGTTAAACCAACTAGAA
Figure S3B	HEK293T ATP1A3 E815K c.2443A	PRJNA1211588	LAS262-1-047_S47_L001_R1_001.fastq.gz	LAS262-2-047_S143_L001_R1_001.fastq.gz	LAS262-3-047_S239_L001_R1_001.fastq.gz					PBS14_RTT25	ATP1A3 E815K	NGG1 20nt	E815K SE1	PEmax	Plasmid	NO	LpAS6526	Plasmid		gTGCCATCTCACTGGCGTACA	GTTTAAGAGCTAAGCTGGAAACAGCATAGCAAGTTTAAATAAGGCTAGTCCGTTATCAACTTGAAAAAGTGGCACCGAGTCGGTGC	ATGATGTCGCTTTCGGCAGCTTCAT	ACGCCAGTGAGATG		CGCGGTTCTATCTAGTTACGCGTTAAACCAACTAGAA
Figure S3B	HEK293T ATP1A3 E815K c.2443A	PRJNA1211588	LAS262-1-048_S48_L001_R1_001.fastq.gz	LAS262-2-048_S144_L001_R1_001.fastq.gz	LAS262-3-048_S240_L001_R1_001.fastq.gz					PBS14_RTT27	ATP1A3 E815K	NGG1 20nt	E815K SE1	PEmax	Plasmid	NO	LpAS6527	Plasmid		gTGCCATCTCACTGGCGTACA	GTTTAAGAGCTAAGCTGGAAACAGCATAGCAAGTTTAAATAAGGCTAGTCCGTTATCAACTTGAAAAAGTGGCACCGAGTCGGTGC	TCATGATGTCGCTTTCGGCAGCTTCAT	ACGCCAGTGAGATG		CGCGGTTCTATCTAGTTACGCGTTAAACCAACTAGAA
Figure S3B	HEK293T ATP1A3 E815K c.2443A	PRJNA1211588	LAS262-1-017_S17_L001_R1_001.fastq.gz	LAS262-2-017_S113_L001_R1_001.fastq.gz	LAS262-3-017_S209_L001_R1_001.fastq.gz					No edit	ATP1A3 E815K	none	none	none	none	NO
Figure S3B	HEK293T ATP1A3 E815K c.2443A	PRJNA1211588	LAS262-1-049_S49_L001_R1_001.fastq.gz	LAS262-2-049_S145_L001_R1_001.fastq.gz	LAS262-3-049_S241_L001_R1_001.fastq.gz					PBS9_RTT13	ATP1A3 E815K	NGG1 19nt	E815K SE1	PEmax	Plasmid	NO	LpAS6528	Plasmid		GCCATCTCACTGGCGTACA	GTTTAAGAGCTAAGCTGGAAACAGCATAGCAAGTTTAAATAAGGCTAGTCCGTTATCAACTTGAAAAAGTGGCACCGAGTCGGTGC	TCGGCAGCTTCAT	ACGCCAGTG		CGCGGTTCTATCTAGTTACGCGTTAAACCAACTAGAA
Figure S3B	HEK293T ATP1A3 E815K c.2443A	PRJNA1211588	LAS262-1-050_S50_L001_R1_001.fastq.gz	LAS262-2-050_S146_L001_R1_001.fastq.gz	LAS262-3-050_S242_L001_R1_001.fastq.gz					PBS9_RTT15	ATP1A3 E815K	NGG1 19nt	E815K SE1	PEmax	Plasmid	NO	LpAS6529	Plasmid		GCCATCTCACTGGCGTACA	GTTTAAGAGCTAAGCTGGAAACAGCATAGCAAGTTTAAATAAGGCTAGTCCGTTATCAACTTGAAAAAGTGGCACCGAGTCGGTGC	TTTCGGCAGCTTCAT	ACGCCAGTG		CGCGGTTCTATCTAGTTACGCGTTAAACCAACTAGAA
Figure S3B	HEK293T ATP1A3 E815K c.2443A	PRJNA1211588	LAS262-1-051_S51_L001_R1_001.fastq.gz	LAS262-2-051_S147_L001_R1_001.fastq.gz	LAS262-3-051_S243_L001_R1_001.fastq.gz					PBS9_RTT17	ATP1A3 E815K	NGG1 19nt	E815K SE1	PEmax	Plasmid	NO	LpAS6530	Plasmid		GCCATCTCACTGGCGTACA	GTTTAAGAGCTAAGCTGGAAACAGCATAGCAAGTTTAAATAAGGCTAGTCCGTTATCAACTTGAAAAAGTGGCACCGAGTCGGTGC	GCTTTCGGCAGCTTCAT	ACGCCAGTG		CGCGGTTCTATCTAGTTACGCGTTAAACCAACTAGAA
Figure S3B	HEK293T ATP1A3 E815K c.2443A	PRJNA1211588	LAS262-1-052_S52_L001_R1_001.fastq.gz	LAS262-2-052_S148_L001_R1_001.fastq.gz	LAS262-3-052_S244_L001_R1_001.fastq.gz					PBS9_RTT19	ATP1A3 E815K	NGG1 19nt	E815K SE1	PEmax	Plasmid	NO	LpAS6531	Plasmid		GCCATCTCACTGGCGTACA	GTTTAAGAGCTAAGCTGGAAACAGCATAGCAAGTTTAAATAAGGCTAGTCCGTTATCAACTTGAAAAAGTGGCACCGAGTCGGTGC	TCGCTTTCGGCAGCTTCAT	ACGCCAGTG		CGCGGTTCTATCTAGTTACGCGTTAAACCAACTAGAA
Figure S3B	HEK293T ATP1A3 E815K c.2443A	PRJNA1211588	LAS262-1-053_S53_L001_R1_001.fastq.gz	LAS262-2-053_S149_L001_R1_001.fastq.gz	LAS262-3-053_S245_L001_R1_001.fastq.gz					PBS9_RTT21	ATP1A3 E815K	NGG1 19nt	E815K SE1	PEmax	Plasmid	NO	LpAS6532	Plasmid		GCCATCTCACTGGCGTACA	GTTTAAGAGCTAAGCTGGAAACAGCATAGCAAGTTTAAATAAGGCTAGTCCGTTATCAACTTGAAAAAGTGGCACCGAGTCGGTGC	TGTCGCTTTCGGCAGCTTCAT	ACGCCAGTG		CGCGGTTCTATCTAGTTACGCGTTAAACCAACTAGAA
Figure S3B	HEK293T ATP1A3 E815K c.2443A	PRJNA1211588	LAS262-1-054_S54_L001_R1_001.fastq.gz	LAS262-2-054_S150_L001_R1_001.fastq.gz	LAS262-3-054_S246_L001_R1_001.fastq.gz					PBS9_RTT23	ATP1A3 E815K	NGG1 19nt	E815K SE1	PEmax	Plasmid	NO	LpAS6533	Plasmid		GCCATCTCACTGGCGTACA	GTTTAAGAGCTAAGCTGGAAACAGCATAGCAAGTTTAAATAAGGCTAGTCCGTTATCAACTTGAAAAAGTGGCACCGAGTCGGTGC	GATGTCGCTTTCGGCAGCTTCAT	ACGCCAGTG		CGCGGTTCTATCTAGTTACGCGTTAAACCAACTAGAA
Figure S3B	HEK293T ATP1A3 E815K c.2443A	PRJNA1211588	LAS262-1-055_S55_L001_R1_001.fastq.gz	LAS262-2-055_S151_L001_R1_001.fastq.gz	LAS262-3-055_S247_L001_R1_001.fastq.gz					PBS9_RTT25	ATP1A3 E815K	NGG1 19nt	E815K SE1	PEmax	Plasmid	NO	LpAS6534	Plasmid		GCCATCTCACTGGCGTACA	GTTTAAGAGCTAAGCTGGAAACAGCATAGCAAGTTTAAATAAGGCTAGTCCGTTATCAACTTGAAAAAGTGGCACCGAGTCGGTGC	ATGATGTCGCTTTCGGCAGCTTCAT	ACGCCAGTG		CGCGGTTCTATCTAGTTACGCGTTAAACCAACTAGAA
Figure S3B	HEK293T ATP1A3 E815K c.2443A	PRJNA1211588	LAS262-1-056_S56_L001_R1_001.fastq.gz	LAS262-2-056_S152_L001_R1_001.fastq.gz	LAS262-3-056_S248_L001_R1_001.fastq.gz					PBS9_RTT27	ATP1A3 E815K	NGG1 19nt	E815K SE1	PEmax	Plasmid	NO	LpAS6535	Plasmid		GCCATCTCACTGGCGTACA	GTTTAAGAGCTAAGCTGGAAACAGCATAGCAAGTTTAAATAAGGCTAGTCCGTTATCAACTTGAAAAAGTGGCACCGAGTCGGTGC	TCATGATGTCGCTTTCGGCAGCTTCAT	ACGCCAGTG		CGCGGTTCTATCTAGTTACGCGTTAAACCAACTAGAA
Figure S3B	HEK293T ATP1A3 E815K c.2443A	PRJNA1211588	LAS262-1-057_S57_L001_R1_001.fastq.gz	LAS262-2-057_S153_L001_R1_001.fastq.gz	LAS262-3-057_S249_L001_R1_001.fastq.gz					PBS10_RTT13	ATP1A3 E815K	NGG1 19nt	E815K SE1	PEmax	Plasmid	NO	LpAS6536	Plasmid		GCCATCTCACTGGCGTACA	GTTTAAGAGCTAAGCTGGAAACAGCATAGCAAGTTTAAATAAGGCTAGTCCGTTATCAACTTGAAAAAGTGGCACCGAGTCGGTGC	TCGGCAGCTTCAT	ACGCCAGTGA		CGCGGTTCTATCTAGTTACGCGTTAAACCAACTAGAA
Figure S3B	HEK293T ATP1A3 E815K c.2443A	PRJNA1211588	LAS262-1-058_S58_L001_R1_001.fastq.gz	LAS262-2-058_S154_L001_R1_001.fastq.gz	LAS262-3-058_S250_L001_R1_001.fastq.gz					PBS10_RTT15	ATP1A3 E815K	NGG1 19nt	E815K SE1	PEmax	Plasmid	NO	LpAS6537	Plasmid		GCCATCTCACTGGCGTACA	GTTTAAGAGCTAAGCTGGAAACAGCATAGCAAGTTTAAATAAGGCTAGTCCGTTATCAACTTGAAAAAGTGGCACCGAGTCGGTGC	TTTCGGCAGCTTCAT	ACGCCAGTGA		CGCGGTTCTATCTAGTTACGCGTTAAACCAACTAGAA
Figure S3B	HEK293T ATP1A3 E815K c.2443A	PRJNA1211588	LAS262-1-059_S59_L001_R1_001.fastq.gz	LAS262-2-059_S155_L001_R1_001.fastq.gz	LAS262-3-059_S251_L001_R1_001.fastq.gz					PBS10_RTT17	ATP1A3 E815K	NGG1 19nt	E815K SE1	PEmax	Plasmid	NO	LpAS6538	Plasmid		GCCATCTCACTGGCGTACA	GTTTAAGAGCTAAGCTGGAAACAGCATAGCAAGTTTAAATAAGGCTAGTCCGTTATCAACTTGAAAAAGTGGCACCGAGTCGGTGC	GCTTTCGGCAGCTTCAT	ACGCCAGTGA		CGCGGTTCTATCTAGTTACGCGTTAAACCAACTAGAA
Figure S3B	HEK293T ATP1A3 E815K c.2443A	PRJNA1211588	LAS262-1-060_S60_L001_R1_001.fastq.gz	LAS262-2-060_S156_L001_R1_001.fastq.gz	LAS262-3-060_S252_L001_R1_001.fastq.gz					PBS10_RTT19	ATP1A3 E815K	NGG1 19nt	E815K SE1	PEmax	Plasmid	NO	LpAS6539	Plasmid		GCCATCTCACTGGCGTACA	GTTTAAGAGCTAAGCTGGAAACAGCATAGCAAGTTTAAATAAGGCTAGTCCGTTATCAACTTGAAAAAGTGGCACCGAGTCGGTGC	TCGCTTTCGGCAGCTTCAT	ACGCCAGTGA		CGCGGTTCTATCTAGTTACGCGTTAAACCAACTAGAA
Figure S3B	HEK293T ATP1A3 E815K c.2443A	PRJNA1211588	LAS262-1-061_S61_L001_R1_001.fastq.gz	LAS262-2-061_S157_L001_R1_001.fastq.gz	LAS262-3-061_S253_L001_R1_001.fastq.gz					PBS10_RTT21	ATP1A3 E815K	NGG1 19nt	E815K SE1	PEmax	Plasmid	NO	LpAS6540	Plasmid		GCCATCTCACTGGCGTACA	GTTTAAGAGCTAAGCTGGAAACAGCATAGCAAGTTTAAATAAGGCTAGTCCGTTATCAACTTGAAAAAGTGGCACCGAGTCGGTGC	TGTCGCTTTCGGCAGCTTCAT	ACGCCAGTGA		CGCGGTTCTATCTAGTTACGCGTTAAACCAACTAGAA
Figure S3B	HEK293T ATP1A3 E815K c.2443A	PRJNA1211588	LAS262-1-062_S62_L001_R1_001.fastq.gz	LAS262-2-062_S158_L001_R1_001.fastq.gz	LAS262-3-062_S254_L001_R1_001.fastq.gz					PBS10_RTT23	ATP1A3 E815K	NGG1 19nt	E815K SE1	PEmax	Plasmid	NO	LpAS6541	Plasmid		GCCATCTCACTGGCGTACA	GTTTAAGAGCTAAGCTGGAAACAGCATAGCAAGTTTAAATAAGGCTAGTCCGTTATCAACTTGAAAAAGTGGCACCGAGTCGGTGC	GATGTCGCTTTCGGCAGCTTCAT	ACGCCAGTGA		CGCGGTTCTATCTAGTTACGCGTTAAACCAACTAGAA
Figure S3B	HEK293T ATP1A3 E815K c.2443A	PRJNA1211588	LAS262-1-063_S63_L001_R1_001.fastq.gz	LAS262-2-063_S159_L001_R1_001.fastq.gz	LAS262-3-063_S255_L001_R1_001.fastq.gz					PBS10_RTT25	ATP1A3 E815K	NGG1 19nt	E815K SE1	PEmax	Plasmid	NO	LpAS6542	Plasmid		GCCATCTCACTGGCGTACA	GTTTAAGAGCTAAGCTGGAAACAGCATAGCAAGTTTAAATAAGGCTAGTCCGTTATCAACTTGAAAAAGTGGCACCGAGTCGGTGC	ATGATGTCGCTTTCGGCAGCTTCAT	ACGCCAGTGA		CGCGGTTCTATCTAGTTACGCGTTAAACCAACTAGAA
Figure S3B	HEK293T ATP1A3 E815K c.2443A	PRJNA1211588	LAS262-1-064_S64_L001_R1_001.fastq.gz	LAS262-2-064_S160_L001_R1_001.fastq.gz	LAS262-3-064_S256_L001_R1_001.fastq.gz					PBS10_RTT27	ATP1A3 E815K	NGG1 19nt	E815K SE1	PEmax	Plasmid	NO	LpAS6543	Plasmid		GCCATCTCACTGGCGTACA	GTTTAAGAGCTAAGCTGGAAACAGCATAGCAAGTTTAAATAAGGCTAGTCCGTTATCAACTTGAAAAAGTGGCACCGAGTCGGTGC	TCATGATGTCGCTTTCGGCAGCTTCAT	ACGCCAGTGA		CGCGGTTCTATCTAGTTACGCGTTAAACCAACTAGAA
Figure S3B	HEK293T ATP1A3 E815K c.2443A	PRJNA1211588	LAS262-1-065_S65_L001_R1_001.fastq.gz	LAS262-2-065_S161_L001_R1_001.fastq.gz	LAS262-3-065_S257_L001_R1_001.fastq.gz					PBS11_RTT13	ATP1A3 E815K	NGG1 19nt	E815K SE1	PEmax	Plasmid	NO	LpAS6544	Plasmid		GCCATCTCACTGGCGTACA	GTTTAAGAGCTAAGCTGGAAACAGCATAGCAAGTTTAAATAAGGCTAGTCCGTTATCAACTTGAAAAAGTGGCACCGAGTCGGTGC	TCGGCAGCTTCAT	ACGCCAGTGAG		CGCGGTTCTATCTAGTTACGCGTTAAACCAACTAGAA
Figure S3B	HEK293T ATP1A3 E815K c.2443A	PRJNA1211588	LAS262-1-066_S66_L001_R1_001.fastq.gz	LAS262-2-066_S162_L001_R1_001.fastq.gz	LAS262-3-066_S258_L001_R1_001.fastq.gz					PBS11_RTT15	ATP1A3 E815K	NGG1 19nt	E815K SE1	PEmax	Plasmid	NO	LpAS6545	Plasmid		GCCATCTCACTGGCGTACA	GTTTAAGAGCTAAGCTGGAAACAGCATAGCAAGTTTAAATAAGGCTAGTCCGTTATCAACTTGAAAAAGTGGCACCGAGTCGGTGC	TTTCGGCAGCTTCAT	ACGCCAGTGAG		CGCGGTTCTATCTAGTTACGCGTTAAACCAACTAGAA
Figure S3B	HEK293T ATP1A3 E815K c.2443A	PRJNA1211588	LAS262-1-067_S67_L001_R1_001.fastq.gz	LAS262-2-067_S163_L001_R1_001.fastq.gz	LAS262-3-067_S259_L001_R1_001.fastq.gz					PBS11_RTT17	ATP1A3 E815K	NGG1 19nt	E815K SE1	PEmax	Plasmid	NO	LpAS6546	Plasmid		GCCATCTCACTGGCGTACA	GTTTAAGAGCTAAGCTGGAAACAGCATAGCAAGTTTAAATAAGGCTAGTCCGTTATCAACTTGAAAAAGTGGCACCGAGTCGGTGC	GCTTTCGGCAGCTTCAT	ACGCCAGTGAG		CGCGGTTCTATCTAGTTACGCGTTAAACCAACTAGAA
Figure S3B	HEK293T ATP1A3 E815K c.2443A	PRJNA1211588	LAS262-1-068_S68_L001_R1_001.fastq.gz	LAS262-2-068_S164_L001_R1_001.fastq.gz	LAS262-3-068_S260_L001_R1_001.fastq.gz					PBS11_RTT19	ATP1A3 E815K	NGG1 19nt	E815K SE1	PEmax	Plasmid	NO	LpAS6547	Plasmid		GCCATCTCACTGGCGTACA	GTTTAAGAGCTAAGCTGGAAACAGCATAGCAAGTTTAAATAAGGCTAGTCCGTTATCAACTTGAAAAAGTGGCACCGAGTCGGTGC	TCGCTTTCGGCAGCTTCAT	ACGCCAGTGAG		CGCGGTTCTATCTAGTTACGCGTTAAACCAACTAGAA
Figure S3B	HEK293T ATP1A3 E815K c.2443A	PRJNA1211588	LAS262-1-069_S69_L001_R1_001.fastq.gz	LAS262-2-069_S165_L001_R1_001.fastq.gz	LAS262-3-069_S261_L001_R1_001.fastq.gz					PBS11_RTT21	ATP1A3 E815K	NGG1 19nt	E815K SE1	PEmax	Plasmid	NO	LpAS6548	Plasmid		GCCATCTCACTGGCGTACA	GTTTAAGAGCTAAGCTGGAAACAGCATAGCAAGTTTAAATAAGGCTAGTCCGTTATCAACTTGAAAAAGTGGCACCGAGTCGGTGC	TGTCGCTTTCGGCAGCTTCAT	ACGCCAGTGAG		CGCGGTTCTATCTAGTTACGCGTTAAACCAACTAGAA
Figure S3B	HEK293T ATP1A3 E815K c.2443A	PRJNA1211588	LAS262-1-070_S70_L001_R1_001.fastq.gz	LAS262-2-070_S166_L001_R1_001.fastq.gz	LAS262-3-070_S262_L001_R1_001.fastq.gz					PBS11_RTT23	ATP1A3 E815K	NGG1 19nt	E815K SE1	PEmax	Plasmid	NO	LpAS6549	Plasmid		GCCATCTCACTGGCGTACA	GTTTAAGAGCTAAGCTGGAAACAGCATAGCAAGTTTAAATAAGGCTAGTCCGTTATCAACTTGAAAAAGTGGCACCGAGTCGGTGC	GATGTCGCTTTCGGCAGCTTCAT	ACGCCAGTGAG		CGCGGTTCTATCTAGTTACGCGTTAAACCAACTAGAA
Figure S3B	HEK293T ATP1A3 E815K c.2443A	PRJNA1211588	LAS262-1-071_S71_L001_R1_001.fastq.gz	LAS262-2-071_S167_L001_R1_001.fastq.gz	LAS262-3-071_S263_L001_R1_001.fastq.gz					PBS11_RTT25	ATP1A3 E815K	NGG1 19nt	E815K SE1	PEmax	Plasmid	NO	LpAS6550	Plasmid		GCCATCTCACTGGCGTACA	GTTTAAGAGCTAAGCTGGAAACAGCATAGCAAGTTTAAATAAGGCTAGTCCGTTATCAACTTGAAAAAGTGGCACCGAGTCGGTGC	ATGATGTCGCTTTCGGCAGCTTCAT	ACGCCAGTGAG		CGCGGTTCTATCTAGTTACGCGTTAAACCAACTAGAA
Figure S3B	HEK293T ATP1A3 E815K c.2443A	PRJNA1211588	LAS262-1-072_S72_L001_R1_001.fastq.gz	LAS262-2-072_S168_L001_R1_001.fastq.gz	LAS262-3-072_S264_L001_R1_001.fastq.gz					PBS11_RTT27	ATP1A3 E815K	NGG1 19nt	E815K SE1	PEmax	Plasmid	NO	LpAS6551	Plasmid		GCCATCTCACTGGCGTACA	GTTTAAGAGCTAAGCTGGAAACAGCATAGCAAGTTTAAATAAGGCTAGTCCGTTATCAACTTGAAAAAGTGGCACCGAGTCGGTGC	TCATGATGTCGCTTTCGGCAGCTTCAT	ACGCCAGTGAG		CGCGGTTCTATCTAGTTACGCGTTAAACCAACTAGAA
Figure S3B	HEK293T ATP1A3 E815K c.2443A	PRJNA1211588	LAS262-1-073_S73_L001_R1_001.fastq.gz	LAS262-2-073_S169_L001_R1_001.fastq.gz	LAS262-3-073_S265_L001_R1_001.fastq.gz					PBS12_RTT13	ATP1A3 E815K	NGG1 19nt	E815K SE1	PEmax	Plasmid	NO	LpAS6552	Plasmid		GCCATCTCACTGGCGTACA	GTTTAAGAGCTAAGCTGGAAACAGCATAGCAAGTTTAAATAAGGCTAGTCCGTTATCAACTTGAAAAAGTGGCACCGAGTCGGTGC	TCGGCAGCTTCAT	ACGCCAGTGAGA		CGCGGTTCTATCTAGTTACGCGTTAAACCAACTAGAA
Figure S3B	HEK293T ATP1A3 E815K c.2443A	PRJNA1211588	LAS262-1-074_S74_L001_R1_001.fastq.gz	LAS262-2-074_S170_L001_R1_001.fastq.gz	LAS262-3-074_S266_L001_R1_001.fastq.gz					PBS12_RTT15	ATP1A3 E815K	NGG1 19nt	E815K SE1	PEmax	Plasmid	NO	LpAS6553	Plasmid		GCCATCTCACTGGCGTACA	GTTTAAGAGCTAAGCTGGAAACAGCATAGCAAGTTTAAATAAGGCTAGTCCGTTATCAACTTGAAAAAGTGGCACCGAGTCGGTGC	TTTCGGCAGCTTCAT	ACGCCAGTGAGA		CGCGGTTCTATCTAGTTACGCGTTAAACCAACTAGAA
Figure S3B	HEK293T ATP1A3 E815K c.2443A	PRJNA1211588	LAS262-1-075_S75_L001_R1_001.fastq.gz	LAS262-2-075_S171_L001_R1_001.fastq.gz	LAS262-3-075_S267_L001_R1_001.fastq.gz					PBS12_RTT17	ATP1A3 E815K	NGG1 19nt	E815K SE1	PEmax	Plasmid	NO	LpAS6554	Plasmid		GCCATCTCACTGGCGTACA	GTTTAAGAGCTAAGCTGGAAACAGCATAGCAAGTTTAAATAAGGCTAGTCCGTTATCAACTTGAAAAAGTGGCACCGAGTCGGTGC	GCTTTCGGCAGCTTCAT	ACGCCAGTGAGA		CGCGGTTCTATCTAGTTACGCGTTAAACCAACTAGAA
Figure S3B	HEK293T ATP1A3 E815K c.2443A	PRJNA1211588	LAS262-1-076_S76_L001_R1_001.fastq.gz	LAS262-2-076_S172_L001_R1_001.fastq.gz	LAS262-3-076_S268_L001_R1_001.fastq.gz					PBS12_RTT19	ATP1A3 E815K	NGG1 19nt	E815K SE1	PEmax	Plasmid	NO	LpAS6555	Plasmid		GCCATCTCACTGGCGTACA	GTTTAAGAGCTAAGCTGGAAACAGCATAGCAAGTTTAAATAAGGCTAGTCCGTTATCAACTTGAAAAAGTGGCACCGAGTCGGTGC	TCGCTTTCGGCAGCTTCAT	ACGCCAGTGAGA		CGCGGTTCTATCTAGTTACGCGTTAAACCAACTAGAA
Figure S3B	HEK293T ATP1A3 E815K c.2443A	PRJNA1211588	LAS262-1-077_S77_L001_R1_001.fastq.gz	LAS262-2-077_S173_L001_R1_001.fastq.gz	LAS262-3-077_S269_L001_R1_001.fastq.gz					PBS12_RTT21	ATP1A3 E815K	NGG1 19nt	E815K SE1	PEmax	Plasmid	NO	LpAS6556	Plasmid		GCCATCTCACTGGCGTACA	GTTTAAGAGCTAAGCTGGAAACAGCATAGCAAGTTTAAATAAGGCTAGTCCGTTATCAACTTGAAAAAGTGGCACCGAGTCGGTGC	TGTCGCTTTCGGCAGCTTCAT	ACGCCAGTGAGA		CGCGGTTCTATCTAGTTACGCGTTAAACCAACTAGAA
Figure S3B	HEK293T ATP1A3 E815K c.2443A	PRJNA1211588	LAS262-1-078_S78_L001_R1_001.fastq.gz	LAS262-2-078_S174_L001_R1_001.fastq.gz	LAS262-3-078_S270_L001_R1_001.fastq.gz					PBS12_RTT23	ATP1A3 E815K	NGG1 19nt	E815K SE1	PEmax	Plasmid	NO	LpAS6557	Plasmid		GCCATCTCACTGGCGTACA	GTTTAAGAGCTAAGCTGGAAACAGCATAGCAAGTTTAAATAAGGCTAGTCCGTTATCAACTTGAAAAAGTGGCACCGAGTCGGTGC	GATGTCGCTTTCGGCAGCTTCAT	ACGCCAGTGAGA		CGCGGTTCTATCTAGTTACGCGTTAAACCAACTAGAA
Figure S3B	HEK293T ATP1A3 E815K c.2443A	PRJNA1211588	LAS262-1-079_S79_L001_R1_001.fastq.gz	LAS262-2-079_S175_L001_R1_001.fastq.gz	LAS262-3-079_S271_L001_R1_001.fastq.gz					PBS12_RTT25	ATP1A3 E815K	NGG1 19nt	E815K SE1	PEmax	Plasmid	NO	LpAS6558	Plasmid		GCCATCTCACTGGCGTACA	GTTTAAGAGCTAAGCTGGAAACAGCATAGCAAGTTTAAATAAGGCTAGTCCGTTATCAACTTGAAAAAGTGGCACCGAGTCGGTGC	ATGATGTCGCTTTCGGCAGCTTCAT	ACGCCAGTGAGA		CGCGGTTCTATCTAGTTACGCGTTAAACCAACTAGAA
Figure S3B	HEK293T ATP1A3 E815K c.2443A	PRJNA1211588	LAS262-1-080_S80_L001_R1_001.fastq.gz	LAS262-2-080_S176_L001_R1_001.fastq.gz	LAS262-3-080_S272_L001_R1_001.fastq.gz					PBS12_RTT27	ATP1A3 E815K	NGG1 19nt	E815K SE1	PEmax	Plasmid	NO	LpAS6559	Plasmid		GCCATCTCACTGGCGTACA	GTTTAAGAGCTAAGCTGGAAACAGCATAGCAAGTTTAAATAAGGCTAGTCCGTTATCAACTTGAAAAAGTGGCACCGAGTCGGTGC	TCATGATGTCGCTTTCGGCAGCTTCAT	ACGCCAGTGAGA		CGCGGTTCTATCTAGTTACGCGTTAAACCAACTAGAA
Figure S3B	HEK293T ATP1A3 E815K c.2443A	PRJNA1211588	LAS262-1-081_S81_L001_R1_001.fastq.gz	LAS262-2-081_S177_L001_R1_001.fastq.gz	LAS262-3-081_S273_L001_R1_001.fastq.gz					PBS13_RTT13	ATP1A3 E815K	NGG1 19nt	E815K SE1	PEmax	Plasmid	NO	LpAS6560	Plasmid		GCCATCTCACTGGCGTACA	GTTTAAGAGCTAAGCTGGAAACAGCATAGCAAGTTTAAATAAGGCTAGTCCGTTATCAACTTGAAAAAGTGGCACCGAGTCGGTGC	TCGGCAGCTTCAT	ACGCCAGTGAGAT		CGCGGTTCTATCTAGTTACGCGTTAAACCAACTAGAA
Figure S3B	HEK293T ATP1A3 E815K c.2443A	PRJNA1211588	LAS262-1-082_S82_L001_R1_001.fastq.gz	LAS262-2-082_S178_L001_R1_001.fastq.gz	LAS262-3-082_S274_L001_R1_001.fastq.gz					PBS13_RTT15	ATP1A3 E815K	NGG1 19nt	E815K SE1	PEmax	Plasmid	NO	LpAS6561	Plasmid		GCCATCTCACTGGCGTACA	GTTTAAGAGCTAAGCTGGAAACAGCATAGCAAGTTTAAATAAGGCTAGTCCGTTATCAACTTGAAAAAGTGGCACCGAGTCGGTGC	TTTCGGCAGCTTCAT	ACGCCAGTGAGAT		CGCGGTTCTATCTAGTTACGCGTTAAACCAACTAGAA
Figure S3B	HEK293T ATP1A3 E815K c.2443A	PRJNA1211588	LAS262-1-083_S83_L001_R1_001.fastq.gz	LAS262-2-083_S179_L001_R1_001.fastq.gz	LAS262-3-083_S275_L001_R1_001.fastq.gz					PBS13_RTT17	ATP1A3 E815K	NGG1 19nt	E815K SE1	PEmax	Plasmid	NO	LpAS6562	Plasmid		GCCATCTCACTGGCGTACA	GTTTAAGAGCTAAGCTGGAAACAGCATAGCAAGTTTAAATAAGGCTAGTCCGTTATCAACTTGAAAAAGTGGCACCGAGTCGGTGC	GCTTTCGGCAGCTTCAT	ACGCCAGTGAGAT		CGCGGTTCTATCTAGTTACGCGTTAAACCAACTAGAA
Figure S3B	HEK293T ATP1A3 E815K c.2443A	PRJNA1211588	LAS262-1-084_S84_L001_R1_001.fastq.gz	LAS262-2-084_S180_L001_R1_001.fastq.gz	LAS262-3-084_S276_L001_R1_001.fastq.gz					PBS13_RTT19	ATP1A3 E815K	NGG1 19nt	E815K SE1	PEmax	Plasmid	NO	LpAS6563	Plasmid		GCCATCTCACTGGCGTACA	GTTTAAGAGCTAAGCTGGAAACAGCATAGCAAGTTTAAATAAGGCTAGTCCGTTATCAACTTGAAAAAGTGGCACCGAGTCGGTGC	TCGCTTTCGGCAGCTTCAT	ACGCCAGTGAGAT		CGCGGTTCTATCTAGTTACGCGTTAAACCAACTAGAA
Figure S3B	HEK293T ATP1A3 E815K c.2443A	PRJNA1211588	LAS262-1-085_S85_L001_R1_001.fastq.gz	LAS262-2-085_S181_L001_R1_001.fastq.gz	LAS262-3-085_S277_L001_R1_001.fastq.gz					PBS13_RTT21	ATP1A3 E815K	NGG1 19nt	E815K SE1	PEmax	Plasmid	NO	LpAS6564	Plasmid		GCCATCTCACTGGCGTACA	GTTTAAGAGCTAAGCTGGAAACAGCATAGCAAGTTTAAATAAGGCTAGTCCGTTATCAACTTGAAAAAGTGGCACCGAGTCGGTGC	TGTCGCTTTCGGCAGCTTCAT	ACGCCAGTGAGAT		CGCGGTTCTATCTAGTTACGCGTTAAACCAACTAGAA
Figure S3B	HEK293T ATP1A3 E815K c.2443A	PRJNA1211588	LAS262-1-086_S86_L001_R1_001.fastq.gz	LAS262-2-086_S182_L001_R1_001.fastq.gz	LAS262-3-086_S278_L001_R1_001.fastq.gz					PBS13_RTT23	ATP1A3 E815K	NGG1 19nt	E815K SE1	PEmax	Plasmid	NO	LpAS6565	Plasmid		GCCATCTCACTGGCGTACA	GTTTAAGAGCTAAGCTGGAAACAGCATAGCAAGTTTAAATAAGGCTAGTCCGTTATCAACTTGAAAAAGTGGCACCGAGTCGGTGC	GATGTCGCTTTCGGCAGCTTCAT	ACGCCAGTGAGAT		CGCGGTTCTATCTAGTTACGCGTTAAACCAACTAGAA
Figure S3B	HEK293T ATP1A3 E815K c.2443A	PRJNA1211588	LAS262-1-087_S87_L001_R1_001.fastq.gz	LAS262-2-087_S183_L001_R1_001.fastq.gz	LAS262-3-087_S279_L001_R1_001.fastq.gz					PBS13_RTT25	ATP1A3 E815K	NGG1 19nt	E815K SE1	PEmax	Plasmid	NO	LpAS6566	Plasmid		GCCATCTCACTGGCGTACA	GTTTAAGAGCTAAGCTGGAAACAGCATAGCAAGTTTAAATAAGGCTAGTCCGTTATCAACTTGAAAAAGTGGCACCGAGTCGGTGC	ATGATGTCGCTTTCGGCAGCTTCAT	ACGCCAGTGAGAT		CGCGGTTCTATCTAGTTACGCGTTAAACCAACTAGAA
Figure S3B	HEK293T ATP1A3 E815K c.2443A	PRJNA1211588	LAS262-1-088_S88_L001_R1_001.fastq.gz	LAS262-2-088_S184_L001_R1_001.fastq.gz	LAS262-3-088_S280_L001_R1_001.fastq.gz					PBS13_RTT27	ATP1A3 E815K	NGG1 19nt	E815K SE1	PEmax	Plasmid	NO	LpAS6567	Plasmid		GCCATCTCACTGGCGTACA	GTTTAAGAGCTAAGCTGGAAACAGCATAGCAAGTTTAAATAAGGCTAGTCCGTTATCAACTTGAAAAAGTGGCACCGAGTCGGTGC	TCATGATGTCGCTTTCGGCAGCTTCAT	ACGCCAGTGAGAT		CGCGGTTCTATCTAGTTACGCGTTAAACCAACTAGAA
Figure S3B	HEK293T ATP1A3 E815K c.2443A	PRJNA1211588	LAS262-1-089_S89_L001_R1_001.fastq.gz	LAS262-2-089_S185_L001_R1_001.fastq.gz	LAS262-3-089_S281_L001_R1_001.fastq.gz					PBS14_RTT13	ATP1A3 E815K	NGG1 19nt	E815K SE1	PEmax	Plasmid	NO	LpAS6568	Plasmid		GCCATCTCACTGGCGTACA	GTTTAAGAGCTAAGCTGGAAACAGCATAGCAAGTTTAAATAAGGCTAGTCCGTTATCAACTTGAAAAAGTGGCACCGAGTCGGTGC	TCGGCAGCTTCAT	ACGCCAGTGAGATG		CGCGGTTCTATCTAGTTACGCGTTAAACCAACTAGAA
Figure S3B	HEK293T ATP1A3 E815K c.2443A	PRJNA1211588	LAS262-1-090_S90_L001_R1_001.fastq.gz	LAS262-2-090_S186_L001_R1_001.fastq.gz	LAS262-3-090_S282_L001_R1_001.fastq.gz					PBS14_RTT15	ATP1A3 E815K	NGG1 19nt	E815K SE1	PEmax	Plasmid	NO	LpAS6569	Plasmid		GCCATCTCACTGGCGTACA	GTTTAAGAGCTAAGCTGGAAACAGCATAGCAAGTTTAAATAAGGCTAGTCCGTTATCAACTTGAAAAAGTGGCACCGAGTCGGTGC	TTTCGGCAGCTTCAT	ACGCCAGTGAGATG		CGCGGTTCTATCTAGTTACGCGTTAAACCAACTAGAA
Figure S3B	HEK293T ATP1A3 E815K c.2443A	PRJNA1211588	LAS262-1-091_S91_L001_R1_001.fastq.gz	LAS262-2-091_S187_L001_R1_001.fastq.gz	LAS262-3-091_S283_L001_R1_001.fastq.gz					PBS14_RTT17	ATP1A3 E815K	NGG1 19nt	E815K SE1	PEmax	Plasmid	NO	LpAS6570	Plasmid		GCCATCTCACTGGCGTACA	GTTTAAGAGCTAAGCTGGAAACAGCATAGCAAGTTTAAATAAGGCTAGTCCGTTATCAACTTGAAAAAGTGGCACCGAGTCGGTGC	GCTTTCGGCAGCTTCAT	ACGCCAGTGAGATG		CGCGGTTCTATCTAGTTACGCGTTAAACCAACTAGAA
Figure S3B	HEK293T ATP1A3 E815K c.2443A	PRJNA1211588	LAS262-1-092_S92_L001_R1_001.fastq.gz	LAS262-2-092_S188_L001_R1_001.fastq.gz	LAS262-3-092_S284_L001_R1_001.fastq.gz					PBS14_RTT19	ATP1A3 E815K	NGG1 19nt	E815K SE1	PEmax	Plasmid	NO	LpAS6571	Plasmid		GCCATCTCACTGGCGTACA	GTTTAAGAGCTAAGCTGGAAACAGCATAGCAAGTTTAAATAAGGCTAGTCCGTTATCAACTTGAAAAAGTGGCACCGAGTCGGTGC	TCGCTTTCGGCAGCTTCAT	ACGCCAGTGAGATG		CGCGGTTCTATCTAGTTACGCGTTAAACCAACTAGAA
Figure S3B	HEK293T ATP1A3 E815K c.2443A	PRJNA1211588	LAS262-1-093_S93_L001_R1_001.fastq.gz	LAS262-2-093_S189_L001_R1_001.fastq.gz	LAS262-3-093_S285_L001_R1_001.fastq.gz					PBS14_RTT21	ATP1A3 E815K	NGG1 19nt	E815K SE1	PEmax	Plasmid	NO	LpAS6572	Plasmid		GCCATCTCACTGGCGTACA	GTTTAAGAGCTAAGCTGGAAACAGCATAGCAAGTTTAAATAAGGCTAGTCCGTTATCAACTTGAAAAAGTGGCACCGAGTCGGTGC	TGTCGCTTTCGGCAGCTTCAT	ACGCCAGTGAGATG		CGCGGTTCTATCTAGTTACGCGTTAAACCAACTAGAA
Figure S3B	HEK293T ATP1A3 E815K c.2443A	PRJNA1211588	LAS262-1-094_S94_L001_R1_001.fastq.gz	LAS262-2-094_S190_L001_R1_001.fastq.gz	LAS262-3-094_S286_L001_R1_001.fastq.gz					PBS14_RTT23	ATP1A3 E815K	NGG1 19nt	E815K SE1	PEmax	Plasmid	NO	LpAS6573	Plasmid		GCCATCTCACTGGCGTACA	GTTTAAGAGCTAAGCTGGAAACAGCATAGCAAGTTTAAATAAGGCTAGTCCGTTATCAACTTGAAAAAGTGGCACCGAGTCGGTGC	GATGTCGCTTTCGGCAGCTTCAT	ACGCCAGTGAGATG		CGCGGTTCTATCTAGTTACGCGTTAAACCAACTAGAA
Figure S3B	HEK293T ATP1A3 E815K c.2443A	PRJNA1211588	LAS262-1-095_S95_L001_R1_001.fastq.gz	LAS262-2-095_S191_L001_R1_001.fastq.gz	LAS262-3-095_S287_L001_R1_001.fastq.gz					PBS14_RTT25	ATP1A3 E815K	NGG1 19nt	E815K SE1	PEmax	Plasmid	NO	LpAS6574	Plasmid		GCCATCTCACTGGCGTACA	GTTTAAGAGCTAAGCTGGAAACAGCATAGCAAGTTTAAATAAGGCTAGTCCGTTATCAACTTGAAAAAGTGGCACCGAGTCGGTGC	ATGATGTCGCTTTCGGCAGCTTCAT	ACGCCAGTGAGATG		CGCGGTTCTATCTAGTTACGCGTTAAACCAACTAGAA
Figure S3B	HEK293T ATP1A3 E815K c.2443A	PRJNA1211588	LAS262-1-096_S96_L001_R1_001.fastq.gz	LAS262-2-096_S192_L001_R1_001.fastq.gz	LAS262-3-096_S288_L001_R1_001.fastq.gz					PBS14_RTT27	ATP1A3 E815K	NGG1 19nt	E815K SE1	PEmax	Plasmid	NO	LpAS6575	Plasmid		GCCATCTCACTGGCGTACA	GTTTAAGAGCTAAGCTGGAAACAGCATAGCAAGTTTAAATAAGGCTAGTCCGTTATCAACTTGAAAAAGTGGCACCGAGTCGGTGC	TCATGATGTCGCTTTCGGCAGCTTCAT	ACGCCAGTGAGATG		CGCGGTTCTATCTAGTTACGCGTTAAACCAACTAGAA
Figure S3B	HEK293T ATP1A3 E815K c.2443A	PRJNA1211588	LAS262-1-017_S17_L001_R1_001.fastq.gz	LAS262-2-017_S113_L001_R1_001.fastq.gz	LAS262-3-017_S209_L001_R1_001.fastq.gz					No edit	ATP1A3 E815K	none	none	none	none	NO
Figure S3B	HEK293T ATP1A3 E815K c.2443A	PRJNA1211588	LAS266-1-001_S1_L001_R1_001.fastq.gz	LAS266-2-001_S97_L001_R1_001.fastq.gz	LAS266-3-048_S240_L001_R1_001.fastq.gz					PBS9_RTT22	ATP1A3 E815K	NGG2 20nt	E815K SE1	PEmax	Plasmid	NO	LpAS6585	Plasmid		gCTAGGTCCCTGCCATCTCAC	GTTTAAGAGCTAAGCTGGAAACAGCATAGCAAGTTTAAATAAGGCTAGTCCGTTATCAACTTGAAAAAGTGGCACCGAGTCGGTGC	TCGGCAGCTTCATACGCCAGTG	AGATGGCAG		CGCGGTTCTATCTAGTTACGCGTTAAACCAACTAGAA
Figure S3B	HEK293T ATP1A3 E815K c.2443A	PRJNA1211588	LAS266-1-002_S2_L001_R1_001.fastq.gz	LAS266-2-002_S98_L001_R1_001.fastq.gz	LAS266-3-001_S193_L001_R1_001.fastq.gz					PBS9_RTT24	ATP1A3 E815K	NGG2 20nt	E815K SE1	PEmax	Plasmid	NO	LpAS6586	Plasmid		gCTAGGTCCCTGCCATCTCAC	GTTTAAGAGCTAAGCTGGAAACAGCATAGCAAGTTTAAATAAGGCTAGTCCGTTATCAACTTGAAAAAGTGGCACCGAGTCGGTGC	TTTCGGCAGCTTCATACGCCAGTG	AGATGGCAG		CGCGGTTCTATCTAGTTACGCGTTAAACCAACTAGAA
Figure S3B	HEK293T ATP1A3 E815K c.2443A	PRJNA1211588	LAS266-1-003_S3_L001_R1_001.fastq.gz	LAS266-2-003_S99_L001_R1_001.fastq.gz	LAS266-3-002_S194_L001_R1_001.fastq.gz					PBS9_RTT26	ATP1A3 E815K	NGG2 20nt	E815K SE1	PEmax	Plasmid	NO	LpAS6587	Plasmid		gCTAGGTCCCTGCCATCTCAC	GTTTAAGAGCTAAGCTGGAAACAGCATAGCAAGTTTAAATAAGGCTAGTCCGTTATCAACTTGAAAAAGTGGCACCGAGTCGGTGC	GCTTTCGGCAGCTTCATACGCCAGTG	AGATGGCAG		CGCGGTTCTATCTAGTTACGCGTTAAACCAACTAGAA
Figure S3B	HEK293T ATP1A3 E815K c.2443A	PRJNA1211588	LAS266-1-004_S4_L001_R1_001.fastq.gz	LAS266-2-004_S100_L001_R1_001.fastq.gz	LAS266-3-003_S195_L001_R1_001.fastq.gz					PBS9_RTT28	ATP1A3 E815K	NGG2 20nt	E815K SE1	PEmax	Plasmid	NO	LpAS6588	Plasmid		gCTAGGTCCCTGCCATCTCAC	GTTTAAGAGCTAAGCTGGAAACAGCATAGCAAGTTTAAATAAGGCTAGTCCGTTATCAACTTGAAAAAGTGGCACCGAGTCGGTGC	TCGCTTTCGGCAGCTTCATACGCCAGTG	AGATGGCAG		CGCGGTTCTATCTAGTTACGCGTTAAACCAACTAGAA
Figure S3B	HEK293T ATP1A3 E815K c.2443A	PRJNA1211588	LAS266-1-006_S6_L001_R1_001.fastq.gz	LAS266-2-006_S102_L001_R1_001.fastq.gz	LAS266-3-004_S196_L001_R1_001.fastq.gz					PBS9_RTT32	ATP1A3 E815K	NGG2 20nt	E815K SE1	PEmax	Plasmid	NO	LpAS6590	Plasmid		gCTAGGTCCCTGCCATCTCAC	GTTTAAGAGCTAAGCTGGAAACAGCATAGCAAGTTTAAATAAGGCTAGTCCGTTATCAACTTGAAAAAGTGGCACCGAGTCGGTGC	GATGTCGCTTTCGGCAGCTTCATACGCCAGTG	AGATGGCAG		CGCGGTTCTATCTAGTTACGCGTTAAACCAACTAGAA
Figure S3B	HEK293T ATP1A3 E815K c.2443A	PRJNA1211588	LAS266-1-007_S7_L001_R1_001.fastq.gz	LAS266-2-007_S103_L001_R1_001.fastq.gz	LAS266-3-006_S198_L001_R1_001.fastq.gz					PBS9_RTT34	ATP1A3 E815K	NGG2 20nt	E815K SE1	PEmax	Plasmid	NO	LpAS6591	Plasmid		gCTAGGTCCCTGCCATCTCAC	GTTTAAGAGCTAAGCTGGAAACAGCATAGCAAGTTTAAATAAGGCTAGTCCGTTATCAACTTGAAAAAGTGGCACCGAGTCGGTGC	ATGATGTCGCTTTCGGCAGCTTCATACGCCAGTG	AGATGGCAG		CGCGGTTCTATCTAGTTACGCGTTAAACCAACTAGAA
Figure S3B	HEK293T ATP1A3 E815K c.2443A	PRJNA1211588	LAS266-1-008_S8_L001_R1_001.fastq.gz	LAS266-2-008_S104_L001_R1_001.fastq.gz	LAS266-3-007_S199_L001_R1_001.fastq.gz					PBS9_RTT36	ATP1A3 E815K	NGG2 20nt	E815K SE1	PEmax	Plasmid	NO	LpAS6592	Plasmid		gCTAGGTCCCTGCCATCTCAC	GTTTAAGAGCTAAGCTGGAAACAGCATAGCAAGTTTAAATAAGGCTAGTCCGTTATCAACTTGAAAAAGTGGCACCGAGTCGGTGC	TCATGATGTCGCTTTCGGCAGCTTCATACGCCAGTG	AGATGGCAG		CGCGGTTCTATCTAGTTACGCGTTAAACCAACTAGAA
Figure S3B	HEK293T ATP1A3 E815K c.2443A	PRJNA1211588	LAS266-1-009_S9_L001_R1_001.fastq.gz	LAS266-2-009_S105_L001_R1_001.fastq.gz	LAS266-3-008_S200_L001_R1_001.fastq.gz					PBS10_RTT22	ATP1A3 E815K	NGG2 20nt	E815K SE1	PEmax	Plasmid	NO	LpAS6593	Plasmid		gCTAGGTCCCTGCCATCTCAC	GTTTAAGAGCTAAGCTGGAAACAGCATAGCAAGTTTAAATAAGGCTAGTCCGTTATCAACTTGAAAAAGTGGCACCGAGTCGGTGC	TCGGCAGCTTCATACGCCAGTG	AGATGGCAGG		CGCGGTTCTATCTAGTTACGCGTTAAACCAACTAGAA
Figure S3B	HEK293T ATP1A3 E815K c.2443A	PRJNA1211588	LAS266-1-010_S10_L001_R1_001.fastq.gz	LAS266-2-010_S106_L001_R1_001.fastq.gz	LAS266-3-009_S201_L001_R1_001.fastq.gz					PBS10_RTT24	ATP1A3 E815K	NGG2 20nt	E815K SE1	PEmax	Plasmid	NO	LpAS6594	Plasmid		gCTAGGTCCCTGCCATCTCAC	GTTTAAGAGCTAAGCTGGAAACAGCATAGCAAGTTTAAATAAGGCTAGTCCGTTATCAACTTGAAAAAGTGGCACCGAGTCGGTGC	TTTCGGCAGCTTCATACGCCAGTG	AGATGGCAGG		CGCGGTTCTATCTAGTTACGCGTTAAACCAACTAGAA
Figure S3B	HEK293T ATP1A3 E815K c.2443A	PRJNA1211588	LAS266-1-011_S11_L001_R1_001.fastq.gz	LAS266-2-011_S107_L001_R1_001.fastq.gz	LAS266-3-010_S202_L001_R1_001.fastq.gz					PBS10_RTT26	ATP1A3 E815K	NGG2 20nt	E815K SE1	PEmax	Plasmid	NO	LpAS6595	Plasmid		gCTAGGTCCCTGCCATCTCAC	GTTTAAGAGCTAAGCTGGAAACAGCATAGCAAGTTTAAATAAGGCTAGTCCGTTATCAACTTGAAAAAGTGGCACCGAGTCGGTGC	GCTTTCGGCAGCTTCATACGCCAGTG	AGATGGCAGG		CGCGGTTCTATCTAGTTACGCGTTAAACCAACTAGAA
Figure S3B	HEK293T ATP1A3 E815K c.2443A	PRJNA1211588	LAS266-1-012_S12_L001_R1_001.fastq.gz	LAS266-2-012_S108_L001_R1_001.fastq.gz	LAS266-3-011_S203_L001_R1_001.fastq.gz					PBS10_RTT28	ATP1A3 E815K	NGG2 20nt	E815K SE1	PEmax	Plasmid	NO	LpAS6596	Plasmid		gCTAGGTCCCTGCCATCTCAC	GTTTAAGAGCTAAGCTGGAAACAGCATAGCAAGTTTAAATAAGGCTAGTCCGTTATCAACTTGAAAAAGTGGCACCGAGTCGGTGC	TCGCTTTCGGCAGCTTCATACGCCAGTG	AGATGGCAGG		CGCGGTTCTATCTAGTTACGCGTTAAACCAACTAGAA
Figure S3B	HEK293T ATP1A3 E815K c.2443A	PRJNA1211588	LAS266-1-013_S13_L001_R1_001.fastq.gz	LAS266-2-013_S109_L001_R1_001.fastq.gz	LAS266-3-012_S204_L001_R1_001.fastq.gz					PBS10_RTT30	ATP1A3 E815K	NGG2 20nt	E815K SE1	PEmax	Plasmid	NO	LpAS6597	Plasmid		gCTAGGTCCCTGCCATCTCAC	GTTTAAGAGCTAAGCTGGAAACAGCATAGCAAGTTTAAATAAGGCTAGTCCGTTATCAACTTGAAAAAGTGGCACCGAGTCGGTGC	TGTCGCTTTCGGCAGCTTCATACGCCAGTG	AGATGGCAGG		CGCGGTTCTATCTAGTTACGCGTTAAACCAACTAGAA
Figure S3B	HEK293T ATP1A3 E815K c.2443A	PRJNA1211588	LAS266-1-014_S14_L001_R1_001.fastq.gz	LAS266-2-014_S110_L001_R1_001.fastq.gz	LAS266-3-013_S205_L001_R1_001.fastq.gz					PBS10_RTT32	ATP1A3 E815K	NGG2 20nt	E815K SE1	PEmax	Plasmid	NO	LpAS6598	Plasmid		gCTAGGTCCCTGCCATCTCAC	GTTTAAGAGCTAAGCTGGAAACAGCATAGCAAGTTTAAATAAGGCTAGTCCGTTATCAACTTGAAAAAGTGGCACCGAGTCGGTGC	GATGTCGCTTTCGGCAGCTTCATACGCCAGTG	AGATGGCAGG		CGCGGTTCTATCTAGTTACGCGTTAAACCAACTAGAA
Figure S3B	HEK293T ATP1A3 E815K c.2443A	PRJNA1211588	LAS266-1-015_S15_L001_R1_001.fastq.gz	LAS266-2-015_S111_L001_R1_001.fastq.gz	LAS266-3-014_S206_L001_R1_001.fastq.gz					PBS10_RTT34	ATP1A3 E815K	NGG2 20nt	E815K SE1	PEmax	Plasmid	NO	LpAS6599	Plasmid		gCTAGGTCCCTGCCATCTCAC	GTTTAAGAGCTAAGCTGGAAACAGCATAGCAAGTTTAAATAAGGCTAGTCCGTTATCAACTTGAAAAAGTGGCACCGAGTCGGTGC	ATGATGTCGCTTTCGGCAGCTTCATACGCCAGTG	AGATGGCAGG		CGCGGTTCTATCTAGTTACGCGTTAAACCAACTAGAA
Figure S3B	HEK293T ATP1A3 E815K c.2443A	PRJNA1211588	LAS266-1-016_S16_L001_R1_001.fastq.gz	LAS266-2-016_S112_L001_R1_001.fastq.gz	LAS266-3-015_S207_L001_R1_001.fastq.gz					PBS10_RTT36	ATP1A3 E815K	NGG2 20nt	E815K SE1	PEmax	Plasmid	NO	LpAS6600	Plasmid		gCTAGGTCCCTGCCATCTCAC	GTTTAAGAGCTAAGCTGGAAACAGCATAGCAAGTTTAAATAAGGCTAGTCCGTTATCAACTTGAAAAAGTGGCACCGAGTCGGTGC	TCATGATGTCGCTTTCGGCAGCTTCATACGCCAGTG	AGATGGCAGG		CGCGGTTCTATCTAGTTACGCGTTAAACCAACTAGAA
Figure S3B	HEK293T ATP1A3 E815K c.2443A	PRJNA1211588	LAS266-1-017_S17_L001_R1_001.fastq.gz	LAS266-2-017_S113_L001_R1_001.fastq.gz	LAS266-3-016_S208_L001_R1_001.fastq.gz					PBS11_RTT22	ATP1A3 E815K	NGG2 20nt	E815K SE1	PEmax	Plasmid	NO	LpAS6601	Plasmid		gCTAGGTCCCTGCCATCTCAC	GTTTAAGAGCTAAGCTGGAAACAGCATAGCAAGTTTAAATAAGGCTAGTCCGTTATCAACTTGAAAAAGTGGCACCGAGTCGGTGC	TCGGCAGCTTCATACGCCAGTG	AGATGGCAGGG		CGCGGTTCTATCTAGTTACGCGTTAAACCAACTAGAA
Figure S3B	HEK293T ATP1A3 E815K c.2443A	PRJNA1211588	LAS266-1-018_S18_L001_R1_001.fastq.gz	LAS266-2-018_S114_L001_R1_001.fastq.gz	LAS266-3-017_S209_L001_R1_001.fastq.gz					PBS11_RTT24	ATP1A3 E815K	NGG2 20nt	E815K SE1	PEmax	Plasmid	NO	LpAS6602	Plasmid		gCTAGGTCCCTGCCATCTCAC	GTTTAAGAGCTAAGCTGGAAACAGCATAGCAAGTTTAAATAAGGCTAGTCCGTTATCAACTTGAAAAAGTGGCACCGAGTCGGTGC	TTTCGGCAGCTTCATACGCCAGTG	AGATGGCAGGG		CGCGGTTCTATCTAGTTACGCGTTAAACCAACTAGAA
Figure S3B	HEK293T ATP1A3 E815K c.2443A	PRJNA1211588	LAS266-1-019_S19_L001_R1_001.fastq.gz	LAS266-2-019_S115_L001_R1_001.fastq.gz	LAS266-3-018_S210_L001_R1_001.fastq.gz					PBS11_RTT26	ATP1A3 E815K	NGG2 20nt	E815K SE1	PEmax	Plasmid	NO	LpAS6603	Plasmid		gCTAGGTCCCTGCCATCTCAC	GTTTAAGAGCTAAGCTGGAAACAGCATAGCAAGTTTAAATAAGGCTAGTCCGTTATCAACTTGAAAAAGTGGCACCGAGTCGGTGC	GCTTTCGGCAGCTTCATACGCCAGTG	AGATGGCAGGG		CGCGGTTCTATCTAGTTACGCGTTAAACCAACTAGAA
Figure S3B	HEK293T ATP1A3 E815K c.2443A	PRJNA1211588	LAS266-1-020_S20_L001_R1_001.fastq.gz	LAS266-2-020_S116_L001_R1_001.fastq.gz	LAS266-3-019_S211_L001_R1_001.fastq.gz					PBS11_RTT28	ATP1A3 E815K	NGG2 20nt	E815K SE1	PEmax	Plasmid	NO	LpAS6604	Plasmid		gCTAGGTCCCTGCCATCTCAC	GTTTAAGAGCTAAGCTGGAAACAGCATAGCAAGTTTAAATAAGGCTAGTCCGTTATCAACTTGAAAAAGTGGCACCGAGTCGGTGC	TCGCTTTCGGCAGCTTCATACGCCAGTG	AGATGGCAGGG		CGCGGTTCTATCTAGTTACGCGTTAAACCAACTAGAA
Figure S3B	HEK293T ATP1A3 E815K c.2443A	PRJNA1211588	LAS266-1-021_S21_L001_R1_001.fastq.gz	LAS266-2-021_S117_L001_R1_001.fastq.gz	LAS266-3-020_S212_L001_R1_001.fastq.gz					PBS11_RTT30	ATP1A3 E815K	NGG2 20nt	E815K SE1	PEmax	Plasmid	NO	LpAS6605	Plasmid		gCTAGGTCCCTGCCATCTCAC	GTTTAAGAGCTAAGCTGGAAACAGCATAGCAAGTTTAAATAAGGCTAGTCCGTTATCAACTTGAAAAAGTGGCACCGAGTCGGTGC	TGTCGCTTTCGGCAGCTTCATACGCCAGTG	AGATGGCAGGG		CGCGGTTCTATCTAGTTACGCGTTAAACCAACTAGAA
Figure S3B	HEK293T ATP1A3 E815K c.2443A	PRJNA1211588	LAS266-1-022_S22_L001_R1_001.fastq.gz	LAS266-2-022_S118_L001_R1_001.fastq.gz	LAS266-3-021_S213_L001_R1_001.fastq.gz					PBS11_RTT32	ATP1A3 E815K	NGG2 20nt	E815K SE1	PEmax	Plasmid	NO	LpAS6606	Plasmid		gCTAGGTCCCTGCCATCTCAC	GTTTAAGAGCTAAGCTGGAAACAGCATAGCAAGTTTAAATAAGGCTAGTCCGTTATCAACTTGAAAAAGTGGCACCGAGTCGGTGC	GATGTCGCTTTCGGCAGCTTCATACGCCAGTG	AGATGGCAGGG		CGCGGTTCTATCTAGTTACGCGTTAAACCAACTAGAA
Figure S3B	HEK293T ATP1A3 E815K c.2443A	PRJNA1211588	LAS266-1-023_S23_L001_R1_001.fastq.gz	LAS266-2-023_S119_L001_R1_001.fastq.gz	LAS266-3-022_S214_L001_R1_001.fastq.gz					PBS11_RTT34	ATP1A3 E815K	NGG2 20nt	E815K SE1	PEmax	Plasmid	NO	LpAS6607	Plasmid		gCTAGGTCCCTGCCATCTCAC	GTTTAAGAGCTAAGCTGGAAACAGCATAGCAAGTTTAAATAAGGCTAGTCCGTTATCAACTTGAAAAAGTGGCACCGAGTCGGTGC	ATGATGTCGCTTTCGGCAGCTTCATACGCCAGTG	AGATGGCAGGG		CGCGGTTCTATCTAGTTACGCGTTAAACCAACTAGAA
Figure S3B	HEK293T ATP1A3 E815K c.2443A	PRJNA1211588	LAS266-1-024_S24_L001_R1_001.fastq.gz	LAS266-2-024_S120_L001_R1_001.fastq.gz	LAS266-3-023_S215_L001_R1_001.fastq.gz					PBS11_RTT36	ATP1A3 E815K	NGG2 20nt	E815K SE1	PEmax	Plasmid	NO	LpAS6608	Plasmid		gCTAGGTCCCTGCCATCTCAC	GTTTAAGAGCTAAGCTGGAAACAGCATAGCAAGTTTAAATAAGGCTAGTCCGTTATCAACTTGAAAAAGTGGCACCGAGTCGGTGC	TCATGATGTCGCTTTCGGCAGCTTCATACGCCAGTG	AGATGGCAGGG		CGCGGTTCTATCTAGTTACGCGTTAAACCAACTAGAA
Figure S3B	HEK293T ATP1A3 E815K c.2443A	PRJNA1211588	LAS266-1-025_S25_L001_R1_001.fastq.gz	LAS266-2-025_S121_L001_R1_001.fastq.gz	LAS266-3-024_S216_L001_R1_001.fastq.gz					PBS12_RTT22	ATP1A3 E815K	NGG2 20nt	E815K SE1	PEmax	Plasmid	NO	LpAS6609	Plasmid		gCTAGGTCCCTGCCATCTCAC	GTTTAAGAGCTAAGCTGGAAACAGCATAGCAAGTTTAAATAAGGCTAGTCCGTTATCAACTTGAAAAAGTGGCACCGAGTCGGTGC	TCGGCAGCTTCATACGCCAGTG	AGATGGCAGGGA		CGCGGTTCTATCTAGTTACGCGTTAAACCAACTAGAA
Figure S3B	HEK293T ATP1A3 E815K c.2443A	PRJNA1211588	LAS266-1-026_S26_L001_R1_001.fastq.gz	LAS266-2-026_S122_L001_R1_001.fastq.gz	LAS266-3-025_S217_L001_R1_001.fastq.gz					PBS12_RTT24	ATP1A3 E815K	NGG2 20nt	E815K SE1	PEmax	Plasmid	NO	LpAS6610	Plasmid		gCTAGGTCCCTGCCATCTCAC	GTTTAAGAGCTAAGCTGGAAACAGCATAGCAAGTTTAAATAAGGCTAGTCCGTTATCAACTTGAAAAAGTGGCACCGAGTCGGTGC	TTTCGGCAGCTTCATACGCCAGTG	AGATGGCAGGGA		CGCGGTTCTATCTAGTTACGCGTTAAACCAACTAGAA
Figure S3B	HEK293T ATP1A3 E815K c.2443A	PRJNA1211588	LAS266-1-027_S27_L001_R1_001.fastq.gz	LAS266-2-027_S123_L001_R1_001.fastq.gz	LAS266-3-026_S218_L001_R1_001.fastq.gz					PBS12_RTT26	ATP1A3 E815K	NGG2 20nt	E815K SE1	PEmax	Plasmid	NO	LpAS6611	Plasmid		gCTAGGTCCCTGCCATCTCAC	GTTTAAGAGCTAAGCTGGAAACAGCATAGCAAGTTTAAATAAGGCTAGTCCGTTATCAACTTGAAAAAGTGGCACCGAGTCGGTGC	GCTTTCGGCAGCTTCATACGCCAGTG	AGATGGCAGGGA		CGCGGTTCTATCTAGTTACGCGTTAAACCAACTAGAA
Figure S3B	HEK293T ATP1A3 E815K c.2443A	PRJNA1211588	LAS266-1-028_S28_L001_R1_001.fastq.gz	LAS266-2-028_S124_L001_R1_001.fastq.gz	LAS266-3-027_S219_L001_R1_001.fastq.gz					PBS12_RTT28	ATP1A3 E815K	NGG2 20nt	E815K SE1	PEmax	Plasmid	NO	LpAS6612	Plasmid		gCTAGGTCCCTGCCATCTCAC	GTTTAAGAGCTAAGCTGGAAACAGCATAGCAAGTTTAAATAAGGCTAGTCCGTTATCAACTTGAAAAAGTGGCACCGAGTCGGTGC	TCGCTTTCGGCAGCTTCATACGCCAGTG	AGATGGCAGGGA		CGCGGTTCTATCTAGTTACGCGTTAAACCAACTAGAA
Figure S3B	HEK293T ATP1A3 E815K c.2443A	PRJNA1211588	LAS266-1-029_S29_L001_R1_001.fastq.gz	LAS266-2-029_S125_L001_R1_001.fastq.gz	LAS266-3-028_S220_L001_R1_001.fastq.gz					PBS12_RTT30	ATP1A3 E815K	NGG2 20nt	E815K SE1	PEmax	Plasmid	NO	LpAS6613	Plasmid		gCTAGGTCCCTGCCATCTCAC	GTTTAAGAGCTAAGCTGGAAACAGCATAGCAAGTTTAAATAAGGCTAGTCCGTTATCAACTTGAAAAAGTGGCACCGAGTCGGTGC	TGTCGCTTTCGGCAGCTTCATACGCCAGTG	AGATGGCAGGGA		CGCGGTTCTATCTAGTTACGCGTTAAACCAACTAGAA
Figure S3B	HEK293T ATP1A3 E815K c.2443A	PRJNA1211588	LAS266-1-030_S30_L001_R1_001.fastq.gz	LAS266-2-030_S126_L001_R1_001.fastq.gz	LAS266-3-029_S221_L001_R1_001.fastq.gz					PBS12_RTT32	ATP1A3 E815K	NGG2 20nt	E815K SE1	PEmax	Plasmid	NO	LpAS6614	Plasmid		gCTAGGTCCCTGCCATCTCAC	GTTTAAGAGCTAAGCTGGAAACAGCATAGCAAGTTTAAATAAGGCTAGTCCGTTATCAACTTGAAAAAGTGGCACCGAGTCGGTGC	GATGTCGCTTTCGGCAGCTTCATACGCCAGTG	AGATGGCAGGGA		CGCGGTTCTATCTAGTTACGCGTTAAACCAACTAGAA
Figure S3B	HEK293T ATP1A3 E815K c.2443A	PRJNA1211588	LAS266-1-031_S31_L001_R1_001.fastq.gz	LAS266-2-031_S127_L001_R1_001.fastq.gz	LAS266-3-030_S222_L001_R1_001.fastq.gz					PBS12_RTT34	ATP1A3 E815K	NGG2 20nt	E815K SE1	PEmax	Plasmid	NO	LpAS6615	Plasmid		gCTAGGTCCCTGCCATCTCAC	GTTTAAGAGCTAAGCTGGAAACAGCATAGCAAGTTTAAATAAGGCTAGTCCGTTATCAACTTGAAAAAGTGGCACCGAGTCGGTGC	ATGATGTCGCTTTCGGCAGCTTCATACGCCAGTG	AGATGGCAGGGA		CGCGGTTCTATCTAGTTACGCGTTAAACCAACTAGAA
Figure S3B	HEK293T ATP1A3 E815K c.2443A	PRJNA1211588	LAS266-1-032_S32_L001_R1_001.fastq.gz	LAS266-2-032_S128_L001_R1_001.fastq.gz	LAS266-3-031_S223_L001_R1_001.fastq.gz					PBS12_RTT36	ATP1A3 E815K	NGG2 20nt	E815K SE1	PEmax	Plasmid	NO	LpAS6616	Plasmid		gCTAGGTCCCTGCCATCTCAC	GTTTAAGAGCTAAGCTGGAAACAGCATAGCAAGTTTAAATAAGGCTAGTCCGTTATCAACTTGAAAAAGTGGCACCGAGTCGGTGC	TCATGATGTCGCTTTCGGCAGCTTCATACGCCAGTG	AGATGGCAGGGA		CGCGGTTCTATCTAGTTACGCGTTAAACCAACTAGAA
Figure S3B	HEK293T ATP1A3 E815K c.2443A	PRJNA1211588	LAS266-1-033_S33_L001_R1_001.fastq.gz	LAS266-2-033_S129_L001_R1_001.fastq.gz	LAS266-3-032_S224_L001_R1_001.fastq.gz					PBS13_RTT22	ATP1A3 E815K	NGG2 20nt	E815K SE1	PEmax	Plasmid	NO	LpAS6617	Plasmid		gCTAGGTCCCTGCCATCTCAC	GTTTAAGAGCTAAGCTGGAAACAGCATAGCAAGTTTAAATAAGGCTAGTCCGTTATCAACTTGAAAAAGTGGCACCGAGTCGGTGC	TCGGCAGCTTCATACGCCAGTG	AGATGGCAGGGAC		CGCGGTTCTATCTAGTTACGCGTTAAACCAACTAGAA
Figure S3B	HEK293T ATP1A3 E815K c.2443A	PRJNA1211588	LAS266-1-034_S34_L001_R1_001.fastq.gz	LAS266-2-034_S130_L001_R1_001.fastq.gz	LAS266-3-033_S225_L001_R1_001.fastq.gz					PBS13_RTT24	ATP1A3 E815K	NGG2 20nt	E815K SE1	PEmax	Plasmid	NO	LpAS6618	Plasmid		gCTAGGTCCCTGCCATCTCAC	GTTTAAGAGCTAAGCTGGAAACAGCATAGCAAGTTTAAATAAGGCTAGTCCGTTATCAACTTGAAAAAGTGGCACCGAGTCGGTGC	TTTCGGCAGCTTCATACGCCAGTG	AGATGGCAGGGAC		CGCGGTTCTATCTAGTTACGCGTTAAACCAACTAGAA
Figure S3B	HEK293T ATP1A3 E815K c.2443A	PRJNA1211588	LAS266-1-035_S35_L001_R1_001.fastq.gz	LAS266-2-035_S131_L001_R1_001.fastq.gz	LAS266-3-034_S226_L001_R1_001.fastq.gz					PBS13_RTT26	ATP1A3 E815K	NGG2 20nt	E815K SE1	PEmax	Plasmid	NO	LpAS6619	Plasmid		gCTAGGTCCCTGCCATCTCAC	GTTTAAGAGCTAAGCTGGAAACAGCATAGCAAGTTTAAATAAGGCTAGTCCGTTATCAACTTGAAAAAGTGGCACCGAGTCGGTGC	GCTTTCGGCAGCTTCATACGCCAGTG	AGATGGCAGGGAC		CGCGGTTCTATCTAGTTACGCGTTAAACCAACTAGAA
Figure S3B	HEK293T ATP1A3 E815K c.2443A	PRJNA1211588	LAS266-1-036_S36_L001_R1_001.fastq.gz	LAS266-2-036_S132_L001_R1_001.fastq.gz	LAS266-3-035_S227_L001_R1_001.fastq.gz					PBS13_RTT28	ATP1A3 E815K	NGG2 20nt	E815K SE1	PEmax	Plasmid	NO	LpAS6620	Plasmid		gCTAGGTCCCTGCCATCTCAC	GTTTAAGAGCTAAGCTGGAAACAGCATAGCAAGTTTAAATAAGGCTAGTCCGTTATCAACTTGAAAAAGTGGCACCGAGTCGGTGC	TCGCTTTCGGCAGCTTCATACGCCAGTG	AGATGGCAGGGAC		CGCGGTTCTATCTAGTTACGCGTTAAACCAACTAGAA
Figure S3B	HEK293T ATP1A3 E815K c.2443A	PRJNA1211588	LAS266-1-037_S37_L001_R1_001.fastq.gz	LAS266-2-037_S133_L001_R1_001.fastq.gz	LAS266-3-036_S228_L001_R1_001.fastq.gz					PBS13_RTT30	ATP1A3 E815K	NGG2 20nt	E815K SE1	PEmax	Plasmid	NO	LpAS6621	Plasmid		gCTAGGTCCCTGCCATCTCAC	GTTTAAGAGCTAAGCTGGAAACAGCATAGCAAGTTTAAATAAGGCTAGTCCGTTATCAACTTGAAAAAGTGGCACCGAGTCGGTGC	TGTCGCTTTCGGCAGCTTCATACGCCAGTG	AGATGGCAGGGAC		CGCGGTTCTATCTAGTTACGCGTTAAACCAACTAGAA
Figure S3B	HEK293T ATP1A3 E815K c.2443A	PRJNA1211588	LAS266-1-038_S38_L001_R1_001.fastq.gz	LAS266-2-038_S134_L001_R1_001.fastq.gz	LAS266-3-037_S229_L001_R1_001.fastq.gz					PBS13_RTT32	ATP1A3 E815K	NGG2 20nt	E815K SE1	PEmax	Plasmid	NO	LpAS6622	Plasmid		gCTAGGTCCCTGCCATCTCAC	GTTTAAGAGCTAAGCTGGAAACAGCATAGCAAGTTTAAATAAGGCTAGTCCGTTATCAACTTGAAAAAGTGGCACCGAGTCGGTGC	GATGTCGCTTTCGGCAGCTTCATACGCCAGTG	AGATGGCAGGGAC		CGCGGTTCTATCTAGTTACGCGTTAAACCAACTAGAA
Figure S3B	HEK293T ATP1A3 E815K c.2443A	PRJNA1211588	LAS266-1-039_S39_L001_R1_001.fastq.gz	LAS266-2-039_S135_L001_R1_001.fastq.gz	LAS266-3-038_S230_L001_R1_001.fastq.gz					PBS13_RTT34	ATP1A3 E815K	NGG2 20nt	E815K SE1	PEmax	Plasmid	NO	LpAS6623	Plasmid		gCTAGGTCCCTGCCATCTCAC	GTTTAAGAGCTAAGCTGGAAACAGCATAGCAAGTTTAAATAAGGCTAGTCCGTTATCAACTTGAAAAAGTGGCACCGAGTCGGTGC	ATGATGTCGCTTTCGGCAGCTTCATACGCCAGTG	AGATGGCAGGGAC		CGCGGTTCTATCTAGTTACGCGTTAAACCAACTAGAA
Figure S3B	HEK293T ATP1A3 E815K c.2443A	PRJNA1211588	LAS266-1-040_S40_L001_R1_001.fastq.gz	LAS266-2-040_S136_L001_R1_001.fastq.gz	LAS266-3-039_S231_L001_R1_001.fastq.gz					PBS13_RTT36	ATP1A3 E815K	NGG2 20nt	E815K SE1	PEmax	Plasmid	NO	LpAS6624	Plasmid		gCTAGGTCCCTGCCATCTCAC	GTTTAAGAGCTAAGCTGGAAACAGCATAGCAAGTTTAAATAAGGCTAGTCCGTTATCAACTTGAAAAAGTGGCACCGAGTCGGTGC	TCATGATGTCGCTTTCGGCAGCTTCATACGCCAGTG	AGATGGCAGGGAC		CGCGGTTCTATCTAGTTACGCGTTAAACCAACTAGAA
Figure S3B	HEK293T ATP1A3 E815K c.2443A	PRJNA1211588	LAS266-1-041_S41_L001_R1_001.fastq.gz	LAS266-2-041_S137_L001_R1_001.fastq.gz	LAS266-3-040_S232_L001_R1_001.fastq.gz					PBS14_RTT22	ATP1A3 E815K	NGG2 20nt	E815K SE1	PEmax	Plasmid	NO	LpAS6625	Plasmid		gCTAGGTCCCTGCCATCTCAC	GTTTAAGAGCTAAGCTGGAAACAGCATAGCAAGTTTAAATAAGGCTAGTCCGTTATCAACTTGAAAAAGTGGCACCGAGTCGGTGC	TCGGCAGCTTCATACGCCAGTG	AGATGGCAGGGACC		CGCGGTTCTATCTAGTTACGCGTTAAACCAACTAGAA
Figure S3B	HEK293T ATP1A3 E815K c.2443A	PRJNA1211588	LAS266-1-042_S42_L001_R1_001.fastq.gz	LAS266-2-042_S138_L001_R1_001.fastq.gz	LAS266-3-041_S233_L001_R1_001.fastq.gz					PBS14_RTT24	ATP1A3 E815K	NGG2 20nt	E815K SE1	PEmax	Plasmid	NO	LpAS6626	Plasmid		gCTAGGTCCCTGCCATCTCAC	GTTTAAGAGCTAAGCTGGAAACAGCATAGCAAGTTTAAATAAGGCTAGTCCGTTATCAACTTGAAAAAGTGGCACCGAGTCGGTGC	TTTCGGCAGCTTCATACGCCAGTG	AGATGGCAGGGACC		CGCGGTTCTATCTAGTTACGCGTTAAACCAACTAGAA
Figure S3B	HEK293T ATP1A3 E815K c.2443A	PRJNA1211588	LAS266-1-043_S43_L001_R1_001.fastq.gz	LAS266-2-043_S139_L001_R1_001.fastq.gz	LAS266-3-042_S234_L001_R1_001.fastq.gz					PBS14_RTT26	ATP1A3 E815K	NGG2 20nt	E815K SE1	PEmax	Plasmid	NO	LpAS6627	Plasmid		gCTAGGTCCCTGCCATCTCAC	GTTTAAGAGCTAAGCTGGAAACAGCATAGCAAGTTTAAATAAGGCTAGTCCGTTATCAACTTGAAAAAGTGGCACCGAGTCGGTGC	GCTTTCGGCAGCTTCATACGCCAGTG	AGATGGCAGGGACC		CGCGGTTCTATCTAGTTACGCGTTAAACCAACTAGAA
Figure S3B	HEK293T ATP1A3 E815K c.2443A	PRJNA1211588	LAS266-1-044_S44_L001_R1_001.fastq.gz	LAS266-2-044_S140_L001_R1_001.fastq.gz	LAS266-3-043_S235_L001_R1_001.fastq.gz					PBS14_RTT28	ATP1A3 E815K	NGG2 20nt	E815K SE1	PEmax	Plasmid	NO	LpAS6628	Plasmid		gCTAGGTCCCTGCCATCTCAC	GTTTAAGAGCTAAGCTGGAAACAGCATAGCAAGTTTAAATAAGGCTAGTCCGTTATCAACTTGAAAAAGTGGCACCGAGTCGGTGC	TCGCTTTCGGCAGCTTCATACGCCAGTG	AGATGGCAGGGACC		CGCGGTTCTATCTAGTTACGCGTTAAACCAACTAGAA
Figure S3B	HEK293T ATP1A3 E815K c.2443A	PRJNA1211588	LAS266-1-045_S45_L001_R1_001.fastq.gz	LAS266-2-045_S141_L001_R1_001.fastq.gz	LAS266-3-044_S236_L001_R1_001.fastq.gz					PBS14_RTT30	ATP1A3 E815K	NGG2 20nt	E815K SE1	PEmax	Plasmid	NO	LpAS6629	Plasmid		gCTAGGTCCCTGCCATCTCAC	GTTTAAGAGCTAAGCTGGAAACAGCATAGCAAGTTTAAATAAGGCTAGTCCGTTATCAACTTGAAAAAGTGGCACCGAGTCGGTGC	TGTCGCTTTCGGCAGCTTCATACGCCAGTG	AGATGGCAGGGACC		CGCGGTTCTATCTAGTTACGCGTTAAACCAACTAGAA
Figure S3B	HEK293T ATP1A3 E815K c.2443A	PRJNA1211588	LAS266-1-046_S46_L001_R1_001.fastq.gz	LAS266-2-046_S142_L001_R1_001.fastq.gz	LAS266-3-045_S237_L001_R1_001.fastq.gz					PBS14_RTT32	ATP1A3 E815K	NGG2 20nt	E815K SE1	PEmax	Plasmid	NO	LpAS6630	Plasmid		gCTAGGTCCCTGCCATCTCAC	GTTTAAGAGCTAAGCTGGAAACAGCATAGCAAGTTTAAATAAGGCTAGTCCGTTATCAACTTGAAAAAGTGGCACCGAGTCGGTGC	GATGTCGCTTTCGGCAGCTTCATACGCCAGTG	AGATGGCAGGGACC		CGCGGTTCTATCTAGTTACGCGTTAAACCAACTAGAA
Figure S3B	HEK293T ATP1A3 E815K c.2443A	PRJNA1211588	LAS266-1-047_S47_L001_R1_001.fastq.gz	LAS266-2-047_S143_L001_R1_001.fastq.gz	LAS266-3-046_S238_L001_R1_001.fastq.gz					PBS14_RTT34	ATP1A3 E815K	NGG2 20nt	E815K SE1	PEmax	Plasmid	NO	LpAS6631	Plasmid		gCTAGGTCCCTGCCATCTCAC	GTTTAAGAGCTAAGCTGGAAACAGCATAGCAAGTTTAAATAAGGCTAGTCCGTTATCAACTTGAAAAAGTGGCACCGAGTCGGTGC	ATGATGTCGCTTTCGGCAGCTTCATACGCCAGTG	AGATGGCAGGGACC		CGCGGTTCTATCTAGTTACGCGTTAAACCAACTAGAA
Figure S3B	HEK293T ATP1A3 E815K c.2443A	PRJNA1211588	LAS266-1-048_S48_L001_R1_001.fastq.gz	LAS266-2-048_S144_L001_R1_001.fastq.gz	LAS266-3-047_S239_L001_R1_001.fastq.gz					PBS14_RTT36	ATP1A3 E815K	NGG2 20nt	E815K SE1	PEmax	Plasmid	NO	LpAS6632	Plasmid		gCTAGGTCCCTGCCATCTCAC	GTTTAAGAGCTAAGCTGGAAACAGCATAGCAAGTTTAAATAAGGCTAGTCCGTTATCAACTTGAAAAAGTGGCACCGAGTCGGTGC	TCATGATGTCGCTTTCGGCAGCTTCATACGCCAGTG	AGATGGCAGGGACC		CGCGGTTCTATCTAGTTACGCGTTAAACCAACTAGAA
Figure S3B	HEK293T ATP1A3 E815K c.2443A	PRJNA1211588	LAS266-1-089_S89_L001_R1_001.fastq.gz	LAS266-2-089_S185_L001_R1_001.fastq.gz	LAS266-3-089_S281_L001_R1_001.fastq.gz					No edit	ATP1A3 E815K	none	none	none	none	NO
Figure S3B	HEK293T ATP1A3 E815K c.2443A	PRJNA1211588	LAS266-1-049_S49_L001_R1_001.fastq.gz	LAS266-2-049_S145_L001_R1_001.fastq.gz	LAS266-3-049_S241_L001_R1_001.fastq.gz					PBS9_RTT23	ATP1A3 E815K	NGG3 20nt	E815K SE1	PEmax	Plasmid	NO	LpAS6633	Plasmid		gTCTCTTCATGATGTCGCTTT	GTTTAAGAGCTAAGCTGGAAACAGCATAGCAAGTTTAAATAAGGCTAGTCCGTTATCAACTTGAAAAAGTGGCACCGAGTCGGTGC	ACTGGCGTATGAAGCTGCCGAAA	GCGACATCA		CGCGGTTCTATCTAGTTACGCGTTAAACCAACTAGAA
Figure S3B	HEK293T ATP1A3 E815K c.2443A	PRJNA1211588	LAS266-1-050_S50_L001_R1_001.fastq.gz	LAS266-2-050_S146_L001_R1_001.fastq.gz	LAS266-3-050_S242_L001_R1_001.fastq.gz					PBS9_RTT25	ATP1A3 E815K	NGG3 20nt	E815K SE1	PEmax	Plasmid	NO	LpAS6634	Plasmid		gTCTCTTCATGATGTCGCTTT	GTTTAAGAGCTAAGCTGGAAACAGCATAGCAAGTTTAAATAAGGCTAGTCCGTTATCAACTTGAAAAAGTGGCACCGAGTCGGTGC	TCACTGGCGTATGAAGCTGCCGAAA	GCGACATCA		CGCGGTTCTATCTAGTTACGCGTTAAACCAACTAGAA
Figure S3B	HEK293T ATP1A3 E815K c.2443A	PRJNA1211588	LAS266-1-051_S51_L001_R1_001.fastq.gz	LAS266-2-051_S147_L001_R1_001.fastq.gz	LAS266-3-051_S243_L001_R1_001.fastq.gz					PBS9_RTT27	ATP1A3 E815K	NGG3 20nt	E815K SE1	PEmax	Plasmid	NO	LpAS6635	Plasmid		gTCTCTTCATGATGTCGCTTT	GTTTAAGAGCTAAGCTGGAAACAGCATAGCAAGTTTAAATAAGGCTAGTCCGTTATCAACTTGAAAAAGTGGCACCGAGTCGGTGC	TCTCACTGGCGTATGAAGCTGCCGAAA	GCGACATCA		CGCGGTTCTATCTAGTTACGCGTTAAACCAACTAGAA
Figure S3B	HEK293T ATP1A3 E815K c.2443A	PRJNA1211588	LAS266-1-052_S52_L001_R1_001.fastq.gz	LAS266-2-052_S148_L001_R1_001.fastq.gz	LAS266-3-052_S244_L001_R1_001.fastq.gz					PBS9_RTT28	ATP1A3 E815K	NGG3 20nt	E815K SE1	PEmax	Plasmid	NO	LpAS6636	Plasmid		gTCTCTTCATGATGTCGCTTT	GTTTAAGAGCTAAGCTGGAAACAGCATAGCAAGTTTAAATAAGGCTAGTCCGTTATCAACTTGAAAAAGTGGCACCGAGTCGGTGC	ATCTCACTGGCGTATGAAGCTGCCGAAA	GCGACATCA		CGCGGTTCTATCTAGTTACGCGTTAAACCAACTAGAA
Figure S3B	HEK293T ATP1A3 E815K c.2443A	PRJNA1211588	LAS266-1-053_S53_L001_R1_001.fastq.gz	LAS266-2-053_S149_L001_R1_001.fastq.gz	LAS266-3-053_S245_L001_R1_001.fastq.gz					PBS9_RTT31	ATP1A3 E815K	NGG3 20nt	E815K SE1	PEmax	Plasmid	NO	LpAS6637	Plasmid		gTCTCTTCATGATGTCGCTTT	GTTTAAGAGCTAAGCTGGAAACAGCATAGCAAGTTTAAATAAGGCTAGTCCGTTATCAACTTGAAAAAGTGGCACCGAGTCGGTGC	GCCATCTCACTGGCGTATGAAGCTGCCGAAA	GCGACATCA		CGCGGTTCTATCTAGTTACGCGTTAAACCAACTAGAA
Figure S3B	HEK293T ATP1A3 E815K c.2443A	PRJNA1211588	LAS266-1-054_S54_L001_R1_001.fastq.gz	LAS266-2-054_S150_L001_R1_001.fastq.gz	LAS266-3-054_S246_L001_R1_001.fastq.gz					PBS9_RTT32	ATP1A3 E815K	NGG3 20nt	E815K SE1	PEmax	Plasmid	NO	LpAS6638	Plasmid		gTCTCTTCATGATGTCGCTTT	GTTTAAGAGCTAAGCTGGAAACAGCATAGCAAGTTTAAATAAGGCTAGTCCGTTATCAACTTGAAAAAGTGGCACCGAGTCGGTGC	TGCCATCTCACTGGCGTATGAAGCTGCCGAAA	GCGACATCA		CGCGGTTCTATCTAGTTACGCGTTAAACCAACTAGAA
Figure S3B	HEK293T ATP1A3 E815K c.2443A	PRJNA1211588	LAS266-1-055_S55_L001_R1_001.fastq.gz	LAS266-2-055_S151_L001_R1_001.fastq.gz	LAS266-3-055_S247_L001_R1_001.fastq.gz					PBS9_RTT36	ATP1A3 E815K	NGG3 20nt	E815K SE1	PEmax	Plasmid	NO	LpAS6639	Plasmid		gTCTCTTCATGATGTCGCTTT	GTTTAAGAGCTAAGCTGGAAACAGCATAGCAAGTTTAAATAAGGCTAGTCCGTTATCAACTTGAAAAAGTGGCACCGAGTCGGTGC	TCCCTGCCATCTCACTGGCGTATGAAGCTGCCGAAA	GCGACATCA		CGCGGTTCTATCTAGTTACGCGTTAAACCAACTAGAA
Figure S3B	HEK293T ATP1A3 E815K c.2443A	PRJNA1211588	LAS266-1-056_S56_L001_R1_001.fastq.gz	LAS266-2-056_S152_L001_R1_001.fastq.gz	LAS266-3-056_S248_L001_R1_001.fastq.gz					PBS9_RTT37	ATP1A3 E815K	NGG3 20nt	E815K SE1	PEmax	Plasmid	NO	LpAS6640	Plasmid		gTCTCTTCATGATGTCGCTTT	GTTTAAGAGCTAAGCTGGAAACAGCATAGCAAGTTTAAATAAGGCTAGTCCGTTATCAACTTGAAAAAGTGGCACCGAGTCGGTGC	GTCCCTGCCATCTCACTGGCGTATGAAGCTGCCGAAA	GCGACATCA		CGCGGTTCTATCTAGTTACGCGTTAAACCAACTAGAA
Figure S3B	HEK293T ATP1A3 E815K c.2443A	PRJNA1211588	LAS266-1-057_S57_L001_R1_001.fastq.gz	LAS266-2-057_S153_L001_R1_001.fastq.gz	LAS266-3-057_S249_L001_R1_001.fastq.gz					PBS10_RTT23	ATP1A3 E815K	NGG3 20nt	E815K SE1	PEmax	Plasmid	NO	LpAS6641	Plasmid		gTCTCTTCATGATGTCGCTTT	GTTTAAGAGCTAAGCTGGAAACAGCATAGCAAGTTTAAATAAGGCTAGTCCGTTATCAACTTGAAAAAGTGGCACCGAGTCGGTGC	ACTGGCGTATGAAGCTGCCGAAA	GCGACATCAT		CGCGGTTCTATCTAGTTACGCGTTAAACCAACTAGAA
Figure S3B	HEK293T ATP1A3 E815K c.2443A	PRJNA1211588	LAS266-1-058_S58_L001_R1_001.fastq.gz	LAS266-2-058_S154_L001_R1_001.fastq.gz	LAS266-3-058_S250_L001_R1_001.fastq.gz					PBS10_RTT25	ATP1A3 E815K	NGG3 20nt	E815K SE1	PEmax	Plasmid	NO	LpAS6642	Plasmid		gTCTCTTCATGATGTCGCTTT	GTTTAAGAGCTAAGCTGGAAACAGCATAGCAAGTTTAAATAAGGCTAGTCCGTTATCAACTTGAAAAAGTGGCACCGAGTCGGTGC	TCACTGGCGTATGAAGCTGCCGAAA	GCGACATCAT		CGCGGTTCTATCTAGTTACGCGTTAAACCAACTAGAA
Figure S3B	HEK293T ATP1A3 E815K c.2443A	PRJNA1211588	LAS266-1-059_S59_L001_R1_001.fastq.gz	LAS266-2-059_S155_L001_R1_001.fastq.gz	LAS266-3-059_S251_L001_R1_001.fastq.gz					PBS10_RTT27	ATP1A3 E815K	NGG3 20nt	E815K SE1	PEmax	Plasmid	NO	LpAS6643	Plasmid		gTCTCTTCATGATGTCGCTTT	GTTTAAGAGCTAAGCTGGAAACAGCATAGCAAGTTTAAATAAGGCTAGTCCGTTATCAACTTGAAAAAGTGGCACCGAGTCGGTGC	TCTCACTGGCGTATGAAGCTGCCGAAA	GCGACATCAT		CGCGGTTCTATCTAGTTACGCGTTAAACCAACTAGAA
Figure S3B	HEK293T ATP1A3 E815K c.2443A	PRJNA1211588	LAS266-1-060_S60_L001_R1_001.fastq.gz	LAS266-2-060_S156_L001_R1_001.fastq.gz	LAS266-3-060_S252_L001_R1_001.fastq.gz					PBS10_RTT28	ATP1A3 E815K	NGG3 20nt	E815K SE1	PEmax	Plasmid	NO	LpAS6644	Plasmid		gTCTCTTCATGATGTCGCTTT	GTTTAAGAGCTAAGCTGGAAACAGCATAGCAAGTTTAAATAAGGCTAGTCCGTTATCAACTTGAAAAAGTGGCACCGAGTCGGTGC	ATCTCACTGGCGTATGAAGCTGCCGAAA	GCGACATCAT		CGCGGTTCTATCTAGTTACGCGTTAAACCAACTAGAA
Figure S3B	HEK293T ATP1A3 E815K c.2443A	PRJNA1211588	LAS266-1-061_S61_L001_R1_001.fastq.gz	LAS266-2-061_S157_L001_R1_001.fastq.gz	LAS266-3-061_S253_L001_R1_001.fastq.gz					PBS10_RTT31	ATP1A3 E815K	NGG3 20nt	E815K SE1	PEmax	Plasmid	NO	LpAS6645	Plasmid		gTCTCTTCATGATGTCGCTTT	GTTTAAGAGCTAAGCTGGAAACAGCATAGCAAGTTTAAATAAGGCTAGTCCGTTATCAACTTGAAAAAGTGGCACCGAGTCGGTGC	GCCATCTCACTGGCGTATGAAGCTGCCGAAA	GCGACATCAT		CGCGGTTCTATCTAGTTACGCGTTAAACCAACTAGAA
Figure S3B	HEK293T ATP1A3 E815K c.2443A	PRJNA1211588	LAS266-1-062_S62_L001_R1_001.fastq.gz	LAS266-2-062_S158_L001_R1_001.fastq.gz	LAS266-3-062_S254_L001_R1_001.fastq.gz					PBS10_RTT32	ATP1A3 E815K	NGG3 20nt	E815K SE1	PEmax	Plasmid	NO	LpAS6646	Plasmid		gTCTCTTCATGATGTCGCTTT	GTTTAAGAGCTAAGCTGGAAACAGCATAGCAAGTTTAAATAAGGCTAGTCCGTTATCAACTTGAAAAAGTGGCACCGAGTCGGTGC	TGCCATCTCACTGGCGTATGAAGCTGCCGAAA	GCGACATCAT		CGCGGTTCTATCTAGTTACGCGTTAAACCAACTAGAA
Figure S3B	HEK293T ATP1A3 E815K c.2443A	PRJNA1211588	LAS266-1-063_S63_L001_R1_001.fastq.gz	LAS266-2-063_S159_L001_R1_001.fastq.gz	LAS266-3-063_S255_L001_R1_001.fastq.gz					PBS10_RTT36	ATP1A3 E815K	NGG3 20nt	E815K SE1	PEmax	Plasmid	NO	LpAS6647	Plasmid		gTCTCTTCATGATGTCGCTTT	GTTTAAGAGCTAAGCTGGAAACAGCATAGCAAGTTTAAATAAGGCTAGTCCGTTATCAACTTGAAAAAGTGGCACCGAGTCGGTGC	TCCCTGCCATCTCACTGGCGTATGAAGCTGCCGAAA	GCGACATCAT		CGCGGTTCTATCTAGTTACGCGTTAAACCAACTAGAA
Figure S3B	HEK293T ATP1A3 E815K c.2443A	PRJNA1211588	LAS266-1-064_S64_L001_R1_001.fastq.gz	LAS266-2-064_S160_L001_R1_001.fastq.gz	LAS266-3-064_S256_L001_R1_001.fastq.gz					PBS10_RTT37	ATP1A3 E815K	NGG3 20nt	E815K SE1	PEmax	Plasmid	NO	LpAS6648	Plasmid		gTCTCTTCATGATGTCGCTTT	GTTTAAGAGCTAAGCTGGAAACAGCATAGCAAGTTTAAATAAGGCTAGTCCGTTATCAACTTGAAAAAGTGGCACCGAGTCGGTGC	GTCCCTGCCATCTCACTGGCGTATGAAGCTGCCGAAA	GCGACATCAT		CGCGGTTCTATCTAGTTACGCGTTAAACCAACTAGAA
Figure S3B	HEK293T ATP1A3 E815K c.2443A	PRJNA1211588	LAS266-1-065_S65_L001_R1_001.fastq.gz	LAS266-2-065_S161_L001_R1_001.fastq.gz	LAS266-3-065_S257_L001_R1_001.fastq.gz					PBS11_RTT23	ATP1A3 E815K	NGG3 20nt	E815K SE1	PEmax	Plasmid	NO	LpAS6649	Plasmid		gTCTCTTCATGATGTCGCTTT	GTTTAAGAGCTAAGCTGGAAACAGCATAGCAAGTTTAAATAAGGCTAGTCCGTTATCAACTTGAAAAAGTGGCACCGAGTCGGTGC	ACTGGCGTATGAAGCTGCCGAAA	GCGACATCATG		CGCGGTTCTATCTAGTTACGCGTTAAACCAACTAGAA
Figure S3B	HEK293T ATP1A3 E815K c.2443A	PRJNA1211588	LAS266-1-066_S66_L001_R1_001.fastq.gz	LAS266-2-066_S162_L001_R1_001.fastq.gz	LAS266-3-066_S258_L001_R1_001.fastq.gz					PBS11_RTT25	ATP1A3 E815K	NGG3 20nt	E815K SE1	PEmax	Plasmid	NO	LpAS6650	Plasmid		gTCTCTTCATGATGTCGCTTT	GTTTAAGAGCTAAGCTGGAAACAGCATAGCAAGTTTAAATAAGGCTAGTCCGTTATCAACTTGAAAAAGTGGCACCGAGTCGGTGC	TCACTGGCGTATGAAGCTGCCGAAA	GCGACATCATG		CGCGGTTCTATCTAGTTACGCGTTAAACCAACTAGAA
Figure S3B	HEK293T ATP1A3 E815K c.2443A	PRJNA1211588	LAS266-1-067_S67_L001_R1_001.fastq.gz	LAS266-2-067_S163_L001_R1_001.fastq.gz	LAS266-3-067_S259_L001_R1_001.fastq.gz					PBS11_RTT27	ATP1A3 E815K	NGG3 20nt	E815K SE1	PEmax	Plasmid	NO	LpAS6651	Plasmid		gTCTCTTCATGATGTCGCTTT	GTTTAAGAGCTAAGCTGGAAACAGCATAGCAAGTTTAAATAAGGCTAGTCCGTTATCAACTTGAAAAAGTGGCACCGAGTCGGTGC	TCTCACTGGCGTATGAAGCTGCCGAAA	GCGACATCATG		CGCGGTTCTATCTAGTTACGCGTTAAACCAACTAGAA
Figure S3B	HEK293T ATP1A3 E815K c.2443A	PRJNA1211588	LAS266-1-068_S68_L001_R1_001.fastq.gz	LAS266-2-068_S164_L001_R1_001.fastq.gz	LAS266-3-068_S260_L001_R1_001.fastq.gz					PBS11_RTT28	ATP1A3 E815K	NGG3 20nt	E815K SE1	PEmax	Plasmid	NO	LpAS6652	Plasmid		gTCTCTTCATGATGTCGCTTT	GTTTAAGAGCTAAGCTGGAAACAGCATAGCAAGTTTAAATAAGGCTAGTCCGTTATCAACTTGAAAAAGTGGCACCGAGTCGGTGC	ATCTCACTGGCGTATGAAGCTGCCGAAA	GCGACATCATG		CGCGGTTCTATCTAGTTACGCGTTAAACCAACTAGAA
Figure S3B	HEK293T ATP1A3 E815K c.2443A	PRJNA1211588	LAS266-1-070_S70_L001_R1_001.fastq.gz	LAS266-2-070_S166_L001_R1_001.fastq.gz	LAS266-3-070_S262_L001_R1_001.fastq.gz					PBS11_RTT32	ATP1A3 E815K	NGG3 20nt	E815K SE1	PEmax	Plasmid	NO	LpAS6654	Plasmid		gTCTCTTCATGATGTCGCTTT	GTTTAAGAGCTAAGCTGGAAACAGCATAGCAAGTTTAAATAAGGCTAGTCCGTTATCAACTTGAAAAAGTGGCACCGAGTCGGTGC	TGCCATCTCACTGGCGTATGAAGCTGCCGAAA	GCGACATCATG		CGCGGTTCTATCTAGTTACGCGTTAAACCAACTAGAA
Figure S3B	HEK293T ATP1A3 E815K c.2443A	PRJNA1211588	LAS266-1-071_S71_L001_R1_001.fastq.gz	LAS266-2-071_S167_L001_R1_001.fastq.gz	LAS266-3-071_S263_L001_R1_001.fastq.gz					PBS11_RTT36	ATP1A3 E815K	NGG3 20nt	E815K SE1	PEmax	Plasmid	NO	LpAS6655	Plasmid		gTCTCTTCATGATGTCGCTTT	GTTTAAGAGCTAAGCTGGAAACAGCATAGCAAGTTTAAATAAGGCTAGTCCGTTATCAACTTGAAAAAGTGGCACCGAGTCGGTGC	TCCCTGCCATCTCACTGGCGTATGAAGCTGCCGAAA	GCGACATCATG		CGCGGTTCTATCTAGTTACGCGTTAAACCAACTAGAA
Figure S3B	HEK293T ATP1A3 E815K c.2443A	PRJNA1211588	LAS266-1-072_S72_L001_R1_001.fastq.gz	LAS266-2-072_S168_L001_R1_001.fastq.gz	LAS266-3-072_S264_L001_R1_001.fastq.gz					PBS11_RTT37	ATP1A3 E815K	NGG3 20nt	E815K SE1	PEmax	Plasmid	NO	LpAS6656	Plasmid		gTCTCTTCATGATGTCGCTTT	GTTTAAGAGCTAAGCTGGAAACAGCATAGCAAGTTTAAATAAGGCTAGTCCGTTATCAACTTGAAAAAGTGGCACCGAGTCGGTGC	GTCCCTGCCATCTCACTGGCGTATGAAGCTGCCGAAA	GCGACATCATG		CGCGGTTCTATCTAGTTACGCGTTAAACCAACTAGAA
Figure S3B	HEK293T ATP1A3 E815K c.2443A	PRJNA1211588	LAS266-1-073_S73_L001_R1_001.fastq.gz	LAS266-2-073_S169_L001_R1_001.fastq.gz	LAS266-3-073_S265_L001_R1_001.fastq.gz					PBS12_RTT23	ATP1A3 E815K	NGG3 20nt	E815K SE1	PEmax	Plasmid	NO	LpAS6657	Plasmid		gTCTCTTCATGATGTCGCTTT	GTTTAAGAGCTAAGCTGGAAACAGCATAGCAAGTTTAAATAAGGCTAGTCCGTTATCAACTTGAAAAAGTGGCACCGAGTCGGTGC	ACTGGCGTATGAAGCTGCCGAAA	GCGACATCATGA		CGCGGTTCTATCTAGTTACGCGTTAAACCAACTAGAA
Figure S3B	HEK293T ATP1A3 E815K c.2443A	PRJNA1211588	LAS266-1-074_S74_L001_R1_001.fastq.gz	LAS266-2-074_S170_L001_R1_001.fastq.gz	LAS266-3-074_S266_L001_R1_001.fastq.gz					PBS12_RTT25	ATP1A3 E815K	NGG3 20nt	E815K SE1	PEmax	Plasmid	NO	LpAS6658	Plasmid		gTCTCTTCATGATGTCGCTTT	GTTTAAGAGCTAAGCTGGAAACAGCATAGCAAGTTTAAATAAGGCTAGTCCGTTATCAACTTGAAAAAGTGGCACCGAGTCGGTGC	TCACTGGCGTATGAAGCTGCCGAAA	GCGACATCATGA		CGCGGTTCTATCTAGTTACGCGTTAAACCAACTAGAA
Figure S3B	HEK293T ATP1A3 E815K c.2443A	PRJNA1211588	LAS266-1-075_S75_L001_R1_001.fastq.gz	LAS266-2-075_S171_L001_R1_001.fastq.gz	LAS266-3-075_S267_L001_R1_001.fastq.gz					PBS12_RTT27	ATP1A3 E815K	NGG3 20nt	E815K SE1	PEmax	Plasmid	NO	LpAS6659	Plasmid		gTCTCTTCATGATGTCGCTTT	GTTTAAGAGCTAAGCTGGAAACAGCATAGCAAGTTTAAATAAGGCTAGTCCGTTATCAACTTGAAAAAGTGGCACCGAGTCGGTGC	TCTCACTGGCGTATGAAGCTGCCGAAA	GCGACATCATGA		CGCGGTTCTATCTAGTTACGCGTTAAACCAACTAGAA
Figure S3B	HEK293T ATP1A3 E815K c.2443A	PRJNA1211588	LAS266-1-076_S76_L001_R1_001.fastq.gz	LAS266-2-076_S172_L001_R1_001.fastq.gz	LAS266-3-076_S268_L001_R1_001.fastq.gz					PBS12_RTT28	ATP1A3 E815K	NGG3 20nt	E815K SE1	PEmax	Plasmid	NO	LpAS6660	Plasmid		gTCTCTTCATGATGTCGCTTT	GTTTAAGAGCTAAGCTGGAAACAGCATAGCAAGTTTAAATAAGGCTAGTCCGTTATCAACTTGAAAAAGTGGCACCGAGTCGGTGC	ATCTCACTGGCGTATGAAGCTGCCGAAA	GCGACATCATGA		CGCGGTTCTATCTAGTTACGCGTTAAACCAACTAGAA
Figure S3B	HEK293T ATP1A3 E815K c.2443A	PRJNA1211588	LAS266-1-077_S77_L001_R1_001.fastq.gz	LAS266-2-077_S173_L001_R1_001.fastq.gz	LAS266-3-077_S269_L001_R1_001.fastq.gz					PBS12_RTT31	ATP1A3 E815K	NGG3 20nt	E815K SE1	PEmax	Plasmid	NO	LpAS6661	Plasmid		gTCTCTTCATGATGTCGCTTT	GTTTAAGAGCTAAGCTGGAAACAGCATAGCAAGTTTAAATAAGGCTAGTCCGTTATCAACTTGAAAAAGTGGCACCGAGTCGGTGC	GCCATCTCACTGGCGTATGAAGCTGCCGAAA	GCGACATCATGA		CGCGGTTCTATCTAGTTACGCGTTAAACCAACTAGAA
Figure S3B	HEK293T ATP1A3 E815K c.2443A	PRJNA1211588	LAS266-1-078_S78_L001_R1_001.fastq.gz	LAS266-2-078_S174_L001_R1_001.fastq.gz	LAS266-3-078_S270_L001_R1_001.fastq.gz					PBS12_RTT32	ATP1A3 E815K	NGG3 20nt	E815K SE1	PEmax	Plasmid	NO	LpAS6662	Plasmid		gTCTCTTCATGATGTCGCTTT	GTTTAAGAGCTAAGCTGGAAACAGCATAGCAAGTTTAAATAAGGCTAGTCCGTTATCAACTTGAAAAAGTGGCACCGAGTCGGTGC	TGCCATCTCACTGGCGTATGAAGCTGCCGAAA	GCGACATCATGA		CGCGGTTCTATCTAGTTACGCGTTAAACCAACTAGAA
Figure S3B	HEK293T ATP1A3 E815K c.2443A	PRJNA1211588	LAS266-1-079_S79_L001_R1_001.fastq.gz	LAS266-2-079_S175_L001_R1_001.fastq.gz	LAS266-3-079_S271_L001_R1_001.fastq.gz					PBS12_RTT36	ATP1A3 E815K	NGG3 20nt	E815K SE1	PEmax	Plasmid	NO	LpAS6663	Plasmid		gTCTCTTCATGATGTCGCTTT	GTTTAAGAGCTAAGCTGGAAACAGCATAGCAAGTTTAAATAAGGCTAGTCCGTTATCAACTTGAAAAAGTGGCACCGAGTCGGTGC	TCCCTGCCATCTCACTGGCGTATGAAGCTGCCGAAA	GCGACATCATGA		CGCGGTTCTATCTAGTTACGCGTTAAACCAACTAGAA
Figure S3B	HEK293T ATP1A3 E815K c.2443A	PRJNA1211588	LAS266-1-080_S80_L001_R1_001.fastq.gz	LAS266-2-080_S176_L001_R1_001.fastq.gz	LAS266-3-080_S272_L001_R1_001.fastq.gz					PBS12_RTT37	ATP1A3 E815K	NGG3 20nt	E815K SE1	PEmax	Plasmid	NO	LpAS6664	Plasmid		gTCTCTTCATGATGTCGCTTT	GTTTAAGAGCTAAGCTGGAAACAGCATAGCAAGTTTAAATAAGGCTAGTCCGTTATCAACTTGAAAAAGTGGCACCGAGTCGGTGC	GTCCCTGCCATCTCACTGGCGTATGAAGCTGCCGAAA	GCGACATCATGA		CGCGGTTCTATCTAGTTACGCGTTAAACCAACTAGAA
Figure S3B	HEK293T ATP1A3 E815K c.2443A	PRJNA1211588	LAS266-1-081_S81_L001_R1_001.fastq.gz	LAS266-2-081_S177_L001_R1_001.fastq.gz	LAS266-3-081_S273_L001_R1_001.fastq.gz					PBS13_RTT23	ATP1A3 E815K	NGG3 20nt	E815K SE1	PEmax	Plasmid	NO	LpAS6665	Plasmid		gTCTCTTCATGATGTCGCTTT	GTTTAAGAGCTAAGCTGGAAACAGCATAGCAAGTTTAAATAAGGCTAGTCCGTTATCAACTTGAAAAAGTGGCACCGAGTCGGTGC	ACTGGCGTATGAAGCTGCCGAAA	GCGACATCATGAA		CGCGGTTCTATCTAGTTACGCGTTAAACCAACTAGAA
Figure S3B	HEK293T ATP1A3 E815K c.2443A	PRJNA1211588	LAS266-1-082_S82_L001_R1_001.fastq.gz	LAS266-2-082_S178_L001_R1_001.fastq.gz	LAS266-3-082_S274_L001_R1_001.fastq.gz					PBS13_RTT25	ATP1A3 E815K	NGG3 20nt	E815K SE1	PEmax	Plasmid	NO	LpAS6666	Plasmid		gTCTCTTCATGATGTCGCTTT	GTTTAAGAGCTAAGCTGGAAACAGCATAGCAAGTTTAAATAAGGCTAGTCCGTTATCAACTTGAAAAAGTGGCACCGAGTCGGTGC	TCACTGGCGTATGAAGCTGCCGAAA	GCGACATCATGAA		CGCGGTTCTATCTAGTTACGCGTTAAACCAACTAGAA
Figure S3B	HEK293T ATP1A3 E815K c.2443A	PRJNA1211588	LAS266-1-083_S83_L001_R1_001.fastq.gz	LAS266-2-083_S179_L001_R1_001.fastq.gz	LAS266-3-083_S275_L001_R1_001.fastq.gz					PBS13_RTT27	ATP1A3 E815K	NGG3 20nt	E815K SE1	PEmax	Plasmid	NO	LpAS6667	Plasmid		gTCTCTTCATGATGTCGCTTT	GTTTAAGAGCTAAGCTGGAAACAGCATAGCAAGTTTAAATAAGGCTAGTCCGTTATCAACTTGAAAAAGTGGCACCGAGTCGGTGC	TCTCACTGGCGTATGAAGCTGCCGAAA	GCGACATCATGAA		CGCGGTTCTATCTAGTTACGCGTTAAACCAACTAGAA
Figure S3B	HEK293T ATP1A3 E815K c.2443A	PRJNA1211588	LAS266-1-084_S84_L001_R1_001.fastq.gz	LAS266-2-084_S180_L001_R1_001.fastq.gz	LAS266-3-084_S276_L001_R1_001.fastq.gz					PBS13_RTT28	ATP1A3 E815K	NGG3 20nt	E815K SE1	PEmax	Plasmid	NO	LpAS6668	Plasmid		gTCTCTTCATGATGTCGCTTT	GTTTAAGAGCTAAGCTGGAAACAGCATAGCAAGTTTAAATAAGGCTAGTCCGTTATCAACTTGAAAAAGTGGCACCGAGTCGGTGC	ATCTCACTGGCGTATGAAGCTGCCGAAA	GCGACATCATGAA		CGCGGTTCTATCTAGTTACGCGTTAAACCAACTAGAA
Figure S3B	HEK293T ATP1A3 E815K c.2443A	PRJNA1211588	LAS266-1-085_S85_L001_R1_001.fastq.gz	LAS266-2-085_S181_L001_R1_001.fastq.gz	LAS266-3-085_S277_L001_R1_001.fastq.gz					PBS13_RTT31	ATP1A3 E815K	NGG3 20nt	E815K SE1	PEmax	Plasmid	NO	LpAS6669	Plasmid		gTCTCTTCATGATGTCGCTTT	GTTTAAGAGCTAAGCTGGAAACAGCATAGCAAGTTTAAATAAGGCTAGTCCGTTATCAACTTGAAAAAGTGGCACCGAGTCGGTGC	GCCATCTCACTGGCGTATGAAGCTGCCGAAA	GCGACATCATGAA		CGCGGTTCTATCTAGTTACGCGTTAAACCAACTAGAA
Figure S3B	HEK293T ATP1A3 E815K c.2443A	PRJNA1211588	LAS266-1-086_S86_L001_R1_001.fastq.gz	LAS266-2-086_S182_L001_R1_001.fastq.gz	LAS266-3-086_S278_L001_R1_001.fastq.gz					PBS13_RTT32	ATP1A3 E815K	NGG3 20nt	E815K SE1	PEmax	Plasmid	NO	LpAS6670	Plasmid		gTCTCTTCATGATGTCGCTTT	GTTTAAGAGCTAAGCTGGAAACAGCATAGCAAGTTTAAATAAGGCTAGTCCGTTATCAACTTGAAAAAGTGGCACCGAGTCGGTGC	TGCCATCTCACTGGCGTATGAAGCTGCCGAAA	GCGACATCATGAA		CGCGGTTCTATCTAGTTACGCGTTAAACCAACTAGAA
Figure S3B	HEK293T ATP1A3 E815K c.2443A	PRJNA1211588	LAS266-1-087_S87_L001_R1_001.fastq.gz	LAS266-2-087_S183_L001_R1_001.fastq.gz	LAS266-3-087_S279_L001_R1_001.fastq.gz					PBS13_RTT36	ATP1A3 E815K	NGG3 20nt	E815K SE1	PEmax	Plasmid	NO	LpAS6671	Plasmid		gTCTCTTCATGATGTCGCTTT	GTTTAAGAGCTAAGCTGGAAACAGCATAGCAAGTTTAAATAAGGCTAGTCCGTTATCAACTTGAAAAAGTGGCACCGAGTCGGTGC	TCCCTGCCATCTCACTGGCGTATGAAGCTGCCGAAA	GCGACATCATGAA		CGCGGTTCTATCTAGTTACGCGTTAAACCAACTAGAA
Figure S3B	HEK293T ATP1A3 E815K c.2443A	PRJNA1211588	LAS266-1-088_S88_L001_R1_001.fastq.gz	LAS266-2-088_S184_L001_R1_001.fastq.gz	LAS266-3-088_S280_L001_R1_001.fastq.gz					PBS13_RTT37	ATP1A3 E815K	NGG3 20nt	E815K SE1	PEmax	Plasmid	NO	LpAS6672	Plasmid		gTCTCTTCATGATGTCGCTTT	GTTTAAGAGCTAAGCTGGAAACAGCATAGCAAGTTTAAATAAGGCTAGTCCGTTATCAACTTGAAAAAGTGGCACCGAGTCGGTGC	GTCCCTGCCATCTCACTGGCGTATGAAGCTGCCGAAA	GCGACATCATGAA		CGCGGTTCTATCTAGTTACGCGTTAAACCAACTAGAA
Figure S3B	HEK293T ATP1A3 E815K c.2443A	PRJNA1211588	LAS266-1-090_S90_L001_R1_001.fastq.gz	LAS266-2-090_S186_L001_R1_001.fastq.gz	LAS266-3-090_S282_L001_R1_001.fastq.gz					PBS14_RTT25	ATP1A3 E815K	NGG3 20nt	E815K SE1	PEmax	Plasmid	NO	LpAS6674	Plasmid		gTCTCTTCATGATGTCGCTTT	GTTTAAGAGCTAAGCTGGAAACAGCATAGCAAGTTTAAATAAGGCTAGTCCGTTATCAACTTGAAAAAGTGGCACCGAGTCGGTGC	TCACTGGCGTATGAAGCTGCCGAAA	GCGACATCATGAAG		CGCGGTTCTATCTAGTTACGCGTTAAACCAACTAGAA
Figure S3B	HEK293T ATP1A3 E815K c.2443A	PRJNA1211588	LAS266-1-091_S91_L001_R1_001.fastq.gz	LAS266-2-091_S187_L001_R1_001.fastq.gz	LAS266-3-091_S283_L001_R1_001.fastq.gz					PBS14_RTT27	ATP1A3 E815K	NGG3 20nt	E815K SE1	PEmax	Plasmid	NO	LpAS6675	Plasmid		gTCTCTTCATGATGTCGCTTT	GTTTAAGAGCTAAGCTGGAAACAGCATAGCAAGTTTAAATAAGGCTAGTCCGTTATCAACTTGAAAAAGTGGCACCGAGTCGGTGC	TCTCACTGGCGTATGAAGCTGCCGAAA	GCGACATCATGAAG		CGCGGTTCTATCTAGTTACGCGTTAAACCAACTAGAA
Figure S3B	HEK293T ATP1A3 E815K c.2443A	PRJNA1211588	LAS266-1-092_S92_L001_R1_001.fastq.gz	LAS266-2-092_S188_L001_R1_001.fastq.gz	LAS266-3-092_S284_L001_R1_001.fastq.gz					PBS14_RTT28	ATP1A3 E815K	NGG3 20nt	E815K SE1	PEmax	Plasmid	NO	LpAS6676	Plasmid		gTCTCTTCATGATGTCGCTTT	GTTTAAGAGCTAAGCTGGAAACAGCATAGCAAGTTTAAATAAGGCTAGTCCGTTATCAACTTGAAAAAGTGGCACCGAGTCGGTGC	ATCTCACTGGCGTATGAAGCTGCCGAAA	GCGACATCATGAAG		CGCGGTTCTATCTAGTTACGCGTTAAACCAACTAGAA
Figure S3B	HEK293T ATP1A3 E815K c.2443A	PRJNA1211588	LAS266-1-093_S93_L001_R1_001.fastq.gz	LAS266-2-093_S189_L001_R1_001.fastq.gz	LAS266-3-093_S285_L001_R1_001.fastq.gz					PBS14_RTT31	ATP1A3 E815K	NGG3 20nt	E815K SE1	PEmax	Plasmid	NO	LpAS6677	Plasmid		gTCTCTTCATGATGTCGCTTT	GTTTAAGAGCTAAGCTGGAAACAGCATAGCAAGTTTAAATAAGGCTAGTCCGTTATCAACTTGAAAAAGTGGCACCGAGTCGGTGC	GCCATCTCACTGGCGTATGAAGCTGCCGAAA	GCGACATCATGAAG		CGCGGTTCTATCTAGTTACGCGTTAAACCAACTAGAA
Figure S3B	HEK293T ATP1A3 E815K c.2443A	PRJNA1211588	LAS266-1-094_S94_L001_R1_001.fastq.gz	LAS266-2-094_S190_L001_R1_001.fastq.gz	LAS266-3-094_S286_L001_R1_001.fastq.gz					PBS14_RTT32	ATP1A3 E815K	NGG3 20nt	E815K SE1	PEmax	Plasmid	NO	LpAS6678	Plasmid		gTCTCTTCATGATGTCGCTTT	GTTTAAGAGCTAAGCTGGAAACAGCATAGCAAGTTTAAATAAGGCTAGTCCGTTATCAACTTGAAAAAGTGGCACCGAGTCGGTGC	TGCCATCTCACTGGCGTATGAAGCTGCCGAAA	GCGACATCATGAAG		CGCGGTTCTATCTAGTTACGCGTTAAACCAACTAGAA
Figure S3B	HEK293T ATP1A3 E815K c.2443A	PRJNA1211588	LAS266-1-095_S95_L001_R1_001.fastq.gz	LAS266-2-095_S191_L001_R1_001.fastq.gz	LAS266-3-095_S287_L001_R1_001.fastq.gz					PBS14_RTT36	ATP1A3 E815K	NGG3 20nt	E815K SE1	PEmax	Plasmid	NO	LpAS6679	Plasmid		gTCTCTTCATGATGTCGCTTT	GTTTAAGAGCTAAGCTGGAAACAGCATAGCAAGTTTAAATAAGGCTAGTCCGTTATCAACTTGAAAAAGTGGCACCGAGTCGGTGC	TCCCTGCCATCTCACTGGCGTATGAAGCTGCCGAAA	GCGACATCATGAAG		CGCGGTTCTATCTAGTTACGCGTTAAACCAACTAGAA
Figure S3B	HEK293T ATP1A3 E815K c.2443A	PRJNA1211588	LAS266-1-096_S96_L001_R1_001.fastq.gz	LAS266-2-096_S192_L001_R1_001.fastq.gz	LAS266-3-096_S288_L001_R1_001.fastq.gz					PBS14_RTT37	ATP1A3 E815K	NGG3 20nt	E815K SE1	PEmax	Plasmid	NO	LpAS6680	Plasmid		gTCTCTTCATGATGTCGCTTT	GTTTAAGAGCTAAGCTGGAAACAGCATAGCAAGTTTAAATAAGGCTAGTCCGTTATCAACTTGAAAAAGTGGCACCGAGTCGGTGC	GTCCCTGCCATCTCACTGGCGTATGAAGCTGCCGAAA	GCGACATCATGAAG		CGCGGTTCTATCTAGTTACGCGTTAAACCAACTAGAA
Figure S3B	HEK293T ATP1A3 E815K c.2443A	PRJNA1211588	LAS266-1-089_S89_L001_R1_001.fastq.gz	LAS266-2-089_S185_L001_R1_001.fastq.gz	LAS266-3-089_S281_L001_R1_001.fastq.gz					No edit	ATP1A3 E815K	none	none	none	none	NO
Figure S3C	HEK293T ATP1A3 E815K c.2443A	PRJNA1211588	LAS273-1-063_S63_L001_R1_001.fastq.gz	LAS273-2-063_S148_L001_R1_001.fastq.gz	LAS273-3-063_S235_L001_R1_001.fastq.gz					+93	ATP1A3 E815K	NGG1 19nt	E815K SE1	PEmax	Plasmid	NO	LpAS6566	Plasmid		GCCATCTCACTGGCGTACA	GTTTAAGAGCTAAGCTGGAAACAGCATAGCAAGTTTAAATAAGGCTAGTCCGTTATCAACTTGAAAAAGTGGCACCGAGTCGGTGC	ATGATGTCGCTTTCGGCAGCTTCAT	ACGCCAGTGAGAT		CGCGGTTCTATCTAGTTACGCGTTAAACCAACTAGAA	LpAS6832	Plasmid		gTGCCTCACCAATCTGCCCGT	GTTTGAGAGCTATGCTGGAAACAGCATAGCAAGTTCAAATAAGGCTAGTCCGTTATCAACTTGAAAAAGTGGCACCGAGTCGGTGC
Figure S3C	HEK293T ATP1A3 E815K c.2443A	PRJNA1211588	LAS273-1-064_S64_L001_R1_001.fastq.gz	LAS273-2-064_S149_L001_R1_001.fastq.gz	LAS273-3-064_S236_L001_R1_001.fastq.gz					+50	ATP1A3 E815K	NGG1 19nt	E815K SE1	PEmax	Plasmid	NO	LpAS6566	Plasmid		GCCATCTCACTGGCGTACA	GTTTAAGAGCTAAGCTGGAAACAGCATAGCAAGTTTAAATAAGGCTAGTCCGTTATCAACTTGAAAAAGTGGCACCGAGTCGGTGC	ATGATGTCGCTTTCGGCAGCTTCAT	ACGCCAGTGAGAT		CGCGGTTCTATCTAGTTACGCGTTAAACCAACTAGAA	LpAS6833	Plasmid		gTTGACCAATTTGTCCGTCCG	GTTTGAGAGCTATGCTGGAAACAGCATAGCAAGTTCAAATAAGGCTAGTCCGTTATCAACTTGAAAAAGTGGCACCGAGTCGGTGC
Figure S3C	HEK293T ATP1A3 E815K c.2443A	PRJNA1211588	LAS273-1-065_S65_L001_R1_001.fastq.gz	LAS273-2-065_S150_L001_R1_001.fastq.gz	LAS273-3-065_S237_L001_R1_001.fastq.gz					+49	ATP1A3 E815K	NGG1 19nt	E815K SE1	PEmax	Plasmid	NO	LpAS6566	Plasmid		GCCATCTCACTGGCGTACA	GTTTAAGAGCTAAGCTGGAAACAGCATAGCAAGTTTAAATAAGGCTAGTCCGTTATCAACTTGAAAAAGTGGCACCGAGTCGGTGC	ATGATGTCGCTTTCGGCAGCTTCAT	ACGCCAGTGAGAT		CGCGGTTCTATCTAGTTACGCGTTAAACCAACTAGAA	LpAS6834	Plasmid		gTGACCAATTTGTCCGTCCGC	GTTTGAGAGCTATGCTGGAAACAGCATAGCAAGTTCAAATAAGGCTAGTCCGTTATCAACTTGAAAAAGTGGCACCGAGTCGGTGC
Figure S3C	HEK293T ATP1A3 E815K c.2443A	PRJNA1211588	LAS273-1-066_S66_L001_R1_001.fastq.gz	LAS273-2-066_S151_L001_R1_001.fastq.gz	LAS273-3-066_S238_L001_R1_001.fastq.gz					+42	ATP1A3 E815K	NGG1 19nt	E815K SE1	PEmax	Plasmid	NO	LpAS6566	Plasmid		GCCATCTCACTGGCGTACA	GTTTAAGAGCTAAGCTGGAAACAGCATAGCAAGTTTAAATAAGGCTAGTCCGTTATCAACTTGAAAAAGTGGCACCGAGTCGGTGC	ATGATGTCGCTTTCGGCAGCTTCAT	ACGCCAGTGAGAT		CGCGGTTCTATCTAGTTACGCGTTAAACCAACTAGAA	LpAS6835	Plasmid		gTTTGTCCGTCCGCGGGTTCC	GTTTGAGAGCTATGCTGGAAACAGCATAGCAAGTTCAAATAAGGCTAGTCCGTTATCAACTTGAAAAAGTGGCACCGAGTCGGTGC
Figure S3C	HEK293T ATP1A3 E815K c.2443A	PRJNA1211588	LAS273-1-067_S67_L001_R1_001.fastq.gz	LAS273-2-067_S152_L001_R1_001.fastq.gz	LAS273-3-067_S239_L001_R1_001.fastq.gz					+41	ATP1A3 E815K	NGG1 19nt	E815K SE1	PEmax	Plasmid	NO	LpAS6566	Plasmid		GCCATCTCACTGGCGTACA	GTTTAAGAGCTAAGCTGGAAACAGCATAGCAAGTTTAAATAAGGCTAGTCCGTTATCAACTTGAAAAAGTGGCACCGAGTCGGTGC	ATGATGTCGCTTTCGGCAGCTTCAT	ACGCCAGTGAGAT		CGCGGTTCTATCTAGTTACGCGTTAAACCAACTAGAA	LpAS6836	Plasmid		gTTGTCCGTCCGCGGGTTCCT	GTTTGAGAGCTATGCTGGAAACAGCATAGCAAGTTCAAATAAGGCTAGTCCGTTATCAACTTGAAAAAGTGGCACCGAGTCGGTGC
Figure S3C	HEK293T ATP1A3 E815K c.2443A	PRJNA1211588	LAS273-1-068_S68_L001_R1_001.fastq.gz	LAS273-2-068_S153_L001_R1_001.fastq.gz	LAS273-3-068_S240_L001_R1_001.fastq.gz					+15	ATP1A3 E815K	NGG1 19nt	E815K SE1	PEmax	Plasmid	NO	LpAS6566	Plasmid		GCCATCTCACTGGCGTACA	GTTTAAGAGCTAAGCTGGAAACAGCATAGCAAGTTTAAATAAGGCTAGTCCGTTATCAACTTGAAAAAGTGGCACCGAGTCGGTGC	ATGATGTCGCTTTCGGCAGCTTCAT	ACGCCAGTGAGAT		CGCGGTTCTATCTAGTTACGCGTTAAACCAACTAGAA	LpAS6837	Plasmid		gTCTCTTCATGATGTCGCTTT	GTTTGAGAGCTATGCTGGAAACAGCATAGCAAGTTCAAATAAGGCTAGTCCGTTATCAACTTGAAAAAGTGGCACCGAGTCGGTGC
Figure S3C	HEK293T ATP1A3 E815K c.2443A	PRJNA1211588	LAS273-1-069_S69_L001_R1_001.fastq.gz	LAS273-2-069_S154_L001_R1_001.fastq.gz	LAS273-3-069_S241_L001_R1_001.fastq.gz					-9	ATP1A3 E815K	NGG1 19nt	E815K SE1	PEmax	Plasmid	NO	LpAS6566	Plasmid		GCCATCTCACTGGCGTACA	GTTTAAGAGCTAAGCTGGAAACAGCATAGCAAGTTTAAATAAGGCTAGTCCGTTATCAACTTGAAAAAGTGGCACCGAGTCGGTGC	ATGATGTCGCTTTCGGCAGCTTCAT	ACGCCAGTGAGAT		CGCGGTTCTATCTAGTTACGCGTTAAACCAACTAGAA	LpAS6838	Plasmid		gAGCTTCATACGCCAGTGAGA	GTTTGAGAGCTATGCTGGAAACAGCATAGCAAGTTCAAATAAGGCTAGTCCGTTATCAACTTGAAAAAGTGGCACCGAGTCGGTGC
Figure S3C	HEK293T ATP1A3 E815K c.2443A	PRJNA1211588	LAS273-1-070_S70_L001_R1_001.fastq.gz	LAS273-2-070_S155_L001_R1_001.fastq.gz	LAS273-3-070_S242_L001_R1_001.fastq.gz					-13	ATP1A3 E815K	NGG1 19nt	E815K SE1	PEmax	Plasmid	NO	LpAS6566	Plasmid		GCCATCTCACTGGCGTACA	GTTTAAGAGCTAAGCTGGAAACAGCATAGCAAGTTTAAATAAGGCTAGTCCGTTATCAACTTGAAAAAGTGGCACCGAGTCGGTGC	ATGATGTCGCTTTCGGCAGCTTCAT	ACGCCAGTGAGAT		CGCGGTTCTATCTAGTTACGCGTTAAACCAACTAGAA	LpAS6839	Plasmid		gTCATACGCCAGTGAGATGGC	GTTTGAGAGCTATGCTGGAAACAGCATAGCAAGTTCAAATAAGGCTAGTCCGTTATCAACTTGAAAAAGTGGCACCGAGTCGGTGC
Figure S3C	HEK293T ATP1A3 E815K c.2443A	PRJNA1211588	LAS273-1-071_S71_L001_R1_001.fastq.gz	LAS273-2-071_S156_L001_R1_001.fastq.gz	LAS273-3-071_S243_L001_R1_001.fastq.gz					-14	ATP1A3 E815K	NGG1 19nt	E815K SE1	PEmax	Plasmid	NO	LpAS6566	Plasmid		GCCATCTCACTGGCGTACA	GTTTAAGAGCTAAGCTGGAAACAGCATAGCAAGTTTAAATAAGGCTAGTCCGTTATCAACTTGAAAAAGTGGCACCGAGTCGGTGC	ATGATGTCGCTTTCGGCAGCTTCAT	ACGCCAGTGAGAT		CGCGGTTCTATCTAGTTACGCGTTAAACCAACTAGAA	LpAS6840	Plasmid		gCATACGCCAGTGAGATGGCA	GTTTGAGAGCTATGCTGGAAACAGCATAGCAAGTTCAAATAAGGCTAGTCCGTTATCAACTTGAAAAAGTGGCACCGAGTCGGTGC
Figure S3C	HEK293T ATP1A3 E815K c.2443A	PRJNA1211588	LAS273-1-072_S72_L001_R1_001.fastq.gz	LAS273-2-072_S157_L001_R1_001.fastq.gz	LAS273-3-072_S244_L001_R1_001.fastq.gz					-21	ATP1A3 E815K	NGG1 19nt	E815K SE1	PEmax	Plasmid	NO	LpAS6566	Plasmid		GCCATCTCACTGGCGTACA	GTTTAAGAGCTAAGCTGGAAACAGCATAGCAAGTTTAAATAAGGCTAGTCCGTTATCAACTTGAAAAAGTGGCACCGAGTCGGTGC	ATGATGTCGCTTTCGGCAGCTTCAT	ACGCCAGTGAGAT		CGCGGTTCTATCTAGTTACGCGTTAAACCAACTAGAA	LpAS6841	Plasmid		gCAGTGAGATGGCAGGGACCT	GTTTGAGAGCTATGCTGGAAACAGCATAGCAAGTTCAAATAAGGCTAGTCCGTTATCAACTTGAAAAAGTGGCACCGAGTCGGTGC
Figure S3C	HEK293T ATP1A3 E815K c.2443A	PRJNA1211588	LAS273-1-073_S73_L001_R1_001.fastq.gz	LAS273-2-073_S158_L001_R1_001.fastq.gz	LAS273-3-073_S245_L001_R1_001.fastq.gz					-24	ATP1A3 E815K	NGG1 19nt	E815K SE1	PEmax	Plasmid	NO	LpAS6566	Plasmid		GCCATCTCACTGGCGTACA	GTTTAAGAGCTAAGCTGGAAACAGCATAGCAAGTTTAAATAAGGCTAGTCCGTTATCAACTTGAAAAAGTGGCACCGAGTCGGTGC	ATGATGTCGCTTTCGGCAGCTTCAT	ACGCCAGTGAGAT		CGCGGTTCTATCTAGTTACGCGTTAAACCAACTAGAA	LpAS6842	Plasmid		gTGAGATGGCAGGGACCTAGG	GTTTGAGAGCTATGCTGGAAACAGCATAGCAAGTTCAAATAAGGCTAGTCCGTTATCAACTTGAAAAAGTGGCACCGAGTCGGTGC
Figure S3C	HEK293T ATP1A3 E815K c.2443A	PRJNA1211588	LAS273-1-074_S74_L001_R1_001.fastq.gz	LAS273-2-074_S159_L001_R1_001.fastq.gz	LAS273-3-074_S246_L001_R1_001.fastq.gz					-27	ATP1A3 E815K	NGG1 19nt	E815K SE1	PEmax	Plasmid	NO	LpAS6566	Plasmid		GCCATCTCACTGGCGTACA	GTTTAAGAGCTAAGCTGGAAACAGCATAGCAAGTTTAAATAAGGCTAGTCCGTTATCAACTTGAAAAAGTGGCACCGAGTCGGTGC	ATGATGTCGCTTTCGGCAGCTTCAT	ACGCCAGTGAGAT		CGCGGTTCTATCTAGTTACGCGTTAAACCAACTAGAA	LpAS6843	Plasmid		GATGGCAGGGACCTAGGCGG	GTTTGAGAGCTATGCTGGAAACAGCATAGCAAGTTCAAATAAGGCTAGTCCGTTATCAACTTGAAAAAGTGGCACCGAGTCGGTGC
Figure S3C	HEK293T ATP1A3 E815K c.2443A	PRJNA1211588	LAS273-1-075_S75_L001_R1_001.fastq.gz	LAS273-2-075_S160_L001_R1_001.fastq.gz	LAS273-3-075_S247_L001_R1_001.fastq.gz					-30	ATP1A3 E815K	NGG1 19nt	E815K SE1	PEmax	Plasmid	NO	LpAS6566	Plasmid		GCCATCTCACTGGCGTACA	GTTTAAGAGCTAAGCTGGAAACAGCATAGCAAGTTTAAATAAGGCTAGTCCGTTATCAACTTGAAAAAGTGGCACCGAGTCGGTGC	ATGATGTCGCTTTCGGCAGCTTCAT	ACGCCAGTGAGAT		CGCGGTTCTATCTAGTTACGCGTTAAACCAACTAGAA	LpAS6844	Plasmid		GGCAGGGACCTAGGCGGAGG	GTTTGAGAGCTATGCTGGAAACAGCATAGCAAGTTCAAATAAGGCTAGTCCGTTATCAACTTGAAAAAGTGGCACCGAGTCGGTGC
Figure S3C	HEK293T ATP1A3 E815K c.2443A	PRJNA1211588	LAS273-1-076_S76_L001_R1_001.fastq.gz	LAS273-2-076_S161_L001_R1_001.fastq.gz	LAS273-3-076_S248_L001_R1_001.fastq.gz					-34	ATP1A3 E815K	NGG1 19nt	E815K SE1	PEmax	Plasmid	NO	LpAS6566	Plasmid		GCCATCTCACTGGCGTACA	GTTTAAGAGCTAAGCTGGAAACAGCATAGCAAGTTTAAATAAGGCTAGTCCGTTATCAACTTGAAAAAGTGGCACCGAGTCGGTGC	ATGATGTCGCTTTCGGCAGCTTCAT	ACGCCAGTGAGAT		CGCGGTTCTATCTAGTTACGCGTTAAACCAACTAGAA	LpAS6845	Plasmid		GGGACCTAGGCGGAGGAGGC	GTTTGAGAGCTATGCTGGAAACAGCATAGCAAGTTCAAATAAGGCTAGTCCGTTATCAACTTGAAAAAGTGGCACCGAGTCGGTGC
Figure S3C	HEK293T ATP1A3 E815K c.2443A	PRJNA1211588	LAS273-1-077_S77_L001_R1_001.fastq.gz	LAS273-2-077_S162_L001_R1_001.fastq.gz	LAS273-3-077_S249_L001_R1_001.fastq.gz					-35	ATP1A3 E815K	NGG1 19nt	E815K SE1	PEmax	Plasmid	NO	LpAS6566	Plasmid		GCCATCTCACTGGCGTACA	GTTTAAGAGCTAAGCTGGAAACAGCATAGCAAGTTTAAATAAGGCTAGTCCGTTATCAACTTGAAAAAGTGGCACCGAGTCGGTGC	ATGATGTCGCTTTCGGCAGCTTCAT	ACGCCAGTGAGAT		CGCGGTTCTATCTAGTTACGCGTTAAACCAACTAGAA	LpAS6846	Plasmid		GGACCTAGGCGGAGGAGGCC	GTTTGAGAGCTATGCTGGAAACAGCATAGCAAGTTCAAATAAGGCTAGTCCGTTATCAACTTGAAAAAGTGGCACCGAGTCGGTGC
Figure S3C	HEK293T ATP1A3 E815K c.2443A	PRJNA1211588	LAS273-1-078_S78_L001_R1_001.fastq.gz	LAS273-2-078_S163_L001_R1_001.fastq.gz	LAS273-3-078_S250_L001_R1_001.fastq.gz					-43	ATP1A3 E815K	NGG1 19nt	E815K SE1	PEmax	Plasmid	NO	LpAS6566	Plasmid		GCCATCTCACTGGCGTACA	GTTTAAGAGCTAAGCTGGAAACAGCATAGCAAGTTTAAATAAGGCTAGTCCGTTATCAACTTGAAAAAGTGGCACCGAGTCGGTGC	ATGATGTCGCTTTCGGCAGCTTCAT	ACGCCAGTGAGAT		CGCGGTTCTATCTAGTTACGCGTTAAACCAACTAGAA	LpAS6847	Plasmid		GCGGAGGAGGCCGGGTGAGC	GTTTGAGAGCTATGCTGGAAACAGCATAGCAAGTTCAAATAAGGCTAGTCCGTTATCAACTTGAAAAAGTGGCACCGAGTCGGTGC
Figure S3C	HEK293T ATP1A3 E815K c.2443A	PRJNA1211588	LAS273-1-079_S79_L001_R1_001.fastq.gz	LAS273-2-079_S164_L001_R1_001.fastq.gz	LAS273-3-079_S251_L001_R1_001.fastq.gz					-48	ATP1A3 E815K	NGG1 19nt	E815K SE1	PEmax	Plasmid	NO	LpAS6566	Plasmid		GCCATCTCACTGGCGTACA	GTTTAAGAGCTAAGCTGGAAACAGCATAGCAAGTTTAAATAAGGCTAGTCCGTTATCAACTTGAAAAAGTGGCACCGAGTCGGTGC	ATGATGTCGCTTTCGGCAGCTTCAT	ACGCCAGTGAGAT		CGCGGTTCTATCTAGTTACGCGTTAAACCAACTAGAA	LpAS6848	Plasmid		GGAGGCCGGGTGAGCCGGAG	GTTTGAGAGCTATGCTGGAAACAGCATAGCAAGTTCAAATAAGGCTAGTCCGTTATCAACTTGAAAAAGTGGCACCGAGTCGGTGC
Figure S3C	HEK293T ATP1A3 E815K c.2443A	PRJNA1211588	LAS273-1-080_S80_L001_R1_001.fastq.gz	LAS273-2-080_S165_L001_R1_001.fastq.gz	LAS273-3-080_S252_L001_R1_001.fastq.gz					-49	ATP1A3 E815K	NGG1 19nt	E815K SE1	PEmax	Plasmid	NO	LpAS6566	Plasmid		GCCATCTCACTGGCGTACA	GTTTAAGAGCTAAGCTGGAAACAGCATAGCAAGTTTAAATAAGGCTAGTCCGTTATCAACTTGAAAAAGTGGCACCGAGTCGGTGC	ATGATGTCGCTTTCGGCAGCTTCAT	ACGCCAGTGAGAT		CGCGGTTCTATCTAGTTACGCGTTAAACCAACTAGAA	LpAS6849	Plasmid		GAGGCCGGGTGAGCCGGAGA	GTTTGAGAGCTATGCTGGAAACAGCATAGCAAGTTCAAATAAGGCTAGTCCGTTATCAACTTGAAAAAGTGGCACCGAGTCGGTGC
Figure S3C	HEK293T ATP1A3 E815K c.2443A	PRJNA1211588	LAS273-1-081_S81_L001_R1_001.fastq.gz	LAS273-2-081_S166_L001_R1_001.fastq.gz	LAS273-3-081_S253_L001_R1_001.fastq.gz					-50	ATP1A3 E815K	NGG1 19nt	E815K SE1	PEmax	Plasmid	NO	LpAS6566	Plasmid		GCCATCTCACTGGCGTACA	GTTTAAGAGCTAAGCTGGAAACAGCATAGCAAGTTTAAATAAGGCTAGTCCGTTATCAACTTGAAAAAGTGGCACCGAGTCGGTGC	ATGATGTCGCTTTCGGCAGCTTCAT	ACGCCAGTGAGAT		CGCGGTTCTATCTAGTTACGCGTTAAACCAACTAGAA	LpAS6850	Plasmid		gAGGCCGGGTGAGCCGGAGAG	GTTTGAGAGCTATGCTGGAAACAGCATAGCAAGTTCAAATAAGGCTAGTCCGTTATCAACTTGAAAAAGTGGCACCGAGTCGGTGC
Figure S3C	HEK293T ATP1A3 E815K c.2443A	PRJNA1211588	LAS273-1-082_S82_L001_R1_001.fastq.gz	LAS273-2-082_S167_L001_R1_001.fastq.gz	LAS273-3-082_S254_L001_R1_001.fastq.gz					-53	ATP1A3 E815K	NGG1 19nt	E815K SE1	PEmax	Plasmid	NO	LpAS6566	Plasmid		GCCATCTCACTGGCGTACA	GTTTAAGAGCTAAGCTGGAAACAGCATAGCAAGTTTAAATAAGGCTAGTCCGTTATCAACTTGAAAAAGTGGCACCGAGTCGGTGC	ATGATGTCGCTTTCGGCAGCTTCAT	ACGCCAGTGAGAT		CGCGGTTCTATCTAGTTACGCGTTAAACCAACTAGAA	LpAS6851	Plasmid		gCCGGGTGAGCCGGAGAGGGG	GTTTGAGAGCTATGCTGGAAACAGCATAGCAAGTTCAAATAAGGCTAGTCCGTTATCAACTTGAAAAAGTGGCACCGAGTCGGTGC
Figure S3C	HEK293T ATP1A3 E815K c.2443A	PRJNA1211588	LAS273-1-083_S83_L001_R1_001.fastq.gz	LAS273-2-083_S168_L001_R1_001.fastq.gz	LAS273-3-083_S255_L001_R1_001.fastq.gz					-68	ATP1A3 E815K	NGG1 19nt	E815K SE1	PEmax	Plasmid	NO	LpAS6566	Plasmid		GCCATCTCACTGGCGTACA	GTTTAAGAGCTAAGCTGGAAACAGCATAGCAAGTTTAAATAAGGCTAGTCCGTTATCAACTTGAAAAAGTGGCACCGAGTCGGTGC	ATGATGTCGCTTTCGGCAGCTTCAT	ACGCCAGTGAGAT		CGCGGTTCTATCTAGTTACGCGTTAAACCAACTAGAA	LpAS6852	Plasmid		gAGGGGAGGACTCCACCCTCC	GTTTGAGAGCTATGCTGGAAACAGCATAGCAAGTTCAAATAAGGCTAGTCCGTTATCAACTTGAAAAAGTGGCACCGAGTCGGTGC
Figure S3C	HEK293T ATP1A3 E815K c.2443A	PRJNA1211588	LAS273-1-084_S84_L001_R1_001.fastq.gz	LAS273-2-084_S169_L001_R1_001.fastq.gz	LAS273-3-084_S256_L001_R1_001.fastq.gz					-69	ATP1A3 E815K	NGG1 19nt	E815K SE1	PEmax	Plasmid	NO	LpAS6566	Plasmid		GCCATCTCACTGGCGTACA	GTTTAAGAGCTAAGCTGGAAACAGCATAGCAAGTTTAAATAAGGCTAGTCCGTTATCAACTTGAAAAAGTGGCACCGAGTCGGTGC	ATGATGTCGCTTTCGGCAGCTTCAT	ACGCCAGTGAGAT		CGCGGTTCTATCTAGTTACGCGTTAAACCAACTAGAA	LpAS6853	Plasmid		GGGGAGGACTCCACCCTCCT	GTTTGAGAGCTATGCTGGAAACAGCATAGCAAGTTCAAATAAGGCTAGTCCGTTATCAACTTGAAAAAGTGGCACCGAGTCGGTGC
Figure S3C	HEK293T ATP1A3 E815K c.2443A	PRJNA1211588	LAS273-1-085_S85_L001_R1_001.fastq.gz	LAS273-2-085_S170_L001_R1_001.fastq.gz	LAS273-3-085_S257_L001_R1_001.fastq.gz					-77	ATP1A3 E815K	NGG1 19nt	E815K SE1	PEmax	Plasmid	NO	LpAS6566	Plasmid		GCCATCTCACTGGCGTACA	GTTTAAGAGCTAAGCTGGAAACAGCATAGCAAGTTTAAATAAGGCTAGTCCGTTATCAACTTGAAAAAGTGGCACCGAGTCGGTGC	ATGATGTCGCTTTCGGCAGCTTCAT	ACGCCAGTGAGAT		CGCGGTTCTATCTAGTTACGCGTTAAACCAACTAGAA	LpAS6854	Plasmid		gCTCCACCCTCCTGGGCCCCA	GTTTGAGAGCTATGCTGGAAACAGCATAGCAAGTTCAAATAAGGCTAGTCCGTTATCAACTTGAAAAAGTGGCACCGAGTCGGTGC
Figure S3C	HEK293T ATP1A3 E815K c.2443A	PRJNA1211588	LAS273-1-086_S86_L001_R1_001.fastq.gz	LAS273-2-086_S171_L001_R1_001.fastq.gz	LAS273-3-086_S258_L001_R1_001.fastq.gz					-78	ATP1A3 E815K	NGG1 19nt	E815K SE1	PEmax	Plasmid	NO	LpAS6566	Plasmid		GCCATCTCACTGGCGTACA	GTTTAAGAGCTAAGCTGGAAACAGCATAGCAAGTTTAAATAAGGCTAGTCCGTTATCAACTTGAAAAAGTGGCACCGAGTCGGTGC	ATGATGTCGCTTTCGGCAGCTTCAT	ACGCCAGTGAGAT		CGCGGTTCTATCTAGTTACGCGTTAAACCAACTAGAA	LpAS6855	Plasmid		gTCCACCCTCCTGGGCCCCAA	GTTTGAGAGCTATGCTGGAAACAGCATAGCAAGTTCAAATAAGGCTAGTCCGTTATCAACTTGAAAAAGTGGCACCGAGTCGGTGC
Figure S3C	HEK293T ATP1A3 E815K c.2443A	PRJNA1211588	LAS273-1-087_S87_L001_R1_001.fastq.gz	LAS273-2-087_S172_L001_R1_001.fastq.gz	LAS273-3-087_S259_L001_R1_001.fastq.gz					-81	ATP1A3 E815K	NGG1 19nt	E815K SE1	PEmax	Plasmid	NO	LpAS6566	Plasmid		GCCATCTCACTGGCGTACA	GTTTAAGAGCTAAGCTGGAAACAGCATAGCAAGTTTAAATAAGGCTAGTCCGTTATCAACTTGAAAAAGTGGCACCGAGTCGGTGC	ATGATGTCGCTTTCGGCAGCTTCAT	ACGCCAGTGAGAT		CGCGGTTCTATCTAGTTACGCGTTAAACCAACTAGAA	LpAS6856	Plasmid		gACCCTCCTGGGCCCCAAGGG	GTTTGAGAGCTATGCTGGAAACAGCATAGCAAGTTCAAATAAGGCTAGTCCGTTATCAACTTGAAAAAGTGGCACCGAGTCGGTGC
Figure S3C	HEK293T ATP1A3 E815K c.2443A	PRJNA1211588	LAS273-1-088_S88_L001_R1_001.fastq.gz	LAS273-2-088_S96_L001_R1_001.fastq.gz	LAS273-3-088_S260_L001_R1_001.fastq.gz					-89	ATP1A3 E815K	NGG1 19nt	E815K SE1	PEmax	Plasmid	NO	LpAS6566	Plasmid		GCCATCTCACTGGCGTACA	GTTTAAGAGCTAAGCTGGAAACAGCATAGCAAGTTTAAATAAGGCTAGTCCGTTATCAACTTGAAAAAGTGGCACCGAGTCGGTGC	ATGATGTCGCTTTCGGCAGCTTCAT	ACGCCAGTGAGAT		CGCGGTTCTATCTAGTTACGCGTTAAACCAACTAGAA	LpAS6857	Plasmid		GGGCCCCAAGGGTGGCTGCC	GTTTGAGAGCTATGCTGGAAACAGCATAGCAAGTTCAAATAAGGCTAGTCCGTTATCAACTTGAAAAAGTGGCACCGAGTCGGTGC
Figure S3C	HEK293T ATP1A3 E815K c.2443A	PRJNA1211588	LAS273-1-089_S89_L001_R1_001.fastq.gz	LAS273-2-089_S174_L001_R1_001.fastq.gz	LAS273-3-089_S261_L001_R1_001.fastq.gz					-90	ATP1A3 E815K	NGG1 19nt	E815K SE1	PEmax	Plasmid	NO	LpAS6566	Plasmid		GCCATCTCACTGGCGTACA	GTTTAAGAGCTAAGCTGGAAACAGCATAGCAAGTTTAAATAAGGCTAGTCCGTTATCAACTTGAAAAAGTGGCACCGAGTCGGTGC	ATGATGTCGCTTTCGGCAGCTTCAT	ACGCCAGTGAGAT		CGCGGTTCTATCTAGTTACGCGTTAAACCAACTAGAA	LpAS6858	Plasmid		GGCCCCAAGGGTGGCTGCCA	GTTTGAGAGCTATGCTGGAAACAGCATAGCAAGTTCAAATAAGGCTAGTCCGTTATCAACTTGAAAAAGTGGCACCGAGTCGGTGC
Figure S3C	HEK293T ATP1A3 E815K c.2443A	PRJNA1211588	LAS273-1-056_S56_L001_R1_001.fastq.gz	LAS273-2-056_S143_L001_R1_001.fastq.gz	LAS273-3-056_S230_L001_R1_001.fastq.gz					No nick	ATP1A3 E815K	NGG1 19nt	E815K SE1	PEmax	Plasmid	NO	LpAS6566	Plasmid		GCCATCTCACTGGCGTACA	GTTTAAGAGCTAAGCTGGAAACAGCATAGCAAGTTTAAATAAGGCTAGTCCGTTATCAACTTGAAAAAGTGGCACCGAGTCGGTGC	ATGATGTCGCTTTCGGCAGCTTCAT	ACGCCAGTGAGAT		CGCGGTTCTATCTAGTTACGCGTTAAACCAACTAGAA
Figure S3C	HEK293T ATP1A3 E815K c.2443A	PRJNA1211588	LAS273-1-058_S58_L001_R1_001.fastq.gz	LAS273-2-058_S145_L001_R1_001.fastq.gz	LAS273-3-058_S232_L001_R1_001.fastq.gz					No edit	ATP1A3 E815K	none	none	none	none	NO
Figure S3C	HEK293T ATP1A3 E815K c.2443A	PRJNA1211588	LAS273-1-027_S27_L001_R1_001.fastq.gz	LAS273-2-027_S114_L001_R1_001.fastq.gz	LAS273-3-027_S201_L001_R1_001.fastq.gz					+102	ATP1A3 E815K	NGG2 20nt	E815K SE1	PEmax	Plasmid	NO	LpAS6601	Plasmid		gCTAGGTCCCTGCCATCTCAC	GTTTAAGAGCTAAGCTGGAAACAGCATAGCAAGTTTAAATAAGGCTAGTCCGTTATCAACTTGAAAAAGTGGCACCGAGTCGGTGC	TCGGCAGCTTCATACGCCAGTG	AGATGGCAGGG		CGCGGTTCTATCTAGTTACGCGTTAAACCAACTAGAA	LpAS6832	Plasmid		gTGCCTCACCAATCTGCCCGT	GTTTGAGAGCTATGCTGGAAACAGCATAGCAAGTTCAAATAAGGCTAGTCCGTTATCAACTTGAAAAAGTGGCACCGAGTCGGTGC
Figure S3C	HEK293T ATP1A3 E815K c.2443A	PRJNA1211588	LAS273-1-028_S28_L001_R1_001.fastq.gz	LAS273-2-028_S115_L001_R1_001.fastq.gz	LAS273-3-028_S202_L001_R1_001.fastq.gz					+59	ATP1A3 E815K	NGG2 20nt	E815K SE1	PEmax	Plasmid	NO	LpAS6601	Plasmid		gCTAGGTCCCTGCCATCTCAC	GTTTAAGAGCTAAGCTGGAAACAGCATAGCAAGTTTAAATAAGGCTAGTCCGTTATCAACTTGAAAAAGTGGCACCGAGTCGGTGC	TCGGCAGCTTCATACGCCAGTG	AGATGGCAGGG		CGCGGTTCTATCTAGTTACGCGTTAAACCAACTAGAA	LpAS6833	Plasmid		gTTGACCAATTTGTCCGTCCG	GTTTGAGAGCTATGCTGGAAACAGCATAGCAAGTTCAAATAAGGCTAGTCCGTTATCAACTTGAAAAAGTGGCACCGAGTCGGTGC
Figure S3C	HEK293T ATP1A3 E815K c.2443A	PRJNA1211588	LAS273-1-029_S29_L001_R1_001.fastq.gz	LAS273-2-029_S116_L001_R1_001.fastq.gz	LAS273-3-029_S203_L001_R1_001.fastq.gz					+58	ATP1A3 E815K	NGG2 20nt	E815K SE1	PEmax	Plasmid	NO	LpAS6601	Plasmid		gCTAGGTCCCTGCCATCTCAC	GTTTAAGAGCTAAGCTGGAAACAGCATAGCAAGTTTAAATAAGGCTAGTCCGTTATCAACTTGAAAAAGTGGCACCGAGTCGGTGC	TCGGCAGCTTCATACGCCAGTG	AGATGGCAGGG		CGCGGTTCTATCTAGTTACGCGTTAAACCAACTAGAA	LpAS6834	Plasmid		gTGACCAATTTGTCCGTCCGC	GTTTGAGAGCTATGCTGGAAACAGCATAGCAAGTTCAAATAAGGCTAGTCCGTTATCAACTTGAAAAAGTGGCACCGAGTCGGTGC
Figure S3C	HEK293T ATP1A3 E815K c.2443A	PRJNA1211588	LAS273-1-030_S30_L001_R1_001.fastq.gz	LAS273-2-030_S117_L001_R1_001.fastq.gz	LAS273-3-030_S204_L001_R1_001.fastq.gz					+51	ATP1A3 E815K	NGG2 20nt	E815K SE1	PEmax	Plasmid	NO	LpAS6601	Plasmid		gCTAGGTCCCTGCCATCTCAC	GTTTAAGAGCTAAGCTGGAAACAGCATAGCAAGTTTAAATAAGGCTAGTCCGTTATCAACTTGAAAAAGTGGCACCGAGTCGGTGC	TCGGCAGCTTCATACGCCAGTG	AGATGGCAGGG		CGCGGTTCTATCTAGTTACGCGTTAAACCAACTAGAA	LpAS6835	Plasmid		gTTTGTCCGTCCGCGGGTTCC	GTTTGAGAGCTATGCTGGAAACAGCATAGCAAGTTCAAATAAGGCTAGTCCGTTATCAACTTGAAAAAGTGGCACCGAGTCGGTGC
Figure S3C	HEK293T ATP1A3 E815K c.2443A	PRJNA1211588	LAS273-1-031_S31_L001_R1_001.fastq.gz	LAS273-2-031_S118_L001_R1_001.fastq.gz	LAS273-3-031_S205_L001_R1_001.fastq.gz					+50	ATP1A3 E815K	NGG2 20nt	E815K SE1	PEmax	Plasmid	NO	LpAS6601	Plasmid		gCTAGGTCCCTGCCATCTCAC	GTTTAAGAGCTAAGCTGGAAACAGCATAGCAAGTTTAAATAAGGCTAGTCCGTTATCAACTTGAAAAAGTGGCACCGAGTCGGTGC	TCGGCAGCTTCATACGCCAGTG	AGATGGCAGGG		CGCGGTTCTATCTAGTTACGCGTTAAACCAACTAGAA	LpAS6836	Plasmid		gTTGTCCGTCCGCGGGTTCCT	GTTTGAGAGCTATGCTGGAAACAGCATAGCAAGTTCAAATAAGGCTAGTCCGTTATCAACTTGAAAAAGTGGCACCGAGTCGGTGC
Figure S3C	HEK293T ATP1A3 E815K c.2443A	PRJNA1211588	LAS273-1-032_S32_L001_R1_001.fastq.gz	LAS273-2-032_S119_L001_R1_001.fastq.gz	LAS273-3-032_S206_L001_R1_001.fastq.gz					+24	ATP1A3 E815K	NGG2 20nt	E815K SE1	PEmax	Plasmid	NO	LpAS6601	Plasmid		gCTAGGTCCCTGCCATCTCAC	GTTTAAGAGCTAAGCTGGAAACAGCATAGCAAGTTTAAATAAGGCTAGTCCGTTATCAACTTGAAAAAGTGGCACCGAGTCGGTGC	TCGGCAGCTTCATACGCCAGTG	AGATGGCAGGG		CGCGGTTCTATCTAGTTACGCGTTAAACCAACTAGAA	LpAS6837	Plasmid		gTCTCTTCATGATGTCGCTTT	GTTTGAGAGCTATGCTGGAAACAGCATAGCAAGTTCAAATAAGGCTAGTCCGTTATCAACTTGAAAAAGTGGCACCGAGTCGGTGC
Figure S3C	HEK293T ATP1A3 E815K c.2443A	PRJNA1211588	LAS273-1-033_S33_L001_R1_001.fastq.gz	LAS273-2-033_S120_L001_R1_001.fastq.gz	LAS273-3-033_S207_L001_R1_001.fastq.gz					0	ATP1A3 E815K	NGG2 20nt	E815K SE1	PEmax	Plasmid	NO	LpAS6601	Plasmid		gCTAGGTCCCTGCCATCTCAC	GTTTAAGAGCTAAGCTGGAAACAGCATAGCAAGTTTAAATAAGGCTAGTCCGTTATCAACTTGAAAAAGTGGCACCGAGTCGGTGC	TCGGCAGCTTCATACGCCAGTG	AGATGGCAGGG		CGCGGTTCTATCTAGTTACGCGTTAAACCAACTAGAA	LpAS6838	Plasmid		gAGCTTCATACGCCAGTGAGA	GTTTGAGAGCTATGCTGGAAACAGCATAGCAAGTTCAAATAAGGCTAGTCCGTTATCAACTTGAAAAAGTGGCACCGAGTCGGTGC
Figure S3C	HEK293T ATP1A3 E815K c.2443A	PRJNA1211588	LAS273-1-034_S34_L001_R1_001.fastq.gz	LAS273-2-034_S121_L001_R1_001.fastq.gz	LAS273-3-034_S208_L001_R1_001.fastq.gz					-4	ATP1A3 E815K	NGG2 20nt	E815K SE1	PEmax	Plasmid	NO	LpAS6601	Plasmid		gCTAGGTCCCTGCCATCTCAC	GTTTAAGAGCTAAGCTGGAAACAGCATAGCAAGTTTAAATAAGGCTAGTCCGTTATCAACTTGAAAAAGTGGCACCGAGTCGGTGC	TCGGCAGCTTCATACGCCAGTG	AGATGGCAGGG		CGCGGTTCTATCTAGTTACGCGTTAAACCAACTAGAA	LpAS6839	Plasmid		gTCATACGCCAGTGAGATGGC	GTTTGAGAGCTATGCTGGAAACAGCATAGCAAGTTCAAATAAGGCTAGTCCGTTATCAACTTGAAAAAGTGGCACCGAGTCGGTGC
Figure S3C	HEK293T ATP1A3 E815K c.2443A	PRJNA1211588	LAS273-1-035_S35_L001_R1_001.fastq.gz	LAS273-2-035_S122_L001_R1_001.fastq.gz	LAS273-3-035_S209_L001_R1_001.fastq.gz					-5	ATP1A3 E815K	NGG2 20nt	E815K SE1	PEmax	Plasmid	NO	LpAS6601	Plasmid		gCTAGGTCCCTGCCATCTCAC	GTTTAAGAGCTAAGCTGGAAACAGCATAGCAAGTTTAAATAAGGCTAGTCCGTTATCAACTTGAAAAAGTGGCACCGAGTCGGTGC	TCGGCAGCTTCATACGCCAGTG	AGATGGCAGGG		CGCGGTTCTATCTAGTTACGCGTTAAACCAACTAGAA	LpAS6840	Plasmid		gCATACGCCAGTGAGATGGCA	GTTTGAGAGCTATGCTGGAAACAGCATAGCAAGTTCAAATAAGGCTAGTCCGTTATCAACTTGAAAAAGTGGCACCGAGTCGGTGC
Figure S3C	HEK293T ATP1A3 E815K c.2443A	PRJNA1211588	LAS273-1-036_S36_L001_R1_001.fastq.gz	LAS273-2-036_S123_L001_R1_001.fastq.gz	LAS273-3-036_S210_L001_R1_001.fastq.gz					-12	ATP1A3 E815K	NGG2 20nt	E815K SE1	PEmax	Plasmid	NO	LpAS6601	Plasmid		gCTAGGTCCCTGCCATCTCAC	GTTTAAGAGCTAAGCTGGAAACAGCATAGCAAGTTTAAATAAGGCTAGTCCGTTATCAACTTGAAAAAGTGGCACCGAGTCGGTGC	TCGGCAGCTTCATACGCCAGTG	AGATGGCAGGG		CGCGGTTCTATCTAGTTACGCGTTAAACCAACTAGAA	LpAS6841	Plasmid		gCAGTGAGATGGCAGGGACCT	GTTTGAGAGCTATGCTGGAAACAGCATAGCAAGTTCAAATAAGGCTAGTCCGTTATCAACTTGAAAAAGTGGCACCGAGTCGGTGC
Figure S3C	HEK293T ATP1A3 E815K c.2443A	PRJNA1211588	LAS273-1-037_S37_L001_R1_001.fastq.gz	LAS273-2-037_S124_L001_R1_001.fastq.gz	LAS273-3-037_S211_L001_R1_001.fastq.gz					-15	ATP1A3 E815K	NGG2 20nt	E815K SE1	PEmax	Plasmid	NO	LpAS6601	Plasmid		gCTAGGTCCCTGCCATCTCAC	GTTTAAGAGCTAAGCTGGAAACAGCATAGCAAGTTTAAATAAGGCTAGTCCGTTATCAACTTGAAAAAGTGGCACCGAGTCGGTGC	TCGGCAGCTTCATACGCCAGTG	AGATGGCAGGG		CGCGGTTCTATCTAGTTACGCGTTAAACCAACTAGAA	LpAS6842	Plasmid		gTGAGATGGCAGGGACCTAGG	GTTTGAGAGCTATGCTGGAAACAGCATAGCAAGTTCAAATAAGGCTAGTCCGTTATCAACTTGAAAAAGTGGCACCGAGTCGGTGC
Figure S3C	HEK293T ATP1A3 E815K c.2443A	PRJNA1211588	LAS273-1-038_S38_L001_R1_001.fastq.gz	LAS273-2-038_S125_L001_R1_001.fastq.gz	LAS273-3-038_S212_L001_R1_001.fastq.gz					-18	ATP1A3 E815K	NGG2 20nt	E815K SE1	PEmax	Plasmid	NO	LpAS6601	Plasmid		gCTAGGTCCCTGCCATCTCAC	GTTTAAGAGCTAAGCTGGAAACAGCATAGCAAGTTTAAATAAGGCTAGTCCGTTATCAACTTGAAAAAGTGGCACCGAGTCGGTGC	TCGGCAGCTTCATACGCCAGTG	AGATGGCAGGG		CGCGGTTCTATCTAGTTACGCGTTAAACCAACTAGAA	LpAS6843	Plasmid		GATGGCAGGGACCTAGGCGG	GTTTGAGAGCTATGCTGGAAACAGCATAGCAAGTTCAAATAAGGCTAGTCCGTTATCAACTTGAAAAAGTGGCACCGAGTCGGTGC
Figure S3C	HEK293T ATP1A3 E815K c.2443A	PRJNA1211588	LAS273-1-039_S39_L001_R1_001.fastq.gz	LAS273-2-039_S126_L001_R1_001.fastq.gz	LAS273-3-039_S213_L001_R1_001.fastq.gz					-21	ATP1A3 E815K	NGG2 20nt	E815K SE1	PEmax	Plasmid	NO	LpAS6601	Plasmid		gCTAGGTCCCTGCCATCTCAC	GTTTAAGAGCTAAGCTGGAAACAGCATAGCAAGTTTAAATAAGGCTAGTCCGTTATCAACTTGAAAAAGTGGCACCGAGTCGGTGC	TCGGCAGCTTCATACGCCAGTG	AGATGGCAGGG		CGCGGTTCTATCTAGTTACGCGTTAAACCAACTAGAA	LpAS6844	Plasmid		GGCAGGGACCTAGGCGGAGG	GTTTGAGAGCTATGCTGGAAACAGCATAGCAAGTTCAAATAAGGCTAGTCCGTTATCAACTTGAAAAAGTGGCACCGAGTCGGTGC
Figure S3C	HEK293T ATP1A3 E815K c.2443A	PRJNA1211588	LAS273-1-040_S40_L001_R1_001.fastq.gz	LAS273-2-040_S127_L001_R1_001.fastq.gz	LAS273-3-040_S214_L001_R1_001.fastq.gz					-25	ATP1A3 E815K	NGG2 20nt	E815K SE1	PEmax	Plasmid	NO	LpAS6601	Plasmid		gCTAGGTCCCTGCCATCTCAC	GTTTAAGAGCTAAGCTGGAAACAGCATAGCAAGTTTAAATAAGGCTAGTCCGTTATCAACTTGAAAAAGTGGCACCGAGTCGGTGC	TCGGCAGCTTCATACGCCAGTG	AGATGGCAGGG		CGCGGTTCTATCTAGTTACGCGTTAAACCAACTAGAA	LpAS6845	Plasmid		GGGACCTAGGCGGAGGAGGC	GTTTGAGAGCTATGCTGGAAACAGCATAGCAAGTTCAAATAAGGCTAGTCCGTTATCAACTTGAAAAAGTGGCACCGAGTCGGTGC
Figure S3C	HEK293T ATP1A3 E815K c.2443A	PRJNA1211588	LAS273-1-041_S41_L001_R1_001.fastq.gz	LAS273-2-041_S128_L001_R1_001.fastq.gz	LAS273-3-041_S215_L001_R1_001.fastq.gz					-26	ATP1A3 E815K	NGG2 20nt	E815K SE1	PEmax	Plasmid	NO	LpAS6601	Plasmid		gCTAGGTCCCTGCCATCTCAC	GTTTAAGAGCTAAGCTGGAAACAGCATAGCAAGTTTAAATAAGGCTAGTCCGTTATCAACTTGAAAAAGTGGCACCGAGTCGGTGC	TCGGCAGCTTCATACGCCAGTG	AGATGGCAGGG		CGCGGTTCTATCTAGTTACGCGTTAAACCAACTAGAA	LpAS6846	Plasmid		GGACCTAGGCGGAGGAGGCC	GTTTGAGAGCTATGCTGGAAACAGCATAGCAAGTTCAAATAAGGCTAGTCCGTTATCAACTTGAAAAAGTGGCACCGAGTCGGTGC
Figure S3C	HEK293T ATP1A3 E815K c.2443A	PRJNA1211588	LAS273-1-042_S42_L001_R1_001.fastq.gz	LAS273-2-042_S129_L001_R1_001.fastq.gz	LAS273-3-042_S216_L001_R1_001.fastq.gz					-34	ATP1A3 E815K	NGG2 20nt	E815K SE1	PEmax	Plasmid	NO	LpAS6601	Plasmid		gCTAGGTCCCTGCCATCTCAC	GTTTAAGAGCTAAGCTGGAAACAGCATAGCAAGTTTAAATAAGGCTAGTCCGTTATCAACTTGAAAAAGTGGCACCGAGTCGGTGC	TCGGCAGCTTCATACGCCAGTG	AGATGGCAGGG		CGCGGTTCTATCTAGTTACGCGTTAAACCAACTAGAA	LpAS6847	Plasmid		GCGGAGGAGGCCGGGTGAGC	GTTTGAGAGCTATGCTGGAAACAGCATAGCAAGTTCAAATAAGGCTAGTCCGTTATCAACTTGAAAAAGTGGCACCGAGTCGGTGC
Figure S3C	HEK293T ATP1A3 E815K c.2443A	PRJNA1211588	LAS273-1-043_S43_L001_R1_001.fastq.gz	LAS273-2-043_S130_L001_R1_001.fastq.gz	LAS273-3-043_S217_L001_R1_001.fastq.gz					-39	ATP1A3 E815K	NGG2 20nt	E815K SE1	PEmax	Plasmid	NO	LpAS6601	Plasmid		gCTAGGTCCCTGCCATCTCAC	GTTTAAGAGCTAAGCTGGAAACAGCATAGCAAGTTTAAATAAGGCTAGTCCGTTATCAACTTGAAAAAGTGGCACCGAGTCGGTGC	TCGGCAGCTTCATACGCCAGTG	AGATGGCAGGG		CGCGGTTCTATCTAGTTACGCGTTAAACCAACTAGAA	LpAS6848	Plasmid		GGAGGCCGGGTGAGCCGGAG	GTTTGAGAGCTATGCTGGAAACAGCATAGCAAGTTCAAATAAGGCTAGTCCGTTATCAACTTGAAAAAGTGGCACCGAGTCGGTGC
Figure S3C	HEK293T ATP1A3 E815K c.2443A	PRJNA1211588	LAS273-1-044_S44_L001_R1_001.fastq.gz	LAS273-2-044_S131_L001_R1_001.fastq.gz	LAS273-3-044_S218_L001_R1_001.fastq.gz					-40	ATP1A3 E815K	NGG2 20nt	E815K SE1	PEmax	Plasmid	NO	LpAS6601	Plasmid		gCTAGGTCCCTGCCATCTCAC	GTTTAAGAGCTAAGCTGGAAACAGCATAGCAAGTTTAAATAAGGCTAGTCCGTTATCAACTTGAAAAAGTGGCACCGAGTCGGTGC	TCGGCAGCTTCATACGCCAGTG	AGATGGCAGGG		CGCGGTTCTATCTAGTTACGCGTTAAACCAACTAGAA	LpAS6849	Plasmid		GAGGCCGGGTGAGCCGGAGA	GTTTGAGAGCTATGCTGGAAACAGCATAGCAAGTTCAAATAAGGCTAGTCCGTTATCAACTTGAAAAAGTGGCACCGAGTCGGTGC
Figure S3C	HEK293T ATP1A3 E815K c.2443A	PRJNA1211588	LAS273-1-045_S45_L001_R1_001.fastq.gz	LAS273-2-045_S132_L001_R1_001.fastq.gz	LAS273-3-045_S219_L001_R1_001.fastq.gz					-41	ATP1A3 E815K	NGG2 20nt	E815K SE1	PEmax	Plasmid	NO	LpAS6601	Plasmid		gCTAGGTCCCTGCCATCTCAC	GTTTAAGAGCTAAGCTGGAAACAGCATAGCAAGTTTAAATAAGGCTAGTCCGTTATCAACTTGAAAAAGTGGCACCGAGTCGGTGC	TCGGCAGCTTCATACGCCAGTG	AGATGGCAGGG		CGCGGTTCTATCTAGTTACGCGTTAAACCAACTAGAA	LpAS6850	Plasmid		gAGGCCGGGTGAGCCGGAGAG	GTTTGAGAGCTATGCTGGAAACAGCATAGCAAGTTCAAATAAGGCTAGTCCGTTATCAACTTGAAAAAGTGGCACCGAGTCGGTGC
Figure S3C	HEK293T ATP1A3 E815K c.2443A	PRJNA1211588	LAS273-1-046_S46_L001_R1_001.fastq.gz	LAS273-2-046_S133_L001_R1_001.fastq.gz	LAS273-3-046_S220_L001_R1_001.fastq.gz					-44	ATP1A3 E815K	NGG2 20nt	E815K SE1	PEmax	Plasmid	NO	LpAS6601	Plasmid		gCTAGGTCCCTGCCATCTCAC	GTTTAAGAGCTAAGCTGGAAACAGCATAGCAAGTTTAAATAAGGCTAGTCCGTTATCAACTTGAAAAAGTGGCACCGAGTCGGTGC	TCGGCAGCTTCATACGCCAGTG	AGATGGCAGGG		CGCGGTTCTATCTAGTTACGCGTTAAACCAACTAGAA	LpAS6851	Plasmid		gCCGGGTGAGCCGGAGAGGGG	GTTTGAGAGCTATGCTGGAAACAGCATAGCAAGTTCAAATAAGGCTAGTCCGTTATCAACTTGAAAAAGTGGCACCGAGTCGGTGC
Figure S3C	HEK293T ATP1A3 E815K c.2443A	PRJNA1211588	LAS273-1-047_S47_L001_R1_001.fastq.gz	LAS273-2-047_S134_L001_R1_001.fastq.gz	LAS273-3-047_S221_L001_R1_001.fastq.gz					-59	ATP1A3 E815K	NGG2 20nt	E815K SE1	PEmax	Plasmid	NO	LpAS6601	Plasmid		gCTAGGTCCCTGCCATCTCAC	GTTTAAGAGCTAAGCTGGAAACAGCATAGCAAGTTTAAATAAGGCTAGTCCGTTATCAACTTGAAAAAGTGGCACCGAGTCGGTGC	TCGGCAGCTTCATACGCCAGTG	AGATGGCAGGG		CGCGGTTCTATCTAGTTACGCGTTAAACCAACTAGAA	LpAS6852	Plasmid		gAGGGGAGGACTCCACCCTCC	GTTTGAGAGCTATGCTGGAAACAGCATAGCAAGTTCAAATAAGGCTAGTCCGTTATCAACTTGAAAAAGTGGCACCGAGTCGGTGC
Figure S3C	HEK293T ATP1A3 E815K c.2443A	PRJNA1211588	LAS273-1-048_S48_L001_R1_001.fastq.gz	LAS273-2-048_S135_L001_R1_001.fastq.gz	LAS273-3-048_S222_L001_R1_001.fastq.gz					-60	ATP1A3 E815K	NGG2 20nt	E815K SE1	PEmax	Plasmid	NO	LpAS6601	Plasmid		gCTAGGTCCCTGCCATCTCAC	GTTTAAGAGCTAAGCTGGAAACAGCATAGCAAGTTTAAATAAGGCTAGTCCGTTATCAACTTGAAAAAGTGGCACCGAGTCGGTGC	TCGGCAGCTTCATACGCCAGTG	AGATGGCAGGG		CGCGGTTCTATCTAGTTACGCGTTAAACCAACTAGAA	LpAS6853	Plasmid		GGGGAGGACTCCACCCTCCT	GTTTGAGAGCTATGCTGGAAACAGCATAGCAAGTTCAAATAAGGCTAGTCCGTTATCAACTTGAAAAAGTGGCACCGAGTCGGTGC
Figure S3C	HEK293T ATP1A3 E815K c.2443A	PRJNA1211588	LAS273-1-049_S49_L001_R1_001.fastq.gz	LAS273-2-049_S136_L001_R1_001.fastq.gz	LAS273-3-049_S223_L001_R1_001.fastq.gz					-68	ATP1A3 E815K	NGG2 20nt	E815K SE1	PEmax	Plasmid	NO	LpAS6601	Plasmid		gCTAGGTCCCTGCCATCTCAC	GTTTAAGAGCTAAGCTGGAAACAGCATAGCAAGTTTAAATAAGGCTAGTCCGTTATCAACTTGAAAAAGTGGCACCGAGTCGGTGC	TCGGCAGCTTCATACGCCAGTG	AGATGGCAGGG		CGCGGTTCTATCTAGTTACGCGTTAAACCAACTAGAA	LpAS6854	Plasmid		gCTCCACCCTCCTGGGCCCCA	GTTTGAGAGCTATGCTGGAAACAGCATAGCAAGTTCAAATAAGGCTAGTCCGTTATCAACTTGAAAAAGTGGCACCGAGTCGGTGC
Figure S3C	HEK293T ATP1A3 E815K c.2443A	PRJNA1211588	LAS273-1-050_S50_L001_R1_001.fastq.gz	LAS273-2-050_S137_L001_R1_001.fastq.gz	LAS273-3-050_S224_L001_R1_001.fastq.gz					-69	ATP1A3 E815K	NGG2 20nt	E815K SE1	PEmax	Plasmid	NO	LpAS6601	Plasmid		gCTAGGTCCCTGCCATCTCAC	GTTTAAGAGCTAAGCTGGAAACAGCATAGCAAGTTTAAATAAGGCTAGTCCGTTATCAACTTGAAAAAGTGGCACCGAGTCGGTGC	TCGGCAGCTTCATACGCCAGTG	AGATGGCAGGG		CGCGGTTCTATCTAGTTACGCGTTAAACCAACTAGAA	LpAS6855	Plasmid		gTCCACCCTCCTGGGCCCCAA	GTTTGAGAGCTATGCTGGAAACAGCATAGCAAGTTCAAATAAGGCTAGTCCGTTATCAACTTGAAAAAGTGGCACCGAGTCGGTGC
Figure S3C	HEK293T ATP1A3 E815K c.2443A	PRJNA1211588	LAS273-1-051_S51_L001_R1_001.fastq.gz	LAS273-2-051_S138_L001_R1_001.fastq.gz	LAS273-3-051_S225_L001_R1_001.fastq.gz					-72	ATP1A3 E815K	NGG2 20nt	E815K SE1	PEmax	Plasmid	NO	LpAS6601	Plasmid		gCTAGGTCCCTGCCATCTCAC	GTTTAAGAGCTAAGCTGGAAACAGCATAGCAAGTTTAAATAAGGCTAGTCCGTTATCAACTTGAAAAAGTGGCACCGAGTCGGTGC	TCGGCAGCTTCATACGCCAGTG	AGATGGCAGGG		CGCGGTTCTATCTAGTTACGCGTTAAACCAACTAGAA	LpAS6856	Plasmid		gACCCTCCTGGGCCCCAAGGG	GTTTGAGAGCTATGCTGGAAACAGCATAGCAAGTTCAAATAAGGCTAGTCCGTTATCAACTTGAAAAAGTGGCACCGAGTCGGTGC
Figure S3C	HEK293T ATP1A3 E815K c.2443A	PRJNA1211588	LAS273-1-052_S52_L001_R1_001.fastq.gz	LAS273-2-052_S139_L001_R1_001.fastq.gz	LAS273-3-052_S226_L001_R1_001.fastq.gz					-80	ATP1A3 E815K	NGG2 20nt	E815K SE1	PEmax	Plasmid	NO	LpAS6601	Plasmid		gCTAGGTCCCTGCCATCTCAC	GTTTAAGAGCTAAGCTGGAAACAGCATAGCAAGTTTAAATAAGGCTAGTCCGTTATCAACTTGAAAAAGTGGCACCGAGTCGGTGC	TCGGCAGCTTCATACGCCAGTG	AGATGGCAGGG		CGCGGTTCTATCTAGTTACGCGTTAAACCAACTAGAA	LpAS6857	Plasmid		GGGCCCCAAGGGTGGCTGCC	GTTTGAGAGCTATGCTGGAAACAGCATAGCAAGTTCAAATAAGGCTAGTCCGTTATCAACTTGAAAAAGTGGCACCGAGTCGGTGC
Figure S3C	HEK293T ATP1A3 E815K c.2443A	PRJNA1211588	LAS273-1-053_S53_L001_R1_001.fastq.gz	LAS273-2-053_S140_L001_R1_001.fastq.gz	LAS273-3-053_S227_L001_R1_001.fastq.gz					-81	ATP1A3 E815K	NGG2 20nt	E815K SE1	PEmax	Plasmid	NO	LpAS6601	Plasmid		gCTAGGTCCCTGCCATCTCAC	GTTTAAGAGCTAAGCTGGAAACAGCATAGCAAGTTTAAATAAGGCTAGTCCGTTATCAACTTGAAAAAGTGGCACCGAGTCGGTGC	TCGGCAGCTTCATACGCCAGTG	AGATGGCAGGG		CGCGGTTCTATCTAGTTACGCGTTAAACCAACTAGAA	LpAS6858	Plasmid		GGCCCCAAGGGTGGCTGCCA	GTTTGAGAGCTATGCTGGAAACAGCATAGCAAGTTCAAATAAGGCTAGTCCGTTATCAACTTGAAAAAGTGGCACCGAGTCGGTGC
Figure S3C	HEK293T ATP1A3 E815K c.2443A	PRJNA1211588	LAS273-1-055_S55_L001_R1_001.fastq.gz	LAS273-2-055_S142_L001_R1_001.fastq.gz	LAS273-3-055_S229_L001_R1_001.fastq.gz					No nick	ATP1A3 E815K	NGG2 20nt	E815K SE1	PEmax	Plasmid	NO	LpAS6601	Plasmid		gCTAGGTCCCTGCCATCTCAC	GTTTAAGAGCTAAGCTGGAAACAGCATAGCAAGTTTAAATAAGGCTAGTCCGTTATCAACTTGAAAAAGTGGCACCGAGTCGGTGC	TCGGCAGCTTCATACGCCAGTG	AGATGGCAGGG		CGCGGTTCTATCTAGTTACGCGTTAAACCAACTAGAA
Figure S3C	HEK293T ATP1A3 E815K c.2443A	PRJNA1211588	LAS273-1-058_S58_L001_R1_001.fastq.gz	LAS273-2-058_S145_L001_R1_001.fastq.gz	LAS273-3-058_S232_L001_R1_001.fastq.gz					No edit	ATP1A3 E815K	none	none	none	none	NO
Figure S3C	HEK293T ATP1A3 E815K c.2443A	PRJNA1211588	LAS273-1-001_S1_L001_R1_001.fastq.gz	LAS273-2-001_S88_L001_R1_001.fastq.gz	LAS273-3-001_S175_L001_R1_001.fastq.gz					+121	ATP1A3 E815K	NGG3 20nt	E815K SE1	PEmax	Plasmid	NO	LpAS6642	Plasmid		gTCTCTTCATGATGTCGCTTT	GTTTAAGAGCTAAGCTGGAAACAGCATAGCAAGTTTAAATAAGGCTAGTCCGTTATCAACTTGAAAAAGTGGCACCGAGTCGGTGC	TCACTGGCGTATGAAGCTGCCGAAA	GCGACATCAT		CGCGGTTCTATCTAGTTACGCGTTAAACCAACTAGAA	LpAS6806	Plasmid		gCATCGATCTGGGCACTGACA	GTTTGAGAGCTATGCTGGAAACAGCATAGCAAGTTCAAATAAGGCTAGTCCGTTATCAACTTGAAAAAGTGGCACCGAGTCGGTGC
Figure S3C	HEK293T ATP1A3 E815K c.2443A	PRJNA1211588	LAS273-1-002_S2_L001_R1_001.fastq.gz	LAS273-2-002_S89_L001_R1_001.fastq.gz	LAS273-3-002_S176_L001_R1_001.fastq.gz					+111	ATP1A3 E815K	NGG3 20nt	E815K SE1	PEmax	Plasmid	NO	LpAS6642	Plasmid		gTCTCTTCATGATGTCGCTTT	GTTTAAGAGCTAAGCTGGAAACAGCATAGCAAGTTTAAATAAGGCTAGTCCGTTATCAACTTGAAAAAGTGGCACCGAGTCGGTGC	TCACTGGCGTATGAAGCTGCCGAAA	GCGACATCAT		CGCGGTTCTATCTAGTTACGCGTTAAACCAACTAGAA	LpAS6807	Plasmid		GGCACTGACATGGTGAGCCC	GTTTGAGAGCTATGCTGGAAACAGCATAGCAAGTTCAAATAAGGCTAGTCCGTTATCAACTTGAAAAAGTGGCACCGAGTCGGTGC
Figure S3C	HEK293T ATP1A3 E815K c.2443A	PRJNA1211588	LAS273-1-003_S3_L001_R1_001.fastq.gz	LAS273-2-003_S90_L001_R1_001.fastq.gz	LAS273-3-003_S177_L001_R1_001.fastq.gz					+98	ATP1A3 E815K	NGG3 20nt	E815K SE1	PEmax	Plasmid	NO	LpAS6642	Plasmid		gTCTCTTCATGATGTCGCTTT	GTTTAAGAGCTAAGCTGGAAACAGCATAGCAAGTTTAAATAAGGCTAGTCCGTTATCAACTTGAAAAAGTGGCACCGAGTCGGTGC	TCACTGGCGTATGAAGCTGCCGAAA	GCGACATCAT		CGCGGTTCTATCTAGTTACGCGTTAAACCAACTAGAA	LpAS6808	Plasmid		gTGAGCCCTGGCAGCCACCCT	GTTTGAGAGCTATGCTGGAAACAGCATAGCAAGTTCAAATAAGGCTAGTCCGTTATCAACTTGAAAAAGTGGCACCGAGTCGGTGC
Figure S3C	HEK293T ATP1A3 E815K c.2443A	PRJNA1211588	LAS273-1-004_S4_L001_R1_001.fastq.gz	LAS273-2-004_S91_L001_R1_001.fastq.gz	LAS273-3-004_S178_L001_R1_001.fastq.gz					+97	ATP1A3 E815K	NGG3 20nt	E815K SE1	PEmax	Plasmid	NO	LpAS6642	Plasmid		gTCTCTTCATGATGTCGCTTT	GTTTAAGAGCTAAGCTGGAAACAGCATAGCAAGTTTAAATAAGGCTAGTCCGTTATCAACTTGAAAAAGTGGCACCGAGTCGGTGC	TCACTGGCGTATGAAGCTGCCGAAA	GCGACATCAT		CGCGGTTCTATCTAGTTACGCGTTAAACCAACTAGAA	LpAS6809	Plasmid		GAGCCCTGGCAGCCACCCTT	GTTTGAGAGCTATGCTGGAAACAGCATAGCAAGTTCAAATAAGGCTAGTCCGTTATCAACTTGAAAAAGTGGCACCGAGTCGGTGC
Figure S3C	HEK293T ATP1A3 E815K c.2443A	PRJNA1211588	LAS273-1-005_S5_L001_R1_001.fastq.gz	LAS273-2-005_S92_L001_R1_001.fastq.gz	LAS273-3-005_S179_L001_R1_001.fastq.gz					+96	ATP1A3 E815K	NGG3 20nt	E815K SE1	PEmax	Plasmid	NO	LpAS6642	Plasmid		gTCTCTTCATGATGTCGCTTT	GTTTAAGAGCTAAGCTGGAAACAGCATAGCAAGTTTAAATAAGGCTAGTCCGTTATCAACTTGAAAAAGTGGCACCGAGTCGGTGC	TCACTGGCGTATGAAGCTGCCGAAA	GCGACATCAT		CGCGGTTCTATCTAGTTACGCGTTAAACCAACTAGAA	LpAS6810	Plasmid		gAGCCCTGGCAGCCACCCTTG	GTTTGAGAGCTATGCTGGAAACAGCATAGCAAGTTCAAATAAGGCTAGTCCGTTATCAACTTGAAAAAGTGGCACCGAGTCGGTGC
Figure S3C	HEK293T ATP1A3 E815K c.2443A	PRJNA1211588	LAS273-1-006_S6_L001_R1_001.fastq.gz	LAS273-2-006_S93_L001_R1_001.fastq.gz	LAS273-3-006_S180_L001_R1_001.fastq.gz					+90	ATP1A3 E815K	NGG3 20nt	E815K SE1	PEmax	Plasmid	NO	LpAS6642	Plasmid		gTCTCTTCATGATGTCGCTTT	GTTTAAGAGCTAAGCTGGAAACAGCATAGCAAGTTTAAATAAGGCTAGTCCGTTATCAACTTGAAAAAGTGGCACCGAGTCGGTGC	TCACTGGCGTATGAAGCTGCCGAAA	GCGACATCAT		CGCGGTTCTATCTAGTTACGCGTTAAACCAACTAGAA	LpAS6811	Plasmid		GGCAGCCACCCTTGGGGCCC	GTTTGAGAGCTATGCTGGAAACAGCATAGCAAGTTCAAATAAGGCTAGTCCGTTATCAACTTGAAAAAGTGGCACCGAGTCGGTGC
Figure S3C	HEK293T ATP1A3 E815K c.2443A	PRJNA1211588	LAS273-1-007_S7_L001_R1_001.fastq.gz	LAS273-2-007_S94_L001_R1_001.fastq.gz	LAS273-3-007_S181_L001_R1_001.fastq.gz					+87	ATP1A3 E815K	NGG3 20nt	E815K SE1	PEmax	Plasmid	NO	LpAS6642	Plasmid		gTCTCTTCATGATGTCGCTTT	GTTTAAGAGCTAAGCTGGAAACAGCATAGCAAGTTTAAATAAGGCTAGTCCGTTATCAACTTGAAAAAGTGGCACCGAGTCGGTGC	TCACTGGCGTATGAAGCTGCCGAAA	GCGACATCAT		CGCGGTTCTATCTAGTTACGCGTTAAACCAACTAGAA	LpAS6812	Plasmid		gAGCCACCCTTGGGGCCCAGG	GTTTGAGAGCTATGCTGGAAACAGCATAGCAAGTTCAAATAAGGCTAGTCCGTTATCAACTTGAAAAAGTGGCACCGAGTCGGTGC
Figure S3C	HEK293T ATP1A3 E815K c.2443A	PRJNA1211588	LAS273-1-008_S8_L001_R1_001.fastq.gz	LAS273-2-008_S95_L001_R1_001.fastq.gz	LAS273-3-008_S182_L001_R1_001.fastq.gz					+86	ATP1A3 E815K	NGG3 20nt	E815K SE1	PEmax	Plasmid	NO	LpAS6642	Plasmid		gTCTCTTCATGATGTCGCTTT	GTTTAAGAGCTAAGCTGGAAACAGCATAGCAAGTTTAAATAAGGCTAGTCCGTTATCAACTTGAAAAAGTGGCACCGAGTCGGTGC	TCACTGGCGTATGAAGCTGCCGAAA	GCGACATCAT		CGCGGTTCTATCTAGTTACGCGTTAAACCAACTAGAA	LpAS6813	Plasmid		GCCACCCTTGGGGCCCAGGA	GTTTGAGAGCTATGCTGGAAACAGCATAGCAAGTTCAAATAAGGCTAGTCCGTTATCAACTTGAAAAAGTGGCACCGAGTCGGTGC
Figure S3C	HEK293T ATP1A3 E815K c.2443A	PRJNA1211588	LAS273-1-009_S9_L001_R1_001.fastq.gz	LAS273-2-009_S96_L001_R1_001.fastq.gz	LAS273-3-009_S183_L001_R1_001.fastq.gz					+83	ATP1A3 E815K	NGG3 20nt	E815K SE1	PEmax	Plasmid	NO	LpAS6642	Plasmid		gTCTCTTCATGATGTCGCTTT	GTTTAAGAGCTAAGCTGGAAACAGCATAGCAAGTTTAAATAAGGCTAGTCCGTTATCAACTTGAAAAAGTGGCACCGAGTCGGTGC	TCACTGGCGTATGAAGCTGCCGAAA	GCGACATCAT		CGCGGTTCTATCTAGTTACGCGTTAAACCAACTAGAA	LpAS6814	Plasmid		gACCCTTGGGGCCCAGGAGGG	GTTTGAGAGCTATGCTGGAAACAGCATAGCAAGTTCAAATAAGGCTAGTCCGTTATCAACTTGAAAAAGTGGCACCGAGTCGGTGC
Figure S3C	HEK293T ATP1A3 E815K c.2443A	PRJNA1211588	LAS273-1-010_S10_L001_R1_001.fastq.gz	LAS273-2-010_S97_L001_R1_001.fastq.gz	LAS273-3-010_S184_L001_R1_001.fastq.gz					+66	ATP1A3 E815K	NGG3 20nt	E815K SE1	PEmax	Plasmid	NO	LpAS6642	Plasmid		gTCTCTTCATGATGTCGCTTT	GTTTAAGAGCTAAGCTGGAAACAGCATAGCAAGTTTAAATAAGGCTAGTCCGTTATCAACTTGAAAAAGTGGCACCGAGTCGGTGC	TCACTGGCGTATGAAGCTGCCGAAA	GCGACATCAT		CGCGGTTCTATCTAGTTACGCGTTAAACCAACTAGAA	LpAS6815	Plasmid		GGGTGGAGTCCTCCCCTCTC	GTTTGAGAGCTATGCTGGAAACAGCATAGCAAGTTCAAATAAGGCTAGTCCGTTATCAACTTGAAAAAGTGGCACCGAGTCGGTGC
Figure S3C	HEK293T ATP1A3 E815K c.2443A	PRJNA1211588	LAS273-1-011_S11_L001_R1_001.fastq.gz	LAS273-2-011_S98_L001_R1_001.fastq.gz	LAS273-3-011_S185_L001_R1_001.fastq.gz					+57	ATP1A3 E815K	NGG3 20nt	E815K SE1	PEmax	Plasmid	NO	LpAS6642	Plasmid		gTCTCTTCATGATGTCGCTTT	GTTTAAGAGCTAAGCTGGAAACAGCATAGCAAGTTTAAATAAGGCTAGTCCGTTATCAACTTGAAAAAGTGGCACCGAGTCGGTGC	TCACTGGCGTATGAAGCTGCCGAAA	GCGACATCAT		CGCGGTTCTATCTAGTTACGCGTTAAACCAACTAGAA	LpAS6816	Plasmid		gCCTCCCCTCTCCGGCTCACC	GTTTGAGAGCTATGCTGGAAACAGCATAGCAAGTTCAAATAAGGCTAGTCCGTTATCAACTTGAAAAAGTGGCACCGAGTCGGTGC
Figure S3C	HEK293T ATP1A3 E815K c.2443A	PRJNA1211588	LAS273-1-012_S12_L001_R1_001.fastq.gz	LAS273-2-012_S99_L001_R1_001.fastq.gz	LAS273-3-012_S186_L001_R1_001.fastq.gz					+42	ATP1A3 E815K	NGG3 20nt	E815K SE1	PEmax	Plasmid	NO	LpAS6642	Plasmid		gTCTCTTCATGATGTCGCTTT	GTTTAAGAGCTAAGCTGGAAACAGCATAGCAAGTTTAAATAAGGCTAGTCCGTTATCAACTTGAAAAAGTGGCACCGAGTCGGTGC	TCACTGGCGTATGAAGCTGCCGAAA	GCGACATCAT		CGCGGTTCTATCTAGTTACGCGTTAAACCAACTAGAA	LpAS6817	Plasmid		gTCACCCGGCCTCCTCCGCCT	GTTTGAGAGCTATGCTGGAAACAGCATAGCAAGTTCAAATAAGGCTAGTCCGTTATCAACTTGAAAAAGTGGCACCGAGTCGGTGC
Figure S3C	HEK293T ATP1A3 E815K c.2443A	PRJNA1211588	LAS273-1-013_S13_L001_R1_001.fastq.gz	LAS273-2-013_S100_L001_R1_001.fastq.gz	LAS273-3-013_S187_L001_R1_001.fastq.gz					+24	ATP1A3 E815K	NGG3 20nt	E815K SE1	PEmax	Plasmid	NO	LpAS6642	Plasmid		gTCTCTTCATGATGTCGCTTT	GTTTAAGAGCTAAGCTGGAAACAGCATAGCAAGTTTAAATAAGGCTAGTCCGTTATCAACTTGAAAAAGTGGCACCGAGTCGGTGC	TCACTGGCGTATGAAGCTGCCGAAA	GCGACATCAT		CGCGGTTCTATCTAGTTACGCGTTAAACCAACTAGAA	LpAS6818	Plasmid		gCTAGGTCCCTGCCATCTCAC	GTTTGAGAGCTATGCTGGAAACAGCATAGCAAGTTCAAATAAGGCTAGTCCGTTATCAACTTGAAAAAGTGGCACCGAGTCGGTGC
Figure S3C	HEK293T ATP1A3 E815K c.2443A	PRJNA1211588	LAS273-1-014_S14_L001_R1_001.fastq.gz	LAS273-2-014_S101_L001_R1_001.fastq.gz	LAS273-3-014_S188_L001_R1_001.fastq.gz					+15	ATP1A3 E815K	NGG3 20nt	E815K SE1	PEmax	Plasmid	NO	LpAS6642	Plasmid		gTCTCTTCATGATGTCGCTTT	GTTTAAGAGCTAAGCTGGAAACAGCATAGCAAGTTTAAATAAGGCTAGTCCGTTATCAACTTGAAAAAGTGGCACCGAGTCGGTGC	TCACTGGCGTATGAAGCTGCCGAAA	GCGACATCAT		CGCGGTTCTATCTAGTTACGCGTTAAACCAACTAGAA	LpAS6819	Plasmid		gACATCATGAAGAGACAGCCC	GTTTGAGAGCTATGCTGGAAACAGCATAGCAAGTTCAAATAAGGCTAGTCCGTTATCAACTTGAAAAAGTGGCACCGAGTCGGTGC
Figure S3C	HEK293T ATP1A3 E815K c.2443A	PRJNA1211588	LAS273-1-015_S15_L001_R1_001.fastq.gz	LAS273-2-015_S102_L001_R1_001.fastq.gz	LAS273-3-015_S189_L001_R1_001.fastq.gz					-20	ATP1A3 E815K	NGG3 20nt	E815K SE1	PEmax	Plasmid	NO	LpAS6642	Plasmid		gTCTCTTCATGATGTCGCTTT	GTTTAAGAGCTAAGCTGGAAACAGCATAGCAAGTTTAAATAAGGCTAGTCCGTTATCAACTTGAAAAAGTGGCACCGAGTCGGTGC	TCACTGGCGTATGAAGCTGCCGAAA	GCGACATCAT		CGCGGTTCTATCTAGTTACGCGTTAAACCAACTAGAA	LpAS6820	Plasmid		gAGAGACAGCCCAGGAACCCG	GTTTGAGAGCTATGCTGGAAACAGCATAGCAAGTTCAAATAAGGCTAGTCCGTTATCAACTTGAAAAAGTGGCACCGAGTCGGTGC
Figure S3C	HEK293T ATP1A3 E815K c.2443A	PRJNA1211588	LAS273-1-016_S16_L001_R1_001.fastq.gz	LAS273-2-016_S103_L001_R1_001.fastq.gz	LAS273-3-016_S190_L001_R1_001.fastq.gz					-29	ATP1A3 E815K	NGG3 20nt	E815K SE1	PEmax	Plasmid	NO	LpAS6642	Plasmid		gTCTCTTCATGATGTCGCTTT	GTTTAAGAGCTAAGCTGGAAACAGCATAGCAAGTTTAAATAAGGCTAGTCCGTTATCAACTTGAAAAAGTGGCACCGAGTCGGTGC	TCACTGGCGTATGAAGCTGCCGAAA	GCGACATCAT		CGCGGTTCTATCTAGTTACGCGTTAAACCAACTAGAA	LpAS6821	Plasmid		gACAGCCCAGGAACCCGCGGA	GTTTGAGAGCTATGCTGGAAACAGCATAGCAAGTTCAAATAAGGCTAGTCCGTTATCAACTTGAAAAAGTGGCACCGAGTCGGTGC
Figure S3C	HEK293T ATP1A3 E815K c.2443A	PRJNA1211588	LAS273-1-017_S17_L001_R1_001.fastq.gz	LAS273-2-017_S104_L001_R1_001.fastq.gz	LAS273-3-017_S191_L001_R1_001.fastq.gz					-33	ATP1A3 E815K	NGG3 20nt	E815K SE1	PEmax	Plasmid	NO	LpAS6642	Plasmid		gTCTCTTCATGATGTCGCTTT	GTTTAAGAGCTAAGCTGGAAACAGCATAGCAAGTTTAAATAAGGCTAGTCCGTTATCAACTTGAAAAAGTGGCACCGAGTCGGTGC	TCACTGGCGTATGAAGCTGCCGAAA	GCGACATCAT		CGCGGTTCTATCTAGTTACGCGTTAAACCAACTAGAA	LpAS6822	Plasmid		GAACCCGCGGACGGACAAAT	GTTTGAGAGCTATGCTGGAAACAGCATAGCAAGTTCAAATAAGGCTAGTCCGTTATCAACTTGAAAAAGTGGCACCGAGTCGGTGC
Figure S3C	HEK293T ATP1A3 E815K c.2443A	PRJNA1211588	LAS273-1-018_S18_L001_R1_001.fastq.gz	LAS273-2-018_S105_L001_R1_001.fastq.gz	LAS273-3-018_S192_L001_R1_001.fastq.gz					-42	ATP1A3 E815K	NGG3 20nt	E815K SE1	PEmax	Plasmid	NO	LpAS6642	Plasmid		gTCTCTTCATGATGTCGCTTT	GTTTAAGAGCTAAGCTGGAAACAGCATAGCAAGTTTAAATAAGGCTAGTCCGTTATCAACTTGAAAAAGTGGCACCGAGTCGGTGC	TCACTGGCGTATGAAGCTGCCGAAA	GCGACATCAT		CGCGGTTCTATCTAGTTACGCGTTAAACCAACTAGAA	LpAS6823	Plasmid		gCAATGAGAGACTCATCAGCA	GTTTGAGAGCTATGCTGGAAACAGCATAGCAAGTTCAAATAAGGCTAGTCCGTTATCAACTTGAAAAAGTGGCACCGAGTCGGTGC
Figure S3C	HEK293T ATP1A3 E815K c.2443A	PRJNA1211588	LAS273-1-019_S19_L001_R1_001.fastq.gz	LAS273-2-019_S106_L001_R1_001.fastq.gz	LAS273-3-019_S193_L001_R1_001.fastq.gz					-66	ATP1A3 E815K	NGG3 20nt	E815K SE1	PEmax	Plasmid	NO	LpAS6642	Plasmid		gTCTCTTCATGATGTCGCTTT	GTTTAAGAGCTAAGCTGGAAACAGCATAGCAAGTTTAAATAAGGCTAGTCCGTTATCAACTTGAAAAAGTGGCACCGAGTCGGTGC	TCACTGGCGTATGAAGCTGCCGAAA	GCGACATCAT		CGCGGTTCTATCTAGTTACGCGTTAAACCAACTAGAA	LpAS6824	Plasmid		gAGACTCATCAGCATGGCCTA	GTTTGAGAGCTATGCTGGAAACAGCATAGCAAGTTCAAATAAGGCTAGTCCGTTATCAACTTGAAAAAGTGGCACCGAGTCGGTGC
Figure S3C	HEK293T ATP1A3 E815K c.2443A	PRJNA1211588	LAS273-1-020_S20_L001_R1_001.fastq.gz	LAS273-2-020_S90_L001_R1_001.fastq.gz	LAS273-3-020_S194_L001_R1_001.fastq.gz					-73	ATP1A3 E815K	NGG3 20nt	E815K SE1	PEmax	Plasmid	NO	LpAS6642	Plasmid		gTCTCTTCATGATGTCGCTTT	GTTTAAGAGCTAAGCTGGAAACAGCATAGCAAGTTTAAATAAGGCTAGTCCGTTATCAACTTGAAAAAGTGGCACCGAGTCGGTGC	TCACTGGCGTATGAAGCTGCCGAAA	GCGACATCAT		CGCGGTTCTATCTAGTTACGCGTTAAACCAACTAGAA	LpAS6825	Plasmid		GACTCATCAGCATGGCCTAC	GTTTGAGAGCTATGCTGGAAACAGCATAGCAAGTTCAAATAAGGCTAGTCCGTTATCAACTTGAAAAAGTGGCACCGAGTCGGTGC
Figure S3C	HEK293T ATP1A3 E815K c.2443A	PRJNA1211588	LAS273-1-021_S21_L001_R1_001.fastq.gz	LAS273-2-021_S91_L001_R1_001.fastq.gz	LAS273-3-021_S195_L001_R1_001.fastq.gz					-74	ATP1A3 E815K	NGG3 20nt	E815K SE1	PEmax	Plasmid	NO	LpAS6642	Plasmid		gTCTCTTCATGATGTCGCTTT	GTTTAAGAGCTAAGCTGGAAACAGCATAGCAAGTTTAAATAAGGCTAGTCCGTTATCAACTTGAAAAAGTGGCACCGAGTCGGTGC	TCACTGGCGTATGAAGCTGCCGAAA	GCGACATCAT		CGCGGTTCTATCTAGTTACGCGTTAAACCAACTAGAA	LpAS6826	Plasmid		gAGCATGGCCTACGGGCAGAT	GTTTGAGAGCTATGCTGGAAACAGCATAGCAAGTTCAAATAAGGCTAGTCCGTTATCAACTTGAAAAAGTGGCACCGAGTCGGTGC
Figure S3C	HEK293T ATP1A3 E815K c.2443A	PRJNA1211588	LAS273-1-022_S22_L001_R1_001.fastq.gz	LAS273-2-022_S92_L001_R1_001.fastq.gz	LAS273-3-022_S196_L001_R1_001.fastq.gz					-82	ATP1A3 E815K	NGG3 20nt	E815K SE1	PEmax	Plasmid	NO	LpAS6642	Plasmid		gTCTCTTCATGATGTCGCTTT	GTTTAAGAGCTAAGCTGGAAACAGCATAGCAAGTTTAAATAAGGCTAGTCCGTTATCAACTTGAAAAAGTGGCACCGAGTCGGTGC	TCACTGGCGTATGAAGCTGCCGAAA	GCGACATCAT		CGCGGTTCTATCTAGTTACGCGTTAAACCAACTAGAA	LpAS6827	Plasmid		GGCCTACGGGCAGATTGGTG	GTTTGAGAGCTATGCTGGAAACAGCATAGCAAGTTCAAATAAGGCTAGTCCGTTATCAACTTGAAAAAGTGGCACCGAGTCGGTGC
Figure S3C	HEK293T ATP1A3 E815K c.2443A	PRJNA1211588	LAS273-1-023_S23_L001_R1_001.fastq.gz	LAS273-2-023_S93_L001_R1_001.fastq.gz	LAS273-3-023_S197_L001_R1_001.fastq.gz					-87	ATP1A3 E815K	NGG3 20nt	E815K SE1	PEmax	Plasmid	NO	LpAS6642	Plasmid		gTCTCTTCATGATGTCGCTTT	GTTTAAGAGCTAAGCTGGAAACAGCATAGCAAGTTTAAATAAGGCTAGTCCGTTATCAACTTGAAAAAGTGGCACCGAGTCGGTGC	TCACTGGCGTATGAAGCTGCCGAAA	GCGACATCAT		CGCGGTTCTATCTAGTTACGCGTTAAACCAACTAGAA	LpAS6828	Plasmid		gCGGGCAGATTGGTGAGGCAC	GTTTGAGAGCTATGCTGGAAACAGCATAGCAAGTTCAAATAAGGCTAGTCCGTTATCAACTTGAAAAAGTGGCACCGAGTCGGTGC
Figure S3C	HEK293T ATP1A3 E815K c.2443A	PRJNA1211588	LAS273-1-024_S24_L001_R1_001.fastq.gz	LAS273-2-024_S94_L001_R1_001.fastq.gz	LAS273-3-024_S198_L001_R1_001.fastq.gz					-93	ATP1A3 E815K	NGG3 20nt	E815K SE1	PEmax	Plasmid	NO	LpAS6642	Plasmid		gTCTCTTCATGATGTCGCTTT	GTTTAAGAGCTAAGCTGGAAACAGCATAGCAAGTTTAAATAAGGCTAGTCCGTTATCAACTTGAAAAAGTGGCACCGAGTCGGTGC	TCACTGGCGTATGAAGCTGCCGAAA	GCGACATCAT		CGCGGTTCTATCTAGTTACGCGTTAAACCAACTAGAA	LpAS6829	Plasmid		GGGCAGATTGGTGAGGCACC	GTTTGAGAGCTATGCTGGAAACAGCATAGCAAGTTCAAATAAGGCTAGTCCGTTATCAACTTGAAAAAGTGGCACCGAGTCGGTGC
Figure S3C	HEK293T ATP1A3 E815K c.2443A	PRJNA1211588	LAS273-1-025_S25_L001_R1_001.fastq.gz	LAS273-2-025_S95_L001_R1_001.fastq.gz	LAS273-3-025_S199_L001_R1_001.fastq.gz					-94	ATP1A3 E815K	NGG3 20nt	E815K SE1	PEmax	Plasmid	NO	LpAS6642	Plasmid		gTCTCTTCATGATGTCGCTTT	GTTTAAGAGCTAAGCTGGAAACAGCATAGCAAGTTTAAATAAGGCTAGTCCGTTATCAACTTGAAAAAGTGGCACCGAGTCGGTGC	TCACTGGCGTATGAAGCTGCCGAAA	GCGACATCAT		CGCGGTTCTATCTAGTTACGCGTTAAACCAACTAGAA	LpAS6830	Plasmid		GGCAGATTGGTGAGGCACCG	GTTTGAGAGCTATGCTGGAAACAGCATAGCAAGTTCAAATAAGGCTAGTCCGTTATCAACTTGAAAAAGTGGCACCGAGTCGGTGC
Figure S3C	HEK293T ATP1A3 E815K c.2443A	PRJNA1211588	LAS273-1-026_S26_L001_R1_001.fastq.gz	LAS273-2-026_S113_L001_R1_001.fastq.gz	LAS273-3-026_S200_L001_R1_001.fastq.gz					-95	ATP1A3 E815K	NGG3 20nt	E815K SE1	PEmax	Plasmid	NO	LpAS6642	Plasmid		gTCTCTTCATGATGTCGCTTT	GTTTAAGAGCTAAGCTGGAAACAGCATAGCAAGTTTAAATAAGGCTAGTCCGTTATCAACTTGAAAAAGTGGCACCGAGTCGGTGC	TCACTGGCGTATGAAGCTGCCGAAA	GCGACATCAT		CGCGGTTCTATCTAGTTACGCGTTAAACCAACTAGAA	LpAS6831	Plasmid		gTGCCATCTCACTGGCGTATG	GTTTGAGAGCTATGCTGGAAACAGCATAGCAAGTTCAAATAAGGCTAGTCCGTTATCAACTTGAAAAAGTGGCACCGAGTCGGTGC
Figure S3C	HEK293T ATP1A3 E815K c.2443A	PRJNA1211588	LAS273-1-054_S54_L001_R1_001.fastq.gz	LAS273-2-054_S141_L001_R1_001.fastq.gz	LAS273-3-054_S228_L001_R1_001.fastq.gz					No nick	ATP1A3 E815K	NGG3 20nt	E815K SE1	PEmax	Plasmid	NO	LpAS6642	Plasmid		gTCTCTTCATGATGTCGCTTT	GTTTAAGAGCTAAGCTGGAAACAGCATAGCAAGTTTAAATAAGGCTAGTCCGTTATCAACTTGAAAAAGTGGCACCGAGTCGGTGC	TCACTGGCGTATGAAGCTGCCGAAA	GCGACATCAT		CGCGGTTCTATCTAGTTACGCGTTAAACCAACTAGAA
Figure S3C	HEK293T ATP1A3 E815K c.2443A	PRJNA1211588	LAS273-1-058_S58_L001_R1_001.fastq.gz	LAS273-2-058_S145_L001_R1_001.fastq.gz	LAS273-3-058_S232_L001_R1_001.fastq.gz					No edit	ATP1A3 E815K	none	none	none	none	NO
Figure S3D	iPSCs ATP1A3 E815K c.2443A	PRJNA1211588	LAS332-06_S60_L001_R1_001.fastq.gz	LAS332b-03_S291_L001_R1_001.fastq.gz	LAS332C-03_S75_L001_R1_001.fastq.gz					PEmax	ATP1A3 E815K	NGG1 19nt	E815K SE1	PEmax	IVT mRNA	YES	LrAS0248	chemically synthesized RNA	IDT	GCCAUCUCACUGGCGUACA	GUUUAAGAGCUAAGCUGGAAACAGCAUAGCAAGUUUAAAUAAGGCUAGUCCGUUAUCAACUUGAAAAAGUGGCACCGAGUCGGUGC	AUGAUGUCGCUUUCGGCAGCUUCAU	ACGCCAGUGAGAU			LrAS0152	chemically synthesized RNA	synthego	gUGACCAAUUUGUCCGUCCGC	GUUUUAGAGCUAGAAAUAGCAAGUUAAAAUAAGGCUAGUCCGUUAUCAACUUGAAAAAGUGGCACCGAGUCGGUGC
Figure S3D	iPSCs ATP1A3 E815K c.2443A	PRJNA1211588	LAS332-07_S61_L001_R1_001.fastq.gz	LAS332b-04_S292_L001_R1_001.fastq.gz	LAS332C-04_S76_L001_R1_001.fastq.gz					PE6b	ATP1A3 E815K	NGG1 19nt	E815K SE1	PE6b	IVT mRNA	YES	LrAS0248	chemically synthesized RNA	IDT	GCCAUCUCACUGGCGUACA	GUUUAAGAGCUAAGCUGGAAACAGCAUAGCAAGUUUAAAUAAGGCUAGUCCGUUAUCAACUUGAAAAAGUGGCACCGAGUCGGUGC	AUGAUGUCGCUUUCGGCAGCUUCAU	ACGCCAGUGAGAU			LrAS0152	chemically synthesized RNA	synthego	gUGACCAAUUUGUCCGUCCGC	GUUUUAGAGCUAGAAAUAGCAAGUUAAAAUAAGGCUAGUCCGUUAUCAACUUGAAAAAGUGGCACCGAGUCGGUGC
Figure S3D	iPSCs ATP1A3 E815K c.2443A	PRJNA1211588	LAS332-08_S62_L001_R1_001.fastq.gz	LAS332b-05_S293_L001_R1_001.fastq.gz	LAS332C-05_S77_L001_R1_001.fastq.gz					PE6c	ATP1A3 E815K	NGG1 19nt	E815K SE1	PE6c	IVT mRNA	YES	LrAS0248	chemically synthesized RNA	IDT	GCCAUCUCACUGGCGUACA	GUUUAAGAGCUAAGCUGGAAACAGCAUAGCAAGUUUAAAUAAGGCUAGUCCGUUAUCAACUUGAAAAAGUGGCACCGAGUCGGUGC	AUGAUGUCGCUUUCGGCAGCUUCAU	ACGCCAGUGAGAU			LrAS0152	chemically synthesized RNA	synthego	gUGACCAAUUUGUCCGUCCGC	GUUUUAGAGCUAGAAAUAGCAAGUUAAAAUAAGGCUAGUCCGUUAUCAACUUGAAAAAGUGGCACCGAGUCGGUGC
Figure S3D	iPSCs ATP1A3 E815K c.2443A	PRJNA1211588	LAS332-09_S63_L001_R1_001.fastq.gz	LAS332b-06_S294_L001_R1_001.fastq.gz	LAS332C-06_S78_L001_R1_001.fastq.gz					PE6d	ATP1A3 E815K	NGG1 19nt	E815K SE1	PE6d	IVT mRNA	YES	LrAS0248	chemically synthesized RNA	IDT	GCCAUCUCACUGGCGUACA	GUUUAAGAGCUAAGCUGGAAACAGCAUAGCAAGUUUAAAUAAGGCUAGUCCGUUAUCAACUUGAAAAAGUGGCACCGAGUCGGUGC	AUGAUGUCGCUUUCGGCAGCUUCAU	ACGCCAGUGAGAU			LrAS0152	chemically synthesized RNA	synthego	gUGACCAAUUUGUCCGUCCGC	GUUUUAGAGCUAGAAAUAGCAAGUUAAAAUAAGGCUAGUCCGUUAUCAACUUGAAAAAGUGGCACCGAGUCGGUGC
Figure S3D	iPSCs ATP1A3 E815K c.2443A	PRJNA1211588	LAS332-04_S58_L001_R1_001.fastq.gz	LAS332b-01_S289_L001_R1_001.fastq.gz	LAS332C-01_S73_L001_R1_001.fastq.gz					No edit	ATP1A3 E815K	none	none	none	none	NO
Figure S3E	iPSCs ATP1A3 E815K c.2443A	PRJNA1211588	LAS347-001_S147_L001_R1_001.fastq.gz	LAS355-001_S30_L001_R1_001.fastq.gz	LAS366-001_S1_L001_R1_001.fastq.gz					No dsgRNA	ATP1A3 E815K	NGG1 19nt	E815K SE1	PE6b	IVT mRNA	YES	LrAS0248	chemically synthesized RNA	IDT	GCCAUCUCACUGGCGUACA	GUUUAAGAGCUAAGCUGGAAACAGCAUAGCAAGUUUAAAUAAGGCUAGUCCGUUAUCAACUUGAAAAAGUGGCACCGAGUCGGUGC	AUGAUGUCGCUUUCGGCAGCUUCAU	ACGCCAGUGAGAU			LrAS0152	chemically synthesized RNA	synthego	gUGACCAAUUUGUCCGUCCGC	GUUUUAGAGCUAGAAAUAGCAAGUUAAAAUAAGGCUAGUCCGUUAUCAACUUGAAAAAGUGGCACCGAGUCGGUGC	LrAS0093	chemically synthesized RNA	synthego	GUCAACCAGUAUCCCGGUGC	GUUUUAGAGCUAGAAAUAGCAAGUUAAAAUAAGGCUAGUCCGUUAUCAACUUGAAAAAGUGGCACCGAGUCGGUGC
Figure S3E	iPSCs ATP1A3 E815K c.2443A	PRJNA1211588	LAS347-002_S148_L001_R1_001.fastq.gz	LAS355-002_S31_L001_R1_001.fastq.gz	LAS366-002_S2_L001_R1_001.fastq.gz					PAM_-42	ATP1A3 E815K	NGG1 19nt	E815K SE1	PE6b	IVT mRNA	YES	LrAS0248	chemically synthesized RNA	IDT	GCCAUCUCACUGGCGUACA	GUUUAAGAGCUAAGCUGGAAACAGCAUAGCAAGUUUAAAUAAGGCUAGUCCGUUAUCAACUUGAAAAAGUGGCACCGAGUCGGUGC	AUGAUGUCGCUUUCGGCAGCUUCAU	ACGCCAGUGAGAU			LrAS0152	chemically synthesized RNA	synthego	gUGACCAAUUUGUCCGUCCGC	GUUUUAGAGCUAGAAAUAGCAAGUUAAAAUAAGGCUAGUCCGUUAUCAACUUGAAAAAGUGGCACCGAGUCGGUGC	LrAS0219	chemically synthesized RNA	synthego	CCUCUCCGGCUCACC	GUUUUAGAGCUAGAAAUAGCAAGUUAAAAUAAGGCUAGUCCGUUAUCAACUUGAAAAAGUGGCACCGAGUCGGUGC
Figure S3E	iPSCs ATP1A3 E815K c.2443A	PRJNA1211588	LAS347-003_S149_L001_R1_001.fastq.gz	LAS355-003_S32_L001_R1_001.fastq.gz	LAS366-003_S3_L001_R1_001.fastq.gz					non-PAM_-53	ATP1A3 E815K	NGG1 19nt	E815K SE1	PE6b	IVT mRNA	YES	LrAS0248	chemically synthesized RNA	IDT	GCCAUCUCACUGGCGUACA	GUUUAAGAGCUAAGCUGGAAACAGCAUAGCAAGUUUAAAUAAGGCUAGUCCGUUAUCAACUUGAAAAAGUGGCACCGAGUCGGUGC	AUGAUGUCGCUUUCGGCAGCUUCAU	ACGCCAGUGAGAU			LrAS0152	chemically synthesized RNA	synthego	gUGACCAAUUUGUCCGUCCGC	GUUUUAGAGCUAGAAAUAGCAAGUUAAAAUAAGGCUAGUCCGUUAUCAACUUGAAAAAGUGGCACCGAGUCGGUGC	LrAS0223	chemically synthesized RNA	synthego	UAGGCGGAGGAGGCC	GUUUUAGAGCUAGAAAUAGCAAGUUAAAAUAAGGCUAGUCCGUUAUCAACUUGAAAAAGUGGCACCGAGUCGGUGC
Figure S3E	iPSCs ATP1A3 E815K c.2443A	PRJNA1211588	LAS347-004_S150_L001_R1_001.fastq.gz	LAS355-004_S33_L001_R1_001.fastq.gz	LAS366-004_S4_L001_R1_001.fastq.gz					non-PAM_-50	ATP1A3 E815K	NGG1 19nt	E815K SE1	PE6b	IVT mRNA	YES	LrAS0248	chemically synthesized RNA	IDT	GCCAUCUCACUGGCGUACA	GUUUAAGAGCUAAGCUGGAAACAGCAUAGCAAGUUUAAAUAAGGCUAGUCCGUUAUCAACUUGAAAAAGUGGCACCGAGUCGGUGC	AUGAUGUCGCUUUCGGCAGCUUCAU	ACGCCAGUGAGAU			LrAS0152	chemically synthesized RNA	synthego	gUGACCAAUUUGUCCGUCCGC	GUUUUAGAGCUAGAAAUAGCAAGUUAAAAUAAGGCUAGUCCGUUAUCAACUUGAAAAAGUGGCACCGAGUCGGUGC	LrAS0222	chemically synthesized RNA	synthego	GGAGGCCGGGUGAGC	GUUUUAGAGCUAGAAAUAGCAAGUUAAAAUAAGGCUAGUCCGUUAUCAACUUGAAAAAGUGGCACCGAGUCGGUGC
Figure S3E	iPSCs ATP1A3 E815K c.2443A	PRJNA1211588	LAS347-005_S151_L001_R1_001.fastq.gz	LAS355-005_S34_L001_R1_001.fastq.gz	LAS366-005_S5_L001_R1_001.fastq.gz					non-PAM_-43	ATP1A3 E815K	NGG1 19nt	E815K SE1	PE6b	IVT mRNA	YES	LrAS0248	chemically synthesized RNA	IDT	GCCAUCUCACUGGCGUACA	GUUUAAGAGCUAAGCUGGAAACAGCAUAGCAAGUUUAAAUAAGGCUAGUCCGUUAUCAACUUGAAAAAGUGGCACCGAGUCGGUGC	AUGAUGUCGCUUUCGGCAGCUUCAU	ACGCCAGUGAGAU			LrAS0152	chemically synthesized RNA	synthego	gUGACCAAUUUGUCCGUCCGC	GUUUUAGAGCUAGAAAUAGCAAGUUAAAAUAAGGCUAGUCCGUUAUCAACUUGAAAAAGUGGCACCGAGUCGGUGC	LrAS0221	chemically synthesized RNA	synthego	GGGUGAGCCGGAGAG	GUUUUAGAGCUAGAAAUAGCAAGUUAAAAUAAGGCUAGUCCGUUAUCAACUUGAAAAAGUGGCACCGAGUCGGUGC
Figure S3E	iPSCs ATP1A3 E815K c.2443A	PRJNA1211588	LAS347-006_S152_L001_R1_001.fastq.gz	LAS355-006_S35_L001_R1_001.fastq.gz	LAS366-006_S6_L001_R1_001.fastq.gz					non-PAM_-35	ATP1A3 E815K	NGG1 19nt	E815K SE1	PE6b	IVT mRNA	YES	LrAS0248	chemically synthesized RNA	IDT	GCCAUCUCACUGGCGUACA	GUUUAAGAGCUAAGCUGGAAACAGCAUAGCAAGUUUAAAUAAGGCUAGUCCGUUAUCAACUUGAAAAAGUGGCACCGAGUCGGUGC	AUGAUGUCGCUUUCGGCAGCUUCAU	ACGCCAGUGAGAU			LrAS0152	chemically synthesized RNA	synthego	gUGACCAAUUUGUCCGUCCGC	GUUUUAGAGCUAGAAAUAGCAAGUUAAAAUAAGGCUAGUCCGUUAUCAACUUGAAAAAGUGGCACCGAGUCGGUGC	LrAS0220	chemically synthesized RNA	synthego	GAGCCGGAGAGGGG	GUUUUAGAGCUAGAAAUAGCAAGUUAAAAUAAGGCUAGUCCGUUAUCAACUUGAAAAAGUGGCACCGAGUCGGUGC
Figure S3E	iPSCs ATP1A3 E815K c.2443A	PRJNA1211588	LAS347-007_S17_L001_R1_001.fastq.gz	LAS355-007_S19_L001_R1_001.fastq.gz	LAS366-019_S21_L001_R1_001.fastq.gz					No edit	ATP1A3 E815K	none	none	none	none	NO
Figure S4B	HEK293T ATP1A3 L839P c.2516T	PRJNA1211588	LAS264-1-001_S1_L001_R1_001.fastq.gz	LAS264-2-001_S97_L001_R1_001.fastq.gz	LAS264-3-001_S193_L001_R1_001.fastq.gz					PBS9_RTT15	ATP1A3 L839P	NGG1 20nt	L839P SE1	PEmax	Plasmid	NO	LpAS6684	Plasmid		gTGCCCGTAGGCCATGCTGAT	GTTTAAGAGCTAAGCTGGAAACAGCATAGCAAGTTTAAATAAGGCTAGTCCGTTATCAACTTGAAAAAGTGGCACCGAGTCGGTGC	AATGAGAGGTTGATC	AGCATGGCC		CGCGGTTCTATCTAGTTACGCGTTAAACCAACTAGAA
Figure S4B	HEK293T ATP1A3 L839P c.2516T	PRJNA1211588	LAS264-1-002_S2_L001_R1_001.fastq.gz	LAS264-2-002_S98_L001_R1_001.fastq.gz	LAS264-3-002_S194_L001_R1_001.fastq.gz					PBS9_RTT17	ATP1A3 L839P	NGG1 20nt	L839P SE1	PEmax	Plasmid	NO	LpAS6685	Plasmid		gTGCCCGTAGGCCATGCTGAT	GTTTAAGAGCTAAGCTGGAAACAGCATAGCAAGTTTAAATAAGGCTAGTCCGTTATCAACTTGAAAAAGTGGCACCGAGTCGGTGC	TCAATGAGAGGTTGATC	AGCATGGCC		CGCGGTTCTATCTAGTTACGCGTTAAACCAACTAGAA
Figure S4B	HEK293T ATP1A3 L839P c.2516T	PRJNA1211588	LAS264-1-003_S3_L001_R1_001.fastq.gz	LAS264-2-003_S99_L001_R1_001.fastq.gz	LAS264-3-003_S195_L001_R1_001.fastq.gz					PBS9_RTT19	ATP1A3 L839P	NGG1 20nt	L839P SE1	PEmax	Plasmid	NO	LpAS6686	Plasmid		gTGCCCGTAGGCCATGCTGAT	GTTTAAGAGCTAAGCTGGAAACAGCATAGCAAGTTTAAATAAGGCTAGTCCGTTATCAACTTGAAAAAGTGGCACCGAGTCGGTGC	GGTCAATGAGAGGTTGATC	AGCATGGCC		CGCGGTTCTATCTAGTTACGCGTTAAACCAACTAGAA
Figure S4B	HEK293T ATP1A3 L839P c.2516T	PRJNA1211588	LAS264-1-004_S4_L001_R1_001.fastq.gz	LAS264-2-004_S100_L001_R1_001.fastq.gz	LAS264-3-004_S196_L001_R1_001.fastq.gz					PBS9_RTT21	ATP1A3 L839P	NGG1 20nt	L839P SE1	PEmax	Plasmid	NO	LpAS6687	Plasmid		gTGCCCGTAGGCCATGCTGAT	GTTTAAGAGCTAAGCTGGAAACAGCATAGCAAGTTTAAATAAGGCTAGTCCGTTATCAACTTGAAAAAGTGGCACCGAGTCGGTGC	TTGGTCAATGAGAGGTTGATC	AGCATGGCC		CGCGGTTCTATCTAGTTACGCGTTAAACCAACTAGAA
Figure S4B	HEK293T ATP1A3 L839P c.2516T	PRJNA1211588	LAS264-1-005_S5_L001_R1_001.fastq.gz	LAS264-2-005_S101_L001_R1_001.fastq.gz	LAS264-3-005_S197_L001_R1_001.fastq.gz					PBS9_RTT23	ATP1A3 L839P	NGG1 20nt	L839P SE1	PEmax	Plasmid	NO	LpAS6688	Plasmid		gTGCCCGTAGGCCATGCTGAT	GTTTAAGAGCTAAGCTGGAAACAGCATAGCAAGTTTAAATAAGGCTAGTCCGTTATCAACTTGAAAAAGTGGCACCGAGTCGGTGC	AATTGGTCAATGAGAGGTTGATC	AGCATGGCC		CGCGGTTCTATCTAGTTACGCGTTAAACCAACTAGAA
Figure S4B	HEK293T ATP1A3 L839P c.2516T	PRJNA1211588	LAS264-1-006_S6_L001_R1_001.fastq.gz	LAS264-2-006_S102_L001_R1_001.fastq.gz	LAS264-3-006_S198_L001_R1_001.fastq.gz					PBS9_RTT26	ATP1A3 L839P	NGG1 20nt	L839P SE1	PEmax	Plasmid	NO	LpAS6689	Plasmid		gTGCCCGTAGGCCATGCTGAT	GTTTAAGAGCTAAGCTGGAAACAGCATAGCAAGTTTAAATAAGGCTAGTCCGTTATCAACTTGAAAAAGTGGCACCGAGTCGGTGC	ACAAATTGGTCAATGAGAGGTTGATC	AGCATGGCC		CGCGGTTCTATCTAGTTACGCGTTAAACCAACTAGAA
Figure S4B	HEK293T ATP1A3 L839P c.2516T	PRJNA1211588	LAS264-1-007_S7_L001_R1_001.fastq.gz	LAS264-2-007_S103_L001_R1_001.fastq.gz	LAS264-3-007_S199_L001_R1_001.fastq.gz					PBS9_RTT28	ATP1A3 L839P	NGG1 20nt	L839P SE1	PEmax	Plasmid	NO	LpAS6690	Plasmid		gTGCCCGTAGGCCATGCTGAT	GTTTAAGAGCTAAGCTGGAAACAGCATAGCAAGTTTAAATAAGGCTAGTCCGTTATCAACTTGAAAAAGTGGCACCGAGTCGGTGC	GGACAAATTGGTCAATGAGAGGTTGATC	AGCATGGCC		CGCGGTTCTATCTAGTTACGCGTTAAACCAACTAGAA
Figure S4B	HEK293T ATP1A3 L839P c.2516T	PRJNA1211588	LAS264-1-008_S8_L001_R1_001.fastq.gz	LAS264-2-008_S104_L001_R1_001.fastq.gz	LAS264-3-008_S200_L001_R1_001.fastq.gz					PBS9_RTT30	ATP1A3 L839P	NGG1 20nt	L839P SE1	PEmax	Plasmid	NO	LpAS6691	Plasmid		gTGCCCGTAGGCCATGCTGAT	GTTTAAGAGCTAAGCTGGAAACAGCATAGCAAGTTTAAATAAGGCTAGTCCGTTATCAACTTGAAAAAGTGGCACCGAGTCGGTGC	ACGGACAAATTGGTCAATGAGAGGTTGATC	AGCATGGCC		CGCGGTTCTATCTAGTTACGCGTTAAACCAACTAGAA
Figure S4B	HEK293T ATP1A3 L839P c.2516T	PRJNA1211588	LAS264-1-009_S9_L001_R1_001.fastq.gz	LAS264-2-009_S105_L001_R1_001.fastq.gz	LAS264-3-009_S201_L001_R1_001.fastq.gz					PBS11_RTT15	ATP1A3 L839P	NGG1 20nt	L839P SE1	PEmax	Plasmid	NO	LpAS6692	Plasmid		gTGCCCGTAGGCCATGCTGAT	GTTTAAGAGCTAAGCTGGAAACAGCATAGCAAGTTTAAATAAGGCTAGTCCGTTATCAACTTGAAAAAGTGGCACCGAGTCGGTGC	AATGAGAGGTTGATC	AGCATGGCCTA		CGCGGTTCTATCTAGTTACGCGTTAAACCAACTAGAA
Figure S4B	HEK293T ATP1A3 L839P c.2516T	PRJNA1211588	LAS264-1-010_S10_L001_R1_001.fastq.gz	LAS264-2-010_S106_L001_R1_001.fastq.gz	LAS264-3-010_S202_L001_R1_001.fastq.gz					PBS11_RTT17	ATP1A3 L839P	NGG1 20nt	L839P SE1	PEmax	Plasmid	NO	LpAS6693	Plasmid		gTGCCCGTAGGCCATGCTGAT	GTTTAAGAGCTAAGCTGGAAACAGCATAGCAAGTTTAAATAAGGCTAGTCCGTTATCAACTTGAAAAAGTGGCACCGAGTCGGTGC	TCAATGAGAGGTTGATC	AGCATGGCCTA		CGCGGTTCTATCTAGTTACGCGTTAAACCAACTAGAA
Figure S4B	HEK293T ATP1A3 L839P c.2516T	PRJNA1211588	LAS264-1-011_S11_L001_R1_001.fastq.gz	LAS264-2-011_S107_L001_R1_001.fastq.gz	LAS264-3-011_S203_L001_R1_001.fastq.gz					PBS11_RTT19	ATP1A3 L839P	NGG1 20nt	L839P SE1	PEmax	Plasmid	NO	LpAS6694	Plasmid		gTGCCCGTAGGCCATGCTGAT	GTTTAAGAGCTAAGCTGGAAACAGCATAGCAAGTTTAAATAAGGCTAGTCCGTTATCAACTTGAAAAAGTGGCACCGAGTCGGTGC	GGTCAATGAGAGGTTGATC	AGCATGGCCTA		CGCGGTTCTATCTAGTTACGCGTTAAACCAACTAGAA
Figure S4B	HEK293T ATP1A3 L839P c.2516T	PRJNA1211588	LAS264-1-012_S12_L001_R1_001.fastq.gz	LAS264-2-012_S108_L001_R1_001.fastq.gz	LAS264-3-012_S204_L001_R1_001.fastq.gz					PBS11_RTT21	ATP1A3 L839P	NGG1 20nt	L839P SE1	PEmax	Plasmid	NO	LpAS6695	Plasmid		gTGCCCGTAGGCCATGCTGAT	GTTTAAGAGCTAAGCTGGAAACAGCATAGCAAGTTTAAATAAGGCTAGTCCGTTATCAACTTGAAAAAGTGGCACCGAGTCGGTGC	TTGGTCAATGAGAGGTTGATC	AGCATGGCCTA		CGCGGTTCTATCTAGTTACGCGTTAAACCAACTAGAA
Figure S4B	HEK293T ATP1A3 L839P c.2516T	PRJNA1211588	LAS264-1-013_S13_L001_R1_001.fastq.gz	LAS264-2-013_S109_L001_R1_001.fastq.gz	LAS264-3-013_S205_L001_R1_001.fastq.gz					PBS11_RTT23	ATP1A3 L839P	NGG1 20nt	L839P SE1	PEmax	Plasmid	NO	LpAS6696	Plasmid		gTGCCCGTAGGCCATGCTGAT	GTTTAAGAGCTAAGCTGGAAACAGCATAGCAAGTTTAAATAAGGCTAGTCCGTTATCAACTTGAAAAAGTGGCACCGAGTCGGTGC	AATTGGTCAATGAGAGGTTGATC	AGCATGGCCTA		CGCGGTTCTATCTAGTTACGCGTTAAACCAACTAGAA
Figure S4B	HEK293T ATP1A3 L839P c.2516T	PRJNA1211588	LAS264-1-014_S14_L001_R1_001.fastq.gz	LAS264-2-014_S110_L001_R1_001.fastq.gz	LAS264-3-014_S206_L001_R1_001.fastq.gz					PBS11_RTT26	ATP1A3 L839P	NGG1 20nt	L839P SE1	PEmax	Plasmid	NO	LpAS6697	Plasmid		gTGCCCGTAGGCCATGCTGAT	GTTTAAGAGCTAAGCTGGAAACAGCATAGCAAGTTTAAATAAGGCTAGTCCGTTATCAACTTGAAAAAGTGGCACCGAGTCGGTGC	ACAAATTGGTCAATGAGAGGTTGATC	AGCATGGCCTA		CGCGGTTCTATCTAGTTACGCGTTAAACCAACTAGAA
Figure S4B	HEK293T ATP1A3 L839P c.2516T	PRJNA1211588	LAS264-1-015_S15_L001_R1_001.fastq.gz	LAS264-2-015_S111_L001_R1_001.fastq.gz	LAS264-3-015_S207_L001_R1_001.fastq.gz					PBS11_RTT28	ATP1A3 L839P	NGG1 20nt	L839P SE1	PEmax	Plasmid	NO	LpAS6698	Plasmid		gTGCCCGTAGGCCATGCTGAT	GTTTAAGAGCTAAGCTGGAAACAGCATAGCAAGTTTAAATAAGGCTAGTCCGTTATCAACTTGAAAAAGTGGCACCGAGTCGGTGC	GGACAAATTGGTCAATGAGAGGTTGATC	AGCATGGCCTA		CGCGGTTCTATCTAGTTACGCGTTAAACCAACTAGAA
Figure S4B	HEK293T ATP1A3 L839P c.2516T	PRJNA1211588	LAS264-1-016_S16_L001_R1_001.fastq.gz	LAS264-2-016_S112_L001_R1_001.fastq.gz	LAS264-3-016_S208_L001_R1_001.fastq.gz					PBS11_RTT30	ATP1A3 L839P	NGG1 20nt	L839P SE1	PEmax	Plasmid	NO	LpAS6699	Plasmid		gTGCCCGTAGGCCATGCTGAT	GTTTAAGAGCTAAGCTGGAAACAGCATAGCAAGTTTAAATAAGGCTAGTCCGTTATCAACTTGAAAAAGTGGCACCGAGTCGGTGC	ACGGACAAATTGGTCAATGAGAGGTTGATC	AGCATGGCCTA		CGCGGTTCTATCTAGTTACGCGTTAAACCAACTAGAA
Figure S4B	HEK293T ATP1A3 L839P c.2516T	PRJNA1211588	LAS264-1-017_S17_L001_R1_001.fastq.gz	LAS264-2-017_S113_L001_R1_001.fastq.gz	LAS264-3-017_S209_L001_R1_001.fastq.gz					PBS12_RTT15	ATP1A3 L839P	NGG1 20nt	L839P SE1	PEmax	Plasmid	NO	LpAS6700	Plasmid		gTGCCCGTAGGCCATGCTGAT	GTTTAAGAGCTAAGCTGGAAACAGCATAGCAAGTTTAAATAAGGCTAGTCCGTTATCAACTTGAAAAAGTGGCACCGAGTCGGTGC	AATGAGAGGTTGATC	AGCATGGCCTAC		CGCGGTTCTATCTAGTTACGCGTTAAACCAACTAGAA
Figure S4B	HEK293T ATP1A3 L839P c.2516T	PRJNA1211588	LAS264-1-018_S18_L001_R1_001.fastq.gz	LAS264-2-018_S114_L001_R1_001.fastq.gz	LAS264-3-018_S210_L001_R1_001.fastq.gz					PBS12_RTT17	ATP1A3 L839P	NGG1 20nt	L839P SE1	PEmax	Plasmid	NO	LpAS6701	Plasmid		gTGCCCGTAGGCCATGCTGAT	GTTTAAGAGCTAAGCTGGAAACAGCATAGCAAGTTTAAATAAGGCTAGTCCGTTATCAACTTGAAAAAGTGGCACCGAGTCGGTGC	TCAATGAGAGGTTGATC	AGCATGGCCTAC		CGCGGTTCTATCTAGTTACGCGTTAAACCAACTAGAA
Figure S4B	HEK293T ATP1A3 L839P c.2516T	PRJNA1211588	LAS264-1-019_S19_L001_R1_001.fastq.gz	LAS264-2-019_S115_L001_R1_001.fastq.gz	LAS264-3-019_S211_L001_R1_001.fastq.gz					PBS12_RTT19	ATP1A3 L839P	NGG1 20nt	L839P SE1	PEmax	Plasmid	NO	LpAS6702	Plasmid		gTGCCCGTAGGCCATGCTGAT	GTTTAAGAGCTAAGCTGGAAACAGCATAGCAAGTTTAAATAAGGCTAGTCCGTTATCAACTTGAAAAAGTGGCACCGAGTCGGTGC	GGTCAATGAGAGGTTGATC	AGCATGGCCTAC		CGCGGTTCTATCTAGTTACGCGTTAAACCAACTAGAA
Figure S4B	HEK293T ATP1A3 L839P c.2516T	PRJNA1211588	LAS264-1-020_S20_L001_R1_001.fastq.gz	LAS264-2-020_S116_L001_R1_001.fastq.gz	LAS264-3-020_S212_L001_R1_001.fastq.gz					PBS12_RTT21	ATP1A3 L839P	NGG1 20nt	L839P SE1	PEmax	Plasmid	NO	LpAS6703	Plasmid		gTGCCCGTAGGCCATGCTGAT	GTTTAAGAGCTAAGCTGGAAACAGCATAGCAAGTTTAAATAAGGCTAGTCCGTTATCAACTTGAAAAAGTGGCACCGAGTCGGTGC	TTGGTCAATGAGAGGTTGATC	AGCATGGCCTAC		CGCGGTTCTATCTAGTTACGCGTTAAACCAACTAGAA
Figure S4B	HEK293T ATP1A3 L839P c.2516T	PRJNA1211588	LAS264-1-021_S21_L001_R1_001.fastq.gz	LAS264-2-021_S117_L001_R1_001.fastq.gz	LAS264-3-021_S213_L001_R1_001.fastq.gz					PBS12_RTT23	ATP1A3 L839P	NGG1 20nt	L839P SE1	PEmax	Plasmid	NO	LpAS6704	Plasmid		gTGCCCGTAGGCCATGCTGAT	GTTTAAGAGCTAAGCTGGAAACAGCATAGCAAGTTTAAATAAGGCTAGTCCGTTATCAACTTGAAAAAGTGGCACCGAGTCGGTGC	AATTGGTCAATGAGAGGTTGATC	AGCATGGCCTAC		CGCGGTTCTATCTAGTTACGCGTTAAACCAACTAGAA
Figure S4B	HEK293T ATP1A3 L839P c.2516T	PRJNA1211588	LAS264-1-022_S22_L001_R1_001.fastq.gz	LAS264-2-022_S118_L001_R1_001.fastq.gz	LAS264-3-022_S214_L001_R1_001.fastq.gz					PBS12_RTT26	ATP1A3 L839P	NGG1 20nt	L839P SE1	PEmax	Plasmid	NO	LpAS6705	Plasmid		gTGCCCGTAGGCCATGCTGAT	GTTTAAGAGCTAAGCTGGAAACAGCATAGCAAGTTTAAATAAGGCTAGTCCGTTATCAACTTGAAAAAGTGGCACCGAGTCGGTGC	ACAAATTGGTCAATGAGAGGTTGATC	AGCATGGCCTAC		CGCGGTTCTATCTAGTTACGCGTTAAACCAACTAGAA
Figure S4B	HEK293T ATP1A3 L839P c.2516T	PRJNA1211588	LAS264-1-023_S23_L001_R1_001.fastq.gz	LAS264-2-023_S119_L001_R1_001.fastq.gz	LAS264-3-023_S215_L001_R1_001.fastq.gz					PBS12_RTT28	ATP1A3 L839P	NGG1 20nt	L839P SE1	PEmax	Plasmid	NO	LpAS6706	Plasmid		gTGCCCGTAGGCCATGCTGAT	GTTTAAGAGCTAAGCTGGAAACAGCATAGCAAGTTTAAATAAGGCTAGTCCGTTATCAACTTGAAAAAGTGGCACCGAGTCGGTGC	GGACAAATTGGTCAATGAGAGGTTGATC	AGCATGGCCTAC		CGCGGTTCTATCTAGTTACGCGTTAAACCAACTAGAA
Figure S4B	HEK293T ATP1A3 L839P c.2516T	PRJNA1211588	LAS264-1-024_S24_L001_R1_001.fastq.gz	LAS264-2-024_S120_L001_R1_001.fastq.gz	LAS264-3-024_S216_L001_R1_001.fastq.gz					PBS12_RTT30	ATP1A3 L839P	NGG1 20nt	L839P SE1	PEmax	Plasmid	NO	LpAS6707	Plasmid		gTGCCCGTAGGCCATGCTGAT	GTTTAAGAGCTAAGCTGGAAACAGCATAGCAAGTTTAAATAAGGCTAGTCCGTTATCAACTTGAAAAAGTGGCACCGAGTCGGTGC	ACGGACAAATTGGTCAATGAGAGGTTGATC	AGCATGGCCTAC		CGCGGTTCTATCTAGTTACGCGTTAAACCAACTAGAA
Figure S4B	HEK293T ATP1A3 L839P c.2516T	PRJNA1211588	LAS264-1-025_S25_L001_R1_001.fastq.gz	LAS264-2-025_S121_L001_R1_001.fastq.gz	LAS264-3-025_S217_L001_R1_001.fastq.gz					PBS13_RTT15	ATP1A3 L839P	NGG1 20nt	L839P SE1	PEmax	Plasmid	NO	LpAS6708	Plasmid		gTGCCCGTAGGCCATGCTGAT	GTTTAAGAGCTAAGCTGGAAACAGCATAGCAAGTTTAAATAAGGCTAGTCCGTTATCAACTTGAAAAAGTGGCACCGAGTCGGTGC	AATGAGAGGTTGATC	AGCATGGCCTACG		CGCGGTTCTATCTAGTTACGCGTTAAACCAACTAGAA
Figure S4B	HEK293T ATP1A3 L839P c.2516T	PRJNA1211588	LAS264-1-026_S26_L001_R1_001.fastq.gz	LAS264-2-026_S122_L001_R1_001.fastq.gz	LAS264-3-026_S218_L001_R1_001.fastq.gz					PBS13_RTT17	ATP1A3 L839P	NGG1 20nt	L839P SE1	PEmax	Plasmid	NO	LpAS6709	Plasmid		gTGCCCGTAGGCCATGCTGAT	GTTTAAGAGCTAAGCTGGAAACAGCATAGCAAGTTTAAATAAGGCTAGTCCGTTATCAACTTGAAAAAGTGGCACCGAGTCGGTGC	TCAATGAGAGGTTGATC	AGCATGGCCTACG		CGCGGTTCTATCTAGTTACGCGTTAAACCAACTAGAA
Figure S4B	HEK293T ATP1A3 L839P c.2516T	PRJNA1211588	LAS264-1-027_S27_L001_R1_001.fastq.gz	LAS264-2-027_S123_L001_R1_001.fastq.gz	LAS264-3-027_S219_L001_R1_001.fastq.gz					PBS13_RTT19	ATP1A3 L839P	NGG1 20nt	L839P SE1	PEmax	Plasmid	NO	LpAS6710	Plasmid		gTGCCCGTAGGCCATGCTGAT	GTTTAAGAGCTAAGCTGGAAACAGCATAGCAAGTTTAAATAAGGCTAGTCCGTTATCAACTTGAAAAAGTGGCACCGAGTCGGTGC	GGTCAATGAGAGGTTGATC	AGCATGGCCTACG		CGCGGTTCTATCTAGTTACGCGTTAAACCAACTAGAA
Figure S4B	HEK293T ATP1A3 L839P c.2516T	PRJNA1211588	LAS264-1-028_S28_L001_R1_001.fastq.gz	LAS264-2-028_S124_L001_R1_001.fastq.gz	LAS264-3-028_S220_L001_R1_001.fastq.gz					PBS13_RTT21	ATP1A3 L839P	NGG1 20nt	L839P SE1	PEmax	Plasmid	NO	LpAS6711	Plasmid		gTGCCCGTAGGCCATGCTGAT	GTTTAAGAGCTAAGCTGGAAACAGCATAGCAAGTTTAAATAAGGCTAGTCCGTTATCAACTTGAAAAAGTGGCACCGAGTCGGTGC	TTGGTCAATGAGAGGTTGATC	AGCATGGCCTACG		CGCGGTTCTATCTAGTTACGCGTTAAACCAACTAGAA
Figure S4B	HEK293T ATP1A3 L839P c.2516T	PRJNA1211588	LAS264-1-029_S29_L001_R1_001.fastq.gz	LAS264-2-029_S125_L001_R1_001.fastq.gz	LAS264-3-029_S221_L001_R1_001.fastq.gz					PBS13_RTT23	ATP1A3 L839P	NGG1 20nt	L839P SE1	PEmax	Plasmid	NO	LpAS6712	Plasmid		gTGCCCGTAGGCCATGCTGAT	GTTTAAGAGCTAAGCTGGAAACAGCATAGCAAGTTTAAATAAGGCTAGTCCGTTATCAACTTGAAAAAGTGGCACCGAGTCGGTGC	AATTGGTCAATGAGAGGTTGATC	AGCATGGCCTACG		CGCGGTTCTATCTAGTTACGCGTTAAACCAACTAGAA
Figure S4B	HEK293T ATP1A3 L839P c.2516T	PRJNA1211588	LAS264-1-030_S30_L001_R1_001.fastq.gz	LAS264-2-030_S126_L001_R1_001.fastq.gz	LAS264-3-030_S222_L001_R1_001.fastq.gz					PBS13_RTT26	ATP1A3 L839P	NGG1 20nt	L839P SE1	PEmax	Plasmid	NO	LpAS6713	Plasmid		gTGCCCGTAGGCCATGCTGAT	GTTTAAGAGCTAAGCTGGAAACAGCATAGCAAGTTTAAATAAGGCTAGTCCGTTATCAACTTGAAAAAGTGGCACCGAGTCGGTGC	ACAAATTGGTCAATGAGAGGTTGATC	AGCATGGCCTACG		CGCGGTTCTATCTAGTTACGCGTTAAACCAACTAGAA
Figure S4B	HEK293T ATP1A3 L839P c.2516T	PRJNA1211588	LAS264-1-031_S31_L001_R1_001.fastq.gz	LAS264-2-031_S127_L001_R1_001.fastq.gz	LAS264-3-031_S223_L001_R1_001.fastq.gz					PBS13_RTT28	ATP1A3 L839P	NGG1 20nt	L839P SE1	PEmax	Plasmid	NO	LpAS6714	Plasmid		gTGCCCGTAGGCCATGCTGAT	GTTTAAGAGCTAAGCTGGAAACAGCATAGCAAGTTTAAATAAGGCTAGTCCGTTATCAACTTGAAAAAGTGGCACCGAGTCGGTGC	GGACAAATTGGTCAATGAGAGGTTGATC	AGCATGGCCTACG		CGCGGTTCTATCTAGTTACGCGTTAAACCAACTAGAA
Figure S4B	HEK293T ATP1A3 L839P c.2516T	PRJNA1211588	LAS264-1-032_S32_L001_R1_001.fastq.gz	LAS264-2-032_S128_L001_R1_001.fastq.gz	LAS264-3-032_S224_L001_R1_001.fastq.gz					PBS13_RTT30	ATP1A3 L839P	NGG1 20nt	L839P SE1	PEmax	Plasmid	NO	LpAS6715	Plasmid		gTGCCCGTAGGCCATGCTGAT	GTTTAAGAGCTAAGCTGGAAACAGCATAGCAAGTTTAAATAAGGCTAGTCCGTTATCAACTTGAAAAAGTGGCACCGAGTCGGTGC	ACGGACAAATTGGTCAATGAGAGGTTGATC	AGCATGGCCTACG		CGCGGTTCTATCTAGTTACGCGTTAAACCAACTAGAA
Figure S4B	HEK293T ATP1A3 L839P c.2516T	PRJNA1211588	LAS264-1-050_S50_L001_R1_001.fastq.gz	LAS264-2-050_S146_L001_R1_001.fastq.gz	LAS264-3-050_S61_L001_R1_001.fastq.gz					No edit	ATP1A3 L839P	none	none	none	none	NO
Figure S4B	HEK293T ATP1A3 L839P c.2516T	PRJNA1211588	LAS264-1-065_S65_L001_R1_001.fastq.gz	LAS264-2-065_S161_L001_R1_001.fastq.gz	LAS264-3-065_S257_L001_R1_001.fastq.gz					PBS9_RTT15	ATP1A3 L839P	NGG1 19nt	L839P SE1	PEmax	Plasmid	NO	LpAS6748	Plasmid		GCCCGTAGGCCATGCTGAT	GTTTAAGAGCTAAGCTGGAAACAGCATAGCAAGTTTAAATAAGGCTAGTCCGTTATCAACTTGAAAAAGTGGCACCGAGTCGGTGC	AATGAGAGGTTGATC	AGCATGGCC		CGCGGTTCTATCTAGTTACGCGTTAAACCAACTAGAA
Figure S4B	HEK293T ATP1A3 L839P c.2516T	PRJNA1211588	LAS264-1-066_S66_L001_R1_001.fastq.gz	LAS264-2-066_S162_L001_R1_001.fastq.gz	LAS264-3-066_S258_L001_R1_001.fastq.gz					PBS9_RTT17	ATP1A3 L839P	NGG1 19nt	L839P SE1	PEmax	Plasmid	NO	LpAS6749	Plasmid		GCCCGTAGGCCATGCTGAT	GTTTAAGAGCTAAGCTGGAAACAGCATAGCAAGTTTAAATAAGGCTAGTCCGTTATCAACTTGAAAAAGTGGCACCGAGTCGGTGC	TCAATGAGAGGTTGATC	AGCATGGCC		CGCGGTTCTATCTAGTTACGCGTTAAACCAACTAGAA
Figure S4B	HEK293T ATP1A3 L839P c.2516T	PRJNA1211588	LAS264-1-067_S67_L001_R1_001.fastq.gz	LAS264-2-067_S163_L001_R1_001.fastq.gz	LAS264-3-067_S259_L001_R1_001.fastq.gz					PBS9_RTT19	ATP1A3 L839P	NGG1 19nt	L839P SE1	PEmax	Plasmid	NO	LpAS6750	Plasmid		GCCCGTAGGCCATGCTGAT	GTTTAAGAGCTAAGCTGGAAACAGCATAGCAAGTTTAAATAAGGCTAGTCCGTTATCAACTTGAAAAAGTGGCACCGAGTCGGTGC	GGTCAATGAGAGGTTGATC	AGCATGGCC		CGCGGTTCTATCTAGTTACGCGTTAAACCAACTAGAA
Figure S4B	HEK293T ATP1A3 L839P c.2516T	PRJNA1211588	LAS264-1-068_S68_L001_R1_001.fastq.gz	LAS264-2-068_S164_L001_R1_001.fastq.gz	LAS264-3-068_S260_L001_R1_001.fastq.gz					PBS9_RTT21	ATP1A3 L839P	NGG1 19nt	L839P SE1	PEmax	Plasmid	NO	LpAS6751	Plasmid		GCCCGTAGGCCATGCTGAT	GTTTAAGAGCTAAGCTGGAAACAGCATAGCAAGTTTAAATAAGGCTAGTCCGTTATCAACTTGAAAAAGTGGCACCGAGTCGGTGC	TTGGTCAATGAGAGGTTGATC	AGCATGGCC		CGCGGTTCTATCTAGTTACGCGTTAAACCAACTAGAA
Figure S4B	HEK293T ATP1A3 L839P c.2516T	PRJNA1211588	LAS264-1-069_S69_L001_R1_001.fastq.gz	LAS264-2-069_S165_L001_R1_001.fastq.gz	LAS264-3-069_S261_L001_R1_001.fastq.gz					PBS9_RTT23	ATP1A3 L839P	NGG1 19nt	L839P SE1	PEmax	Plasmid	NO	LpAS6752	Plasmid		GCCCGTAGGCCATGCTGAT	GTTTAAGAGCTAAGCTGGAAACAGCATAGCAAGTTTAAATAAGGCTAGTCCGTTATCAACTTGAAAAAGTGGCACCGAGTCGGTGC	AATTGGTCAATGAGAGGTTGATC	AGCATGGCC		CGCGGTTCTATCTAGTTACGCGTTAAACCAACTAGAA
Figure S4B	HEK293T ATP1A3 L839P c.2516T	PRJNA1211588	LAS264-1-070_S70_L001_R1_001.fastq.gz	LAS264-2-070_S166_L001_R1_001.fastq.gz	LAS264-3-070_S262_L001_R1_001.fastq.gz					PBS9_RTT26	ATP1A3 L839P	NGG1 19nt	L839P SE1	PEmax	Plasmid	NO	LpAS6753	Plasmid		GCCCGTAGGCCATGCTGAT	GTTTAAGAGCTAAGCTGGAAACAGCATAGCAAGTTTAAATAAGGCTAGTCCGTTATCAACTTGAAAAAGTGGCACCGAGTCGGTGC	ACAAATTGGTCAATGAGAGGTTGATC	AGCATGGCC		CGCGGTTCTATCTAGTTACGCGTTAAACCAACTAGAA
Figure S4B	HEK293T ATP1A3 L839P c.2516T	PRJNA1211588	LAS264-1-071_S71_L001_R1_001.fastq.gz	LAS264-2-071_S167_L001_R1_001.fastq.gz	LAS264-3-071_S263_L001_R1_001.fastq.gz					PBS9_RTT28	ATP1A3 L839P	NGG1 19nt	L839P SE1	PEmax	Plasmid	NO	LpAS6754	Plasmid		GCCCGTAGGCCATGCTGAT	GTTTAAGAGCTAAGCTGGAAACAGCATAGCAAGTTTAAATAAGGCTAGTCCGTTATCAACTTGAAAAAGTGGCACCGAGTCGGTGC	GGACAAATTGGTCAATGAGAGGTTGATC	AGCATGGCC		CGCGGTTCTATCTAGTTACGCGTTAAACCAACTAGAA
Figure S4B	HEK293T ATP1A3 L839P c.2516T	PRJNA1211588	LAS264-1-072_S72_L001_R1_001.fastq.gz	LAS264-2-072_S168_L001_R1_001.fastq.gz	LAS264-3-072_S264_L001_R1_001.fastq.gz					PBS9_RTT30	ATP1A3 L839P	NGG1 19nt	L839P SE1	PEmax	Plasmid	NO	LpAS6755	Plasmid		GCCCGTAGGCCATGCTGAT	GTTTAAGAGCTAAGCTGGAAACAGCATAGCAAGTTTAAATAAGGCTAGTCCGTTATCAACTTGAAAAAGTGGCACCGAGTCGGTGC	ACGGACAAATTGGTCAATGAGAGGTTGATC	AGCATGGCC		CGCGGTTCTATCTAGTTACGCGTTAAACCAACTAGAA
Figure S4B	HEK293T ATP1A3 L839P c.2516T	PRJNA1211588	LAS264-1-073_S73_L001_R1_001.fastq.gz	LAS264-2-073_S169_L001_R1_001.fastq.gz	LAS264-3-073_S265_L001_R1_001.fastq.gz					PBS11_RTT15	ATP1A3 L839P	NGG1 19nt	L839P SE1	PEmax	Plasmid	NO	LpAS6756	Plasmid		GCCCGTAGGCCATGCTGAT	GTTTAAGAGCTAAGCTGGAAACAGCATAGCAAGTTTAAATAAGGCTAGTCCGTTATCAACTTGAAAAAGTGGCACCGAGTCGGTGC	AATGAGAGGTTGATC	AGCATGGCCTA		CGCGGTTCTATCTAGTTACGCGTTAAACCAACTAGAA
Figure S4B	HEK293T ATP1A3 L839P c.2516T	PRJNA1211588	LAS264-1-074_S74_L001_R1_001.fastq.gz	LAS264-2-074_S170_L001_R1_001.fastq.gz	LAS264-3-074_S266_L001_R1_001.fastq.gz					PBS11_RTT17	ATP1A3 L839P	NGG1 19nt	L839P SE1	PEmax	Plasmid	NO	LpAS6757	Plasmid		GCCCGTAGGCCATGCTGAT	GTTTAAGAGCTAAGCTGGAAACAGCATAGCAAGTTTAAATAAGGCTAGTCCGTTATCAACTTGAAAAAGTGGCACCGAGTCGGTGC	TCAATGAGAGGTTGATC	AGCATGGCCTA		CGCGGTTCTATCTAGTTACGCGTTAAACCAACTAGAA
Figure S4B	HEK293T ATP1A3 L839P c.2516T	PRJNA1211588	LAS264-1-075_S75_L001_R1_001.fastq.gz	LAS264-2-075_S171_L001_R1_001.fastq.gz	LAS264-3-075_S267_L001_R1_001.fastq.gz					PBS11_RTT19	ATP1A3 L839P	NGG1 19nt	L839P SE1	PEmax	Plasmid	NO	LpAS6758	Plasmid		GCCCGTAGGCCATGCTGAT	GTTTAAGAGCTAAGCTGGAAACAGCATAGCAAGTTTAAATAAGGCTAGTCCGTTATCAACTTGAAAAAGTGGCACCGAGTCGGTGC	GGTCAATGAGAGGTTGATC	AGCATGGCCTA		CGCGGTTCTATCTAGTTACGCGTTAAACCAACTAGAA
Figure S4B	HEK293T ATP1A3 L839P c.2516T	PRJNA1211588	LAS264-1-076_S76_L001_R1_001.fastq.gz	LAS264-2-076_S172_L001_R1_001.fastq.gz	LAS264-3-076_S268_L001_R1_001.fastq.gz					PBS11_RTT21	ATP1A3 L839P	NGG1 19nt	L839P SE1	PEmax	Plasmid	NO	LpAS6759	Plasmid		GCCCGTAGGCCATGCTGAT	GTTTAAGAGCTAAGCTGGAAACAGCATAGCAAGTTTAAATAAGGCTAGTCCGTTATCAACTTGAAAAAGTGGCACCGAGTCGGTGC	TTGGTCAATGAGAGGTTGATC	AGCATGGCCTA		CGCGGTTCTATCTAGTTACGCGTTAAACCAACTAGAA
Figure S4B	HEK293T ATP1A3 L839P c.2516T	PRJNA1211588	LAS264-1-077_S77_L001_R1_001.fastq.gz	LAS264-2-077_S173_L001_R1_001.fastq.gz	LAS264-3-077_S269_L001_R1_001.fastq.gz					PBS11_RTT23	ATP1A3 L839P	NGG1 19nt	L839P SE1	PEmax	Plasmid	NO	LpAS6760	Plasmid		GCCCGTAGGCCATGCTGAT	GTTTAAGAGCTAAGCTGGAAACAGCATAGCAAGTTTAAATAAGGCTAGTCCGTTATCAACTTGAAAAAGTGGCACCGAGTCGGTGC	AATTGGTCAATGAGAGGTTGATC	AGCATGGCCTA		CGCGGTTCTATCTAGTTACGCGTTAAACCAACTAGAA
Figure S4B	HEK293T ATP1A3 L839P c.2516T	PRJNA1211588	LAS264-1-078_S78_L001_R1_001.fastq.gz	LAS264-2-078_S174_L001_R1_001.fastq.gz	LAS264-3-078_S270_L001_R1_001.fastq.gz					PBS11_RTT26	ATP1A3 L839P	NGG1 19nt	L839P SE1	PEmax	Plasmid	NO	LpAS6761	Plasmid		GCCCGTAGGCCATGCTGAT	GTTTAAGAGCTAAGCTGGAAACAGCATAGCAAGTTTAAATAAGGCTAGTCCGTTATCAACTTGAAAAAGTGGCACCGAGTCGGTGC	ACAAATTGGTCAATGAGAGGTTGATC	AGCATGGCCTA		CGCGGTTCTATCTAGTTACGCGTTAAACCAACTAGAA
Figure S4B	HEK293T ATP1A3 L839P c.2516T	PRJNA1211588	LAS264-1-079_S79_L001_R1_001.fastq.gz	LAS264-2-079_S175_L001_R1_001.fastq.gz	LAS264-3-079_S271_L001_R1_001.fastq.gz					PBS11_RTT28	ATP1A3 L839P	NGG1 19nt	L839P SE1	PEmax	Plasmid	NO	LpAS6762	Plasmid		GCCCGTAGGCCATGCTGAT	GTTTAAGAGCTAAGCTGGAAACAGCATAGCAAGTTTAAATAAGGCTAGTCCGTTATCAACTTGAAAAAGTGGCACCGAGTCGGTGC	GGACAAATTGGTCAATGAGAGGTTGATC	AGCATGGCCTA		CGCGGTTCTATCTAGTTACGCGTTAAACCAACTAGAA
Figure S4B	HEK293T ATP1A3 L839P c.2516T	PRJNA1211588	LAS264-1-080_S80_L001_R1_001.fastq.gz	LAS264-2-080_S176_L001_R1_001.fastq.gz	LAS264-3-080_S272_L001_R1_001.fastq.gz					PBS11_RTT30	ATP1A3 L839P	NGG1 19nt	L839P SE1	PEmax	Plasmid	NO	LpAS6763	Plasmid		GCCCGTAGGCCATGCTGAT	GTTTAAGAGCTAAGCTGGAAACAGCATAGCAAGTTTAAATAAGGCTAGTCCGTTATCAACTTGAAAAAGTGGCACCGAGTCGGTGC	ACGGACAAATTGGTCAATGAGAGGTTGATC	AGCATGGCCTA		CGCGGTTCTATCTAGTTACGCGTTAAACCAACTAGAA
Figure S4B	HEK293T ATP1A3 L839P c.2516T	PRJNA1211588	LAS264-1-081_S81_L001_R1_001.fastq.gz	LAS264-2-081_S177_L001_R1_001.fastq.gz	LAS264-3-081_S273_L001_R1_001.fastq.gz					PBS12_RTT15	ATP1A3 L839P	NGG1 19nt	L839P SE1	PEmax	Plasmid	NO	LpAS6764	Plasmid		GCCCGTAGGCCATGCTGAT	GTTTAAGAGCTAAGCTGGAAACAGCATAGCAAGTTTAAATAAGGCTAGTCCGTTATCAACTTGAAAAAGTGGCACCGAGTCGGTGC	AATGAGAGGTTGATC	AGCATGGCCTAC		CGCGGTTCTATCTAGTTACGCGTTAAACCAACTAGAA
Figure S4B	HEK293T ATP1A3 L839P c.2516T	PRJNA1211588	LAS264-1-082_S82_L001_R1_001.fastq.gz	LAS264-2-082_S178_L001_R1_001.fastq.gz	LAS264-3-082_S274_L001_R1_001.fastq.gz					PBS12_RTT17	ATP1A3 L839P	NGG1 19nt	L839P SE1	PEmax	Plasmid	NO	LpAS6765	Plasmid		GCCCGTAGGCCATGCTGAT	GTTTAAGAGCTAAGCTGGAAACAGCATAGCAAGTTTAAATAAGGCTAGTCCGTTATCAACTTGAAAAAGTGGCACCGAGTCGGTGC	TCAATGAGAGGTTGATC	AGCATGGCCTAC		CGCGGTTCTATCTAGTTACGCGTTAAACCAACTAGAA
Figure S4B	HEK293T ATP1A3 L839P c.2516T	PRJNA1211588	LAS264-1-083_S83_L001_R1_001.fastq.gz	LAS264-2-083_S179_L001_R1_001.fastq.gz	LAS264-3-083_S275_L001_R1_001.fastq.gz					PBS12_RTT19	ATP1A3 L839P	NGG1 19nt	L839P SE1	PEmax	Plasmid	NO	LpAS6766	Plasmid		GCCCGTAGGCCATGCTGAT	GTTTAAGAGCTAAGCTGGAAACAGCATAGCAAGTTTAAATAAGGCTAGTCCGTTATCAACTTGAAAAAGTGGCACCGAGTCGGTGC	GGTCAATGAGAGGTTGATC	AGCATGGCCTAC		CGCGGTTCTATCTAGTTACGCGTTAAACCAACTAGAA
Figure S4B	HEK293T ATP1A3 L839P c.2516T	PRJNA1211588	LAS264-1-084_S84_L001_R1_001.fastq.gz	LAS264-2-084_S180_L001_R1_001.fastq.gz	LAS264-3-084_S276_L001_R1_001.fastq.gz					PBS12_RTT21	ATP1A3 L839P	NGG1 19nt	L839P SE1	PEmax	Plasmid	NO	LpAS6767	Plasmid		GCCCGTAGGCCATGCTGAT	GTTTAAGAGCTAAGCTGGAAACAGCATAGCAAGTTTAAATAAGGCTAGTCCGTTATCAACTTGAAAAAGTGGCACCGAGTCGGTGC	TTGGTCAATGAGAGGTTGATC	AGCATGGCCTAC		CGCGGTTCTATCTAGTTACGCGTTAAACCAACTAGAA
Figure S4B	HEK293T ATP1A3 L839P c.2516T	PRJNA1211588	LAS264-1-085_S85_L001_R1_001.fastq.gz	LAS264-2-085_S181_L001_R1_001.fastq.gz	LAS264-3-085_S277_L001_R1_001.fastq.gz					PBS12_RTT23	ATP1A3 L839P	NGG1 19nt	L839P SE1	PEmax	Plasmid	NO	LpAS6768	Plasmid		GCCCGTAGGCCATGCTGAT	GTTTAAGAGCTAAGCTGGAAACAGCATAGCAAGTTTAAATAAGGCTAGTCCGTTATCAACTTGAAAAAGTGGCACCGAGTCGGTGC	AATTGGTCAATGAGAGGTTGATC	AGCATGGCCTAC		CGCGGTTCTATCTAGTTACGCGTTAAACCAACTAGAA
Figure S4B	HEK293T ATP1A3 L839P c.2516T	PRJNA1211588	LAS264-1-086_S86_L001_R1_001.fastq.gz	LAS264-2-086_S182_L001_R1_001.fastq.gz	LAS264-3-086_S278_L001_R1_001.fastq.gz					PBS12_RTT26	ATP1A3 L839P	NGG1 19nt	L839P SE1	PEmax	Plasmid	NO	LpAS6769	Plasmid		GCCCGTAGGCCATGCTGAT	GTTTAAGAGCTAAGCTGGAAACAGCATAGCAAGTTTAAATAAGGCTAGTCCGTTATCAACTTGAAAAAGTGGCACCGAGTCGGTGC	ACAAATTGGTCAATGAGAGGTTGATC	AGCATGGCCTAC		CGCGGTTCTATCTAGTTACGCGTTAAACCAACTAGAA
Figure S4B	HEK293T ATP1A3 L839P c.2516T	PRJNA1211588	LAS264-1-087_S87_L001_R1_001.fastq.gz	LAS264-2-087_S183_L001_R1_001.fastq.gz	LAS264-3-087_S279_L001_R1_001.fastq.gz					PBS12_RTT28	ATP1A3 L839P	NGG1 19nt	L839P SE1	PEmax	Plasmid	NO	LpAS6770	Plasmid		GCCCGTAGGCCATGCTGAT	GTTTAAGAGCTAAGCTGGAAACAGCATAGCAAGTTTAAATAAGGCTAGTCCGTTATCAACTTGAAAAAGTGGCACCGAGTCGGTGC	GGACAAATTGGTCAATGAGAGGTTGATC	AGCATGGCCTAC		CGCGGTTCTATCTAGTTACGCGTTAAACCAACTAGAA
Figure S4B	HEK293T ATP1A3 L839P c.2516T	PRJNA1211588	LAS264-1-088_S88_L001_R1_001.fastq.gz	LAS264-2-088_S184_L001_R1_001.fastq.gz	LAS264-3-088_S280_L001_R1_001.fastq.gz					PBS12_RTT30	ATP1A3 L839P	NGG1 19nt	L839P SE1	PEmax	Plasmid	NO	LpAS6771	Plasmid		GCCCGTAGGCCATGCTGAT	GTTTAAGAGCTAAGCTGGAAACAGCATAGCAAGTTTAAATAAGGCTAGTCCGTTATCAACTTGAAAAAGTGGCACCGAGTCGGTGC	ACGGACAAATTGGTCAATGAGAGGTTGATC	AGCATGGCCTAC		CGCGGTTCTATCTAGTTACGCGTTAAACCAACTAGAA
Figure S4B	HEK293T ATP1A3 L839P c.2516T	PRJNA1211588	LAS264-1-089_S89_L001_R1_001.fastq.gz	LAS264-2-089_S185_L001_R1_001.fastq.gz	LAS264-3-089_S281_L001_R1_001.fastq.gz					PBS13_RTT15	ATP1A3 L839P	NGG1 19nt	L839P SE1	PEmax	Plasmid	NO	LpAS6772	Plasmid		GCCCGTAGGCCATGCTGAT	GTTTAAGAGCTAAGCTGGAAACAGCATAGCAAGTTTAAATAAGGCTAGTCCGTTATCAACTTGAAAAAGTGGCACCGAGTCGGTGC	AATGAGAGGTTGATC	AGCATGGCCTACG		CGCGGTTCTATCTAGTTACGCGTTAAACCAACTAGAA
Figure S4B	HEK293T ATP1A3 L839P c.2516T	PRJNA1211588	LAS264-1-090_S90_L001_R1_001.fastq.gz	LAS264-2-090_S186_L001_R1_001.fastq.gz	LAS264-3-090_S282_L001_R1_001.fastq.gz					PBS13_RTT17	ATP1A3 L839P	NGG1 19nt	L839P SE1	PEmax	Plasmid	NO	LpAS6773	Plasmid		GCCCGTAGGCCATGCTGAT	GTTTAAGAGCTAAGCTGGAAACAGCATAGCAAGTTTAAATAAGGCTAGTCCGTTATCAACTTGAAAAAGTGGCACCGAGTCGGTGC	TCAATGAGAGGTTGATC	AGCATGGCCTACG		CGCGGTTCTATCTAGTTACGCGTTAAACCAACTAGAA
Figure S4B	HEK293T ATP1A3 L839P c.2516T	PRJNA1211588	LAS264-1-091_S91_L001_R1_001.fastq.gz	LAS264-2-091_S187_L001_R1_001.fastq.gz	LAS264-3-091_S283_L001_R1_001.fastq.gz					PBS13_RTT19	ATP1A3 L839P	NGG1 19nt	L839P SE1	PEmax	Plasmid	NO	LpAS6774	Plasmid		GCCCGTAGGCCATGCTGAT	GTTTAAGAGCTAAGCTGGAAACAGCATAGCAAGTTTAAATAAGGCTAGTCCGTTATCAACTTGAAAAAGTGGCACCGAGTCGGTGC	GGTCAATGAGAGGTTGATC	AGCATGGCCTACG		CGCGGTTCTATCTAGTTACGCGTTAAACCAACTAGAA
Figure S4B	HEK293T ATP1A3 L839P c.2516T	PRJNA1211588	LAS264-1-092_S92_L001_R1_001.fastq.gz	LAS264-2-092_S188_L001_R1_001.fastq.gz	LAS264-3-092_S284_L001_R1_001.fastq.gz					PBS13_RTT21	ATP1A3 L839P	NGG1 19nt	L839P SE1	PEmax	Plasmid	NO	LpAS6775	Plasmid		GCCCGTAGGCCATGCTGAT	GTTTAAGAGCTAAGCTGGAAACAGCATAGCAAGTTTAAATAAGGCTAGTCCGTTATCAACTTGAAAAAGTGGCACCGAGTCGGTGC	TTGGTCAATGAGAGGTTGATC	AGCATGGCCTACG		CGCGGTTCTATCTAGTTACGCGTTAAACCAACTAGAA
Figure S4B	HEK293T ATP1A3 L839P c.2516T	PRJNA1211588	LAS264-1-093_S93_L001_R1_001.fastq.gz	LAS264-2-093_S189_L001_R1_001.fastq.gz	LAS264-3-093_S285_L001_R1_001.fastq.gz					PBS13_RTT23	ATP1A3 L839P	NGG1 19nt	L839P SE1	PEmax	Plasmid	NO	LpAS6776	Plasmid		GCCCGTAGGCCATGCTGAT	GTTTAAGAGCTAAGCTGGAAACAGCATAGCAAGTTTAAATAAGGCTAGTCCGTTATCAACTTGAAAAAGTGGCACCGAGTCGGTGC	AATTGGTCAATGAGAGGTTGATC	AGCATGGCCTACG		CGCGGTTCTATCTAGTTACGCGTTAAACCAACTAGAA
Figure S4B	HEK293T ATP1A3 L839P c.2516T	PRJNA1211588	LAS264-1-094_S94_L001_R1_001.fastq.gz	LAS264-2-094_S190_L001_R1_001.fastq.gz	LAS264-3-094_S286_L001_R1_001.fastq.gz					PBS13_RTT26	ATP1A3 L839P	NGG1 19nt	L839P SE1	PEmax	Plasmid	NO	LpAS6777	Plasmid		GCCCGTAGGCCATGCTGAT	GTTTAAGAGCTAAGCTGGAAACAGCATAGCAAGTTTAAATAAGGCTAGTCCGTTATCAACTTGAAAAAGTGGCACCGAGTCGGTGC	ACAAATTGGTCAATGAGAGGTTGATC	AGCATGGCCTACG		CGCGGTTCTATCTAGTTACGCGTTAAACCAACTAGAA
Figure S4B	HEK293T ATP1A3 L839P c.2516T	PRJNA1211588	LAS264-1-095_S95_L001_R1_001.fastq.gz	LAS264-2-095_S191_L001_R1_001.fastq.gz	LAS264-3-095_S287_L001_R1_001.fastq.gz					PBS13_RTT28	ATP1A3 L839P	NGG1 19nt	L839P SE1	PEmax	Plasmid	NO	LpAS6778	Plasmid		GCCCGTAGGCCATGCTGAT	GTTTAAGAGCTAAGCTGGAAACAGCATAGCAAGTTTAAATAAGGCTAGTCCGTTATCAACTTGAAAAAGTGGCACCGAGTCGGTGC	GGACAAATTGGTCAATGAGAGGTTGATC	AGCATGGCCTACG		CGCGGTTCTATCTAGTTACGCGTTAAACCAACTAGAA
Figure S4B	HEK293T ATP1A3 L839P c.2516T	PRJNA1211588	LAS264-1-096_S96_L001_R1_001.fastq.gz	LAS264-2-096_S192_L001_R1_001.fastq.gz	LAS264-3-096_S288_L001_R1_001.fastq.gz					PBS13_RTT30	ATP1A3 L839P	NGG1 19nt	L839P SE1	PEmax	Plasmid	NO	LpAS6779	Plasmid		GCCCGTAGGCCATGCTGAT	GTTTAAGAGCTAAGCTGGAAACAGCATAGCAAGTTTAAATAAGGCTAGTCCGTTATCAACTTGAAAAAGTGGCACCGAGTCGGTGC	ACGGACAAATTGGTCAATGAGAGGTTGATC	AGCATGGCCTACG		CGCGGTTCTATCTAGTTACGCGTTAAACCAACTAGAA
Figure S4B	HEK293T ATP1A3 L839P c.2516T	PRJNA1211588	LAS264-1-050_S50_L001_R1_001.fastq.gz	LAS264-2-050_S146_L001_R1_001.fastq.gz	LAS264-3-050_S61_L001_R1_001.fastq.gz					No edit	ATP1A3 L839P	none	none	none	none	NO
Figure S4B	HEK293T ATP1A3 L839P c.2516T	PRJNA1211588	LAS264-1-033_S33_L001_R1_001.fastq.gz	LAS264-2-033_S129_L001_R1_001.fastq.gz	LAS264-3-033_S225_L001_R1_001.fastq.gz					PBS9_RTT16	ATP1A3 L839P	NGG2 20nt	L839P SE1	PEmax	Plasmid	NO	LpAS6716	Plasmid		gCTGCCCGTAGGCCATGCTGA	GTTTAAGAGCTAAGCTGGAAACAGCATAGCAAGTTTAAATAAGGCTAGTCCGTTATCAACTTGAAAAAGTGGCACCGAGTCGGTGC	AATGAGAGGTTGATCA	GCATGGCCT		CGCGGTTCTATCTAGTTACGCGTTAAACCAACTAGAA
Figure S4B	HEK293T ATP1A3 L839P c.2516T	PRJNA1211588	LAS264-1-034_S34_L001_R1_001.fastq.gz	LAS264-2-034_S130_L001_R1_001.fastq.gz	LAS264-3-034_S226_L001_R1_001.fastq.gz					PBS9_RTT18	ATP1A3 L839P	NGG2 20nt	L839P SE1	PEmax	Plasmid	NO	LpAS6717	Plasmid		gCTGCCCGTAGGCCATGCTGA	GTTTAAGAGCTAAGCTGGAAACAGCATAGCAAGTTTAAATAAGGCTAGTCCGTTATCAACTTGAAAAAGTGGCACCGAGTCGGTGC	TCAATGAGAGGTTGATCA	GCATGGCCT		CGCGGTTCTATCTAGTTACGCGTTAAACCAACTAGAA
Figure S4B	HEK293T ATP1A3 L839P c.2516T	PRJNA1211588	LAS264-1-035_S35_L001_R1_001.fastq.gz	LAS264-2-035_S131_L001_R1_001.fastq.gz	LAS264-3-035_S227_L001_R1_001.fastq.gz					PBS9_RTT20	ATP1A3 L839P	NGG2 20nt	L839P SE1	PEmax	Plasmid	NO	LpAS6718	Plasmid		gCTGCCCGTAGGCCATGCTGA	GTTTAAGAGCTAAGCTGGAAACAGCATAGCAAGTTTAAATAAGGCTAGTCCGTTATCAACTTGAAAAAGTGGCACCGAGTCGGTGC	GGTCAATGAGAGGTTGATCA	GCATGGCCT		CGCGGTTCTATCTAGTTACGCGTTAAACCAACTAGAA
Figure S4B	HEK293T ATP1A3 L839P c.2516T	PRJNA1211588	LAS264-1-036_S36_L001_R1_001.fastq.gz	LAS264-2-036_S132_L001_R1_001.fastq.gz	LAS264-3-036_S228_L001_R1_001.fastq.gz					PBS9_RTT22	ATP1A3 L839P	NGG2 20nt	L839P SE1	PEmax	Plasmid	NO	LpAS6719	Plasmid		gCTGCCCGTAGGCCATGCTGA	GTTTAAGAGCTAAGCTGGAAACAGCATAGCAAGTTTAAATAAGGCTAGTCCGTTATCAACTTGAAAAAGTGGCACCGAGTCGGTGC	TTGGTCAATGAGAGGTTGATCA	GCATGGCCT		CGCGGTTCTATCTAGTTACGCGTTAAACCAACTAGAA
Figure S4B	HEK293T ATP1A3 L839P c.2516T	PRJNA1211588	LAS264-1-037_S37_L001_R1_001.fastq.gz	LAS264-2-037_S133_L001_R1_001.fastq.gz	LAS264-3-037_S229_L001_R1_001.fastq.gz					PBS9_RTT24	ATP1A3 L839P	NGG2 20nt	L839P SE1	PEmax	Plasmid	NO	LpAS6720	Plasmid		gCTGCCCGTAGGCCATGCTGA	GTTTAAGAGCTAAGCTGGAAACAGCATAGCAAGTTTAAATAAGGCTAGTCCGTTATCAACTTGAAAAAGTGGCACCGAGTCGGTGC	AATTGGTCAATGAGAGGTTGATCA	GCATGGCCT		CGCGGTTCTATCTAGTTACGCGTTAAACCAACTAGAA
Figure S4B	HEK293T ATP1A3 L839P c.2516T	PRJNA1211588	LAS264-1-038_S38_L001_R1_001.fastq.gz	LAS264-2-038_S134_L001_R1_001.fastq.gz	LAS264-3-038_S230_L001_R1_001.fastq.gz					PBS9_RTT27	ATP1A3 L839P	NGG2 20nt	L839P SE1	PEmax	Plasmid	NO	LpAS6721	Plasmid		gCTGCCCGTAGGCCATGCTGA	GTTTAAGAGCTAAGCTGGAAACAGCATAGCAAGTTTAAATAAGGCTAGTCCGTTATCAACTTGAAAAAGTGGCACCGAGTCGGTGC	ACAAATTGGTCAATGAGAGGTTGATCA	GCATGGCCT		CGCGGTTCTATCTAGTTACGCGTTAAACCAACTAGAA
Figure S4B	HEK293T ATP1A3 L839P c.2516T	PRJNA1211588	LAS264-1-039_S39_L001_R1_001.fastq.gz	LAS264-2-039_S135_L001_R1_001.fastq.gz	LAS264-3-039_S231_L001_R1_001.fastq.gz					PBS9_RTT29	ATP1A3 L839P	NGG2 20nt	L839P SE1	PEmax	Plasmid	NO	LpAS6722	Plasmid		gCTGCCCGTAGGCCATGCTGA	GTTTAAGAGCTAAGCTGGAAACAGCATAGCAAGTTTAAATAAGGCTAGTCCGTTATCAACTTGAAAAAGTGGCACCGAGTCGGTGC	GGACAAATTGGTCAATGAGAGGTTGATCA	GCATGGCCT		CGCGGTTCTATCTAGTTACGCGTTAAACCAACTAGAA
Figure S4B	HEK293T ATP1A3 L839P c.2516T	PRJNA1211588	LAS264-1-040_S40_L001_R1_001.fastq.gz	LAS264-2-040_S136_L001_R1_001.fastq.gz	LAS264-3-040_S232_L001_R1_001.fastq.gz					PBS9_RTT31	ATP1A3 L839P	NGG2 20nt	L839P SE1	PEmax	Plasmid	NO	LpAS6723	Plasmid		gCTGCCCGTAGGCCATGCTGA	GTTTAAGAGCTAAGCTGGAAACAGCATAGCAAGTTTAAATAAGGCTAGTCCGTTATCAACTTGAAAAAGTGGCACCGAGTCGGTGC	ACGGACAAATTGGTCAATGAGAGGTTGATCA	GCATGGCCT		CGCGGTTCTATCTAGTTACGCGTTAAACCAACTAGAA
Figure S4B	HEK293T ATP1A3 L839P c.2516T	PRJNA1211588	LAS264-1-041_S41_L001_R1_001.fastq.gz	LAS264-2-041_S137_L001_R1_001.fastq.gz	LAS264-3-041_S233_L001_R1_001.fastq.gz					PBS11_RTT16	ATP1A3 L839P	NGG2 20nt	L839P SE1	PEmax	Plasmid	NO	LpAS6724	Plasmid		gCTGCCCGTAGGCCATGCTGA	GTTTAAGAGCTAAGCTGGAAACAGCATAGCAAGTTTAAATAAGGCTAGTCCGTTATCAACTTGAAAAAGTGGCACCGAGTCGGTGC	AATGAGAGGTTGATCA	GCATGGCCTAC		CGCGGTTCTATCTAGTTACGCGTTAAACCAACTAGAA
Figure S4B	HEK293T ATP1A3 L839P c.2516T	PRJNA1211588	LAS264-1-042_S42_L001_R1_001.fastq.gz	LAS264-2-042_S138_L001_R1_001.fastq.gz	LAS264-3-042_S234_L001_R1_001.fastq.gz					PBS11_RTT18	ATP1A3 L839P	NGG2 20nt	L839P SE1	PEmax	Plasmid	NO	LpAS6725	Plasmid		gCTGCCCGTAGGCCATGCTGA	GTTTAAGAGCTAAGCTGGAAACAGCATAGCAAGTTTAAATAAGGCTAGTCCGTTATCAACTTGAAAAAGTGGCACCGAGTCGGTGC	TCAATGAGAGGTTGATCA	GCATGGCCTAC		CGCGGTTCTATCTAGTTACGCGTTAAACCAACTAGAA
Figure S4B	HEK293T ATP1A3 L839P c.2516T	PRJNA1211588	LAS264-1-043_S43_L001_R1_001.fastq.gz	LAS264-2-043_S139_L001_R1_001.fastq.gz	LAS264-3-043_S235_L001_R1_001.fastq.gz					PBS11_RTT20	ATP1A3 L839P	NGG2 20nt	L839P SE1	PEmax	Plasmid	NO	LpAS6726	Plasmid		gCTGCCCGTAGGCCATGCTGA	GTTTAAGAGCTAAGCTGGAAACAGCATAGCAAGTTTAAATAAGGCTAGTCCGTTATCAACTTGAAAAAGTGGCACCGAGTCGGTGC	GGTCAATGAGAGGTTGATCA	GCATGGCCTAC		CGCGGTTCTATCTAGTTACGCGTTAAACCAACTAGAA
Figure S4B	HEK293T ATP1A3 L839P c.2516T	PRJNA1211588	LAS264-1-044_S44_L001_R1_001.fastq.gz	LAS264-2-044_S140_L001_R1_001.fastq.gz	LAS264-3-044_S236_L001_R1_001.fastq.gz					PBS11_RTT22	ATP1A3 L839P	NGG2 20nt	L839P SE1	PEmax	Plasmid	NO	LpAS6727	Plasmid		gCTGCCCGTAGGCCATGCTGA	GTTTAAGAGCTAAGCTGGAAACAGCATAGCAAGTTTAAATAAGGCTAGTCCGTTATCAACTTGAAAAAGTGGCACCGAGTCGGTGC	TTGGTCAATGAGAGGTTGATCA	GCATGGCCTAC		CGCGGTTCTATCTAGTTACGCGTTAAACCAACTAGAA
Figure S4B	HEK293T ATP1A3 L839P c.2516T	PRJNA1211588	LAS264-1-045_S45_L001_R1_001.fastq.gz	LAS264-2-045_S141_L001_R1_001.fastq.gz	LAS264-3-045_S237_L001_R1_001.fastq.gz					PBS11_RTT24	ATP1A3 L839P	NGG2 20nt	L839P SE1	PEmax	Plasmid	NO	LpAS6728	Plasmid		gCTGCCCGTAGGCCATGCTGA	GTTTAAGAGCTAAGCTGGAAACAGCATAGCAAGTTTAAATAAGGCTAGTCCGTTATCAACTTGAAAAAGTGGCACCGAGTCGGTGC	AATTGGTCAATGAGAGGTTGATCA	GCATGGCCTAC		CGCGGTTCTATCTAGTTACGCGTTAAACCAACTAGAA
Figure S4B	HEK293T ATP1A3 L839P c.2516T	PRJNA1211588	LAS264-1-046_S46_L001_R1_001.fastq.gz	LAS264-2-046_S142_L001_R1_001.fastq.gz	LAS264-3-046_S238_L001_R1_001.fastq.gz					PBS11_RTT27	ATP1A3 L839P	NGG2 20nt	L839P SE1	PEmax	Plasmid	NO	LpAS6729	Plasmid		gCTGCCCGTAGGCCATGCTGA	GTTTAAGAGCTAAGCTGGAAACAGCATAGCAAGTTTAAATAAGGCTAGTCCGTTATCAACTTGAAAAAGTGGCACCGAGTCGGTGC	ACAAATTGGTCAATGAGAGGTTGATCA	GCATGGCCTAC		CGCGGTTCTATCTAGTTACGCGTTAAACCAACTAGAA
Figure S4B	HEK293T ATP1A3 L839P c.2516T	PRJNA1211588	LAS264-1-047_S47_L001_R1_001.fastq.gz	LAS264-2-047_S143_L001_R1_001.fastq.gz	LAS264-3-047_S239_L001_R1_001.fastq.gz					PBS11_RTT29	ATP1A3 L839P	NGG2 20nt	L839P SE1	PEmax	Plasmid	NO	LpAS6730	Plasmid		gCTGCCCGTAGGCCATGCTGA	GTTTAAGAGCTAAGCTGGAAACAGCATAGCAAGTTTAAATAAGGCTAGTCCGTTATCAACTTGAAAAAGTGGCACCGAGTCGGTGC	GGACAAATTGGTCAATGAGAGGTTGATCA	GCATGGCCTAC		CGCGGTTCTATCTAGTTACGCGTTAAACCAACTAGAA
Figure S4B	HEK293T ATP1A3 L839P c.2516T	PRJNA1211588	LAS264-1-048_S48_L001_R1_001.fastq.gz	LAS264-2-048_S144_L001_R1_001.fastq.gz	LAS264-3-048_S240_L001_R1_001.fastq.gz					PBS11_RTT31	ATP1A3 L839P	NGG2 20nt	L839P SE1	PEmax	Plasmid	NO	LpAS6731	Plasmid		gCTGCCCGTAGGCCATGCTGA	GTTTAAGAGCTAAGCTGGAAACAGCATAGCAAGTTTAAATAAGGCTAGTCCGTTATCAACTTGAAAAAGTGGCACCGAGTCGGTGC	ACGGACAAATTGGTCAATGAGAGGTTGATCA	GCATGGCCTAC		CGCGGTTCTATCTAGTTACGCGTTAAACCAACTAGAA
Figure S4B	HEK293T ATP1A3 L839P c.2516T	PRJNA1211588	LAS264-1-049_S49_L001_R1_001.fastq.gz	LAS264-2-049_S145_L001_R1_001.fastq.gz	LAS264-3-049_S241_L001_R1_001.fastq.gz					PBS12_RTT16	ATP1A3 L839P	NGG2 20nt	L839P SE1	PEmax	Plasmid	NO	LpAS6732	Plasmid		gCTGCCCGTAGGCCATGCTGA	GTTTAAGAGCTAAGCTGGAAACAGCATAGCAAGTTTAAATAAGGCTAGTCCGTTATCAACTTGAAAAAGTGGCACCGAGTCGGTGC	AATGAGAGGTTGATCA	GCATGGCCTACG		CGCGGTTCTATCTAGTTACGCGTTAAACCAACTAGAA
Figure S4B	HEK293T ATP1A3 L839P c.2516T	PRJNA1211588	LAS264-1-051_S51_L001_R1_001.fastq.gz	LAS264-2-051_S147_L001_R1_001.fastq.gz	LAS264-3-051_S243_L001_R1_001.fastq.gz					PBS12_RTT20	ATP1A3 L839P	NGG2 20nt	L839P SE1	PEmax	Plasmid	NO	LpAS6734	Plasmid		gCTGCCCGTAGGCCATGCTGA	GTTTAAGAGCTAAGCTGGAAACAGCATAGCAAGTTTAAATAAGGCTAGTCCGTTATCAACTTGAAAAAGTGGCACCGAGTCGGTGC	GGTCAATGAGAGGTTGATCA	GCATGGCCTACG		CGCGGTTCTATCTAGTTACGCGTTAAACCAACTAGAA
Figure S4B	HEK293T ATP1A3 L839P c.2516T	PRJNA1211588	LAS264-1-052_S52_L001_R1_001.fastq.gz	LAS264-2-052_S148_L001_R1_001.fastq.gz	LAS264-3-052_S244_L001_R1_001.fastq.gz					PBS12_RTT22	ATP1A3 L839P	NGG2 20nt	L839P SE1	PEmax	Plasmid	NO	LpAS6735	Plasmid		gCTGCCCGTAGGCCATGCTGA	GTTTAAGAGCTAAGCTGGAAACAGCATAGCAAGTTTAAATAAGGCTAGTCCGTTATCAACTTGAAAAAGTGGCACCGAGTCGGTGC	TTGGTCAATGAGAGGTTGATCA	GCATGGCCTACG		CGCGGTTCTATCTAGTTACGCGTTAAACCAACTAGAA
Figure S4B	HEK293T ATP1A3 L839P c.2516T	PRJNA1211588	LAS264-1-053_S53_L001_R1_001.fastq.gz	LAS264-2-053_S149_L001_R1_001.fastq.gz	LAS264-3-053_S245_L001_R1_001.fastq.gz					PBS12_RTT24	ATP1A3 L839P	NGG2 20nt	L839P SE1	PEmax	Plasmid	NO	LpAS6736	Plasmid		gCTGCCCGTAGGCCATGCTGA	GTTTAAGAGCTAAGCTGGAAACAGCATAGCAAGTTTAAATAAGGCTAGTCCGTTATCAACTTGAAAAAGTGGCACCGAGTCGGTGC	AATTGGTCAATGAGAGGTTGATCA	GCATGGCCTACG		CGCGGTTCTATCTAGTTACGCGTTAAACCAACTAGAA
Figure S4B	HEK293T ATP1A3 L839P c.2516T	PRJNA1211588	LAS264-1-054_S54_L001_R1_001.fastq.gz	LAS264-2-054_S150_L001_R1_001.fastq.gz	LAS264-3-054_S246_L001_R1_001.fastq.gz					PBS12_RTT27	ATP1A3 L839P	NGG2 20nt	L839P SE1	PEmax	Plasmid	NO	LpAS6737	Plasmid		gCTGCCCGTAGGCCATGCTGA	GTTTAAGAGCTAAGCTGGAAACAGCATAGCAAGTTTAAATAAGGCTAGTCCGTTATCAACTTGAAAAAGTGGCACCGAGTCGGTGC	ACAAATTGGTCAATGAGAGGTTGATCA	GCATGGCCTACG		CGCGGTTCTATCTAGTTACGCGTTAAACCAACTAGAA
Figure S4B	HEK293T ATP1A3 L839P c.2516T	PRJNA1211588	LAS264-1-055_S55_L001_R1_001.fastq.gz	LAS264-2-055_S151_L001_R1_001.fastq.gz	LAS264-3-055_S247_L001_R1_001.fastq.gz					PBS12_RTT29	ATP1A3 L839P	NGG2 20nt	L839P SE1	PEmax	Plasmid	NO	LpAS6738	Plasmid		gCTGCCCGTAGGCCATGCTGA	GTTTAAGAGCTAAGCTGGAAACAGCATAGCAAGTTTAAATAAGGCTAGTCCGTTATCAACTTGAAAAAGTGGCACCGAGTCGGTGC	GGACAAATTGGTCAATGAGAGGTTGATCA	GCATGGCCTACG		CGCGGTTCTATCTAGTTACGCGTTAAACCAACTAGAA
Figure S4B	HEK293T ATP1A3 L839P c.2516T	PRJNA1211588	LAS264-1-056_S56_L001_R1_001.fastq.gz	LAS264-2-056_S152_L001_R1_001.fastq.gz	LAS264-3-056_S248_L001_R1_001.fastq.gz					PBS12_RTT31	ATP1A3 L839P	NGG2 20nt	L839P SE1	PEmax	Plasmid	NO	LpAS6739	Plasmid		gCTGCCCGTAGGCCATGCTGA	GTTTAAGAGCTAAGCTGGAAACAGCATAGCAAGTTTAAATAAGGCTAGTCCGTTATCAACTTGAAAAAGTGGCACCGAGTCGGTGC	ACGGACAAATTGGTCAATGAGAGGTTGATCA	GCATGGCCTACG		CGCGGTTCTATCTAGTTACGCGTTAAACCAACTAGAA
Figure S4B	HEK293T ATP1A3 L839P c.2516T	PRJNA1211588	LAS264-1-057_S57_L001_R1_001.fastq.gz	LAS264-2-057_S153_L001_R1_001.fastq.gz	LAS264-3-057_S249_L001_R1_001.fastq.gz					PBS13_RTT16	ATP1A3 L839P	NGG2 20nt	L839P SE1	PEmax	Plasmid	NO	LpAS6740	Plasmid		gCTGCCCGTAGGCCATGCTGA	GTTTAAGAGCTAAGCTGGAAACAGCATAGCAAGTTTAAATAAGGCTAGTCCGTTATCAACTTGAAAAAGTGGCACCGAGTCGGTGC	AATGAGAGGTTGATCA	GCATGGCCTACGG		CGCGGTTCTATCTAGTTACGCGTTAAACCAACTAGAA
Figure S4B	HEK293T ATP1A3 L839P c.2516T	PRJNA1211588	LAS264-1-058_S58_L001_R1_001.fastq.gz	LAS264-2-058_S154_L001_R1_001.fastq.gz	LAS264-3-058_S250_L001_R1_001.fastq.gz					PBS13_RTT18	ATP1A3 L839P	NGG2 20nt	L839P SE1	PEmax	Plasmid	NO	LpAS6741	Plasmid		gCTGCCCGTAGGCCATGCTGA	GTTTAAGAGCTAAGCTGGAAACAGCATAGCAAGTTTAAATAAGGCTAGTCCGTTATCAACTTGAAAAAGTGGCACCGAGTCGGTGC	TCAATGAGAGGTTGATCA	GCATGGCCTACGG		CGCGGTTCTATCTAGTTACGCGTTAAACCAACTAGAA
Figure S4B	HEK293T ATP1A3 L839P c.2516T	PRJNA1211588	LAS264-1-059_S59_L001_R1_001.fastq.gz	LAS264-2-059_S155_L001_R1_001.fastq.gz	LAS264-3-059_S251_L001_R1_001.fastq.gz					PBS13_RTT20	ATP1A3 L839P	NGG2 20nt	L839P SE1	PEmax	Plasmid	NO	LpAS6742	Plasmid		gCTGCCCGTAGGCCATGCTGA	GTTTAAGAGCTAAGCTGGAAACAGCATAGCAAGTTTAAATAAGGCTAGTCCGTTATCAACTTGAAAAAGTGGCACCGAGTCGGTGC	GGTCAATGAGAGGTTGATCA	GCATGGCCTACGG		CGCGGTTCTATCTAGTTACGCGTTAAACCAACTAGAA
Figure S4B	HEK293T ATP1A3 L839P c.2516T	PRJNA1211588	LAS264-1-060_S60_L001_R1_001.fastq.gz	LAS264-2-060_S156_L001_R1_001.fastq.gz	LAS264-3-060_S252_L001_R1_001.fastq.gz					PBS13_RTT22	ATP1A3 L839P	NGG2 20nt	L839P SE1	PEmax	Plasmid	NO	LpAS6743	Plasmid		gCTGCCCGTAGGCCATGCTGA	GTTTAAGAGCTAAGCTGGAAACAGCATAGCAAGTTTAAATAAGGCTAGTCCGTTATCAACTTGAAAAAGTGGCACCGAGTCGGTGC	TTGGTCAATGAGAGGTTGATCA	GCATGGCCTACGG		CGCGGTTCTATCTAGTTACGCGTTAAACCAACTAGAA
Figure S4B	HEK293T ATP1A3 L839P c.2516T	PRJNA1211588	LAS264-1-061_S61_L001_R1_001.fastq.gz	LAS264-2-061_S157_L001_R1_001.fastq.gz	LAS264-3-061_S253_L001_R1_001.fastq.gz					PBS13_RTT24	ATP1A3 L839P	NGG2 20nt	L839P SE1	PEmax	Plasmid	NO	LpAS6744	Plasmid		gCTGCCCGTAGGCCATGCTGA	GTTTAAGAGCTAAGCTGGAAACAGCATAGCAAGTTTAAATAAGGCTAGTCCGTTATCAACTTGAAAAAGTGGCACCGAGTCGGTGC	AATTGGTCAATGAGAGGTTGATCA	GCATGGCCTACGG		CGCGGTTCTATCTAGTTACGCGTTAAACCAACTAGAA
Figure S4B	HEK293T ATP1A3 L839P c.2516T	PRJNA1211588	LAS264-1-062_S62_L001_R1_001.fastq.gz	LAS264-2-062_S158_L001_R1_001.fastq.gz	LAS264-3-062_S254_L001_R1_001.fastq.gz					PBS13_RTT27	ATP1A3 L839P	NGG2 20nt	L839P SE1	PEmax	Plasmid	NO	LpAS6745	Plasmid		gCTGCCCGTAGGCCATGCTGA	GTTTAAGAGCTAAGCTGGAAACAGCATAGCAAGTTTAAATAAGGCTAGTCCGTTATCAACTTGAAAAAGTGGCACCGAGTCGGTGC	ACAAATTGGTCAATGAGAGGTTGATCA	GCATGGCCTACGG		CGCGGTTCTATCTAGTTACGCGTTAAACCAACTAGAA
Figure S4B	HEK293T ATP1A3 L839P c.2516T	PRJNA1211588	LAS264-1-063_S63_L001_R1_001.fastq.gz	LAS264-2-063_S159_L001_R1_001.fastq.gz	LAS264-3-063_S255_L001_R1_001.fastq.gz					PBS13_RTT29	ATP1A3 L839P	NGG2 20nt	L839P SE1	PEmax	Plasmid	NO	LpAS6746	Plasmid		gCTGCCCGTAGGCCATGCTGA	GTTTAAGAGCTAAGCTGGAAACAGCATAGCAAGTTTAAATAAGGCTAGTCCGTTATCAACTTGAAAAAGTGGCACCGAGTCGGTGC	GGACAAATTGGTCAATGAGAGGTTGATCA	GCATGGCCTACGG		CGCGGTTCTATCTAGTTACGCGTTAAACCAACTAGAA
Figure S4B	HEK293T ATP1A3 L839P c.2516T	PRJNA1211588	LAS264-1-064_S64_L001_R1_001.fastq.gz	LAS264-2-064_S160_L001_R1_001.fastq.gz	LAS264-3-064_S256_L001_R1_001.fastq.gz					PBS13_RTT31	ATP1A3 L839P	NGG2 20nt	L839P SE1	PEmax	Plasmid	NO	LpAS6747	Plasmid		gCTGCCCGTAGGCCATGCTGA	GTTTAAGAGCTAAGCTGGAAACAGCATAGCAAGTTTAAATAAGGCTAGTCCGTTATCAACTTGAAAAAGTGGCACCGAGTCGGTGC	ACGGACAAATTGGTCAATGAGAGGTTGATCA	GCATGGCCTACGG		CGCGGTTCTATCTAGTTACGCGTTAAACCAACTAGAA
Figure S4B	HEK293T ATP1A3 L839P c.2516T	PRJNA1211588	LAS264-1-050_S50_L001_R1_001.fastq.gz	LAS264-2-050_S146_L001_R1_001.fastq.gz	LAS264-3-050_S61_L001_R1_001.fastq.gz					No edit	ATP1A3 L839P	none	none	none	none	NO
Figure S4C	HEK293T ATP1A3 L839P c.2516T	PRJNA1211588	LAS275-1-037_S37_L001_R1_001.fastq.gz	LAS275-2-037_S103_L001_R1_001.fastq.gz	LAS275-3-037_S169_L001_R1_001.fastq.gz					+89	ATP1A3 L839P	NGG1 19nt	L839P SE1	PEmax	Plasmid	NO	LpAS6766	Plasmid		GCCCGTAGGCCATGCTGAT	GTTTAAGAGCTAAGCTGGAAACAGCATAGCAAGTTTAAATAAGGCTAGTCCGTTATCAACTTGAAAAAGTGGCACCGAGTCGGTGC	GGTCAATGAGAGGTTGATC	AGCATGGCCTAC		CGCGGTTCTATCTAGTTACGCGTTAAACCAACTAGAA	LpAS6905	Plasmid		gCTAGGTCCCTGCCATCTCAC	GTTTGAGAGCTATGCTGGAAACAGCATAGCAAGTTCAAATAAGGCTAGTCCGTTATCAACTTGAAAAAGTGGCACCGAGTCGGTGC
Figure S4C	HEK293T ATP1A3 L839P c.2516T	PRJNA1211588	LAS275-1-038_S38_L001_R1_001.fastq.gz	LAS275-2-038_S104_L001_R1_001.fastq.gz	LAS275-3-038_S170_L001_R1_001.fastq.gz					+80	ATP1A3 L839P	NGG1 19nt	L839P SE1	PEmax	Plasmid	NO	LpAS6766	Plasmid		GCCCGTAGGCCATGCTGAT	GTTTAAGAGCTAAGCTGGAAACAGCATAGCAAGTTTAAATAAGGCTAGTCCGTTATCAACTTGAAAAAGTGGCACCGAGTCGGTGC	GGTCAATGAGAGGTTGATC	AGCATGGCCTAC		CGCGGTTCTATCTAGTTACGCGTTAAACCAACTAGAA	LpAS6906	Plasmid		gTGCCATCTCACTGGCGTACG	GTTTGAGAGCTATGCTGGAAACAGCATAGCAAGTTCAAATAAGGCTAGTCCGTTATCAACTTGAAAAAGTGGCACCGAGTCGGTGC
Figure S4C	HEK293T ATP1A3 L839P c.2516T	PRJNA1211588	LAS275-1-039_S39_L001_R1_001.fastq.gz	LAS275-2-039_S105_L001_R1_001.fastq.gz	LAS275-3-039_S171_L001_R1_001.fastq.gz					+45	ATP1A3 L839P	NGG1 19nt	L839P SE1	PEmax	Plasmid	NO	LpAS6766	Plasmid		GCCCGTAGGCCATGCTGAT	GTTTAAGAGCTAAGCTGGAAACAGCATAGCAAGTTTAAATAAGGCTAGTCCGTTATCAACTTGAAAAAGTGGCACCGAGTCGGTGC	GGTCAATGAGAGGTTGATC	AGCATGGCCTAC		CGCGGTTCTATCTAGTTACGCGTTAAACCAACTAGAA	LpAS6907	Plasmid		gACATCATGAAGAGACAGCCC	GTTTGAGAGCTATGCTGGAAACAGCATAGCAAGTTCAAATAAGGCTAGTCCGTTATCAACTTGAAAAAGTGGCACCGAGTCGGTGC
Figure S4C	HEK293T ATP1A3 L839P c.2516T	PRJNA1211588	LAS275-1-040_S40_L001_R1_001.fastq.gz	LAS275-2-040_S106_L001_R1_001.fastq.gz	LAS275-3-040_S172_L001_R1_001.fastq.gz					+36	ATP1A3 L839P	NGG1 19nt	L839P SE1	PEmax	Plasmid	NO	LpAS6766	Plasmid		GCCCGTAGGCCATGCTGAT	GTTTAAGAGCTAAGCTGGAAACAGCATAGCAAGTTTAAATAAGGCTAGTCCGTTATCAACTTGAAAAAGTGGCACCGAGTCGGTGC	GGTCAATGAGAGGTTGATC	AGCATGGCCTAC		CGCGGTTCTATCTAGTTACGCGTTAAACCAACTAGAA	LpAS6908	Plasmid		gAGAGACAGCCCAGGAACCCG	GTTTGAGAGCTATGCTGGAAACAGCATAGCAAGTTCAAATAAGGCTAGTCCGTTATCAACTTGAAAAAGTGGCACCGAGTCGGTGC
Figure S4C	HEK293T ATP1A3 L839P c.2516T	PRJNA1211588	LAS275-1-041_S41_L001_R1_001.fastq.gz	LAS275-2-041_S107_L001_R1_001.fastq.gz	LAS275-3-041_S173_L001_R1_001.fastq.gz					+32	ATP1A3 L839P	NGG1 19nt	L839P SE1	PEmax	Plasmid	NO	LpAS6766	Plasmid		GCCCGTAGGCCATGCTGAT	GTTTAAGAGCTAAGCTGGAAACAGCATAGCAAGTTTAAATAAGGCTAGTCCGTTATCAACTTGAAAAAGTGGCACCGAGTCGGTGC	GGTCAATGAGAGGTTGATC	AGCATGGCCTAC		CGCGGTTCTATCTAGTTACGCGTTAAACCAACTAGAA	LpAS6909	Plasmid		gACAGCCCAGGAACCCGCGGA	GTTTGAGAGCTATGCTGGAAACAGCATAGCAAGTTCAAATAAGGCTAGTCCGTTATCAACTTGAAAAAGTGGCACCGAGTCGGTGC
Figure S4C	HEK293T ATP1A3 L839P c.2516T	PRJNA1211588	LAS275-1-042_S42_L001_R1_001.fastq.gz	LAS275-2-042_S108_L001_R1_001.fastq.gz	LAS275-3-042_S174_L001_R1_001.fastq.gz					+23	ATP1A3 L839P	NGG1 19nt	L839P SE1	PEmax	Plasmid	NO	LpAS6766	Plasmid		GCCCGTAGGCCATGCTGAT	GTTTAAGAGCTAAGCTGGAAACAGCATAGCAAGTTTAAATAAGGCTAGTCCGTTATCAACTTGAAAAAGTGGCACCGAGTCGGTGC	GGTCAATGAGAGGTTGATC	AGCATGGCCTAC		CGCGGTTCTATCTAGTTACGCGTTAAACCAACTAGAA	LpAS6910	Plasmid		GAACCCGCGGACGGACAAAT	GTTTGAGAGCTATGCTGGAAACAGCATAGCAAGTTCAAATAAGGCTAGTCCGTTATCAACTTGAAAAAGTGGCACCGAGTCGGTGC
Figure S4C	HEK293T ATP1A3 L839P c.2516T	PRJNA1211588	LAS275-1-043_S43_L001_R1_001.fastq.gz	LAS275-2-043_S109_L001_R1_001.fastq.gz	LAS275-3-043_S175_L001_R1_001.fastq.gz					+12	ATP1A3 L839P	NGG1 19nt	L839P SE1	PEmax	Plasmid	NO	LpAS6766	Plasmid		GCCCGTAGGCCATGCTGAT	GTTTAAGAGCTAAGCTGGAAACAGCATAGCAAGTTTAAATAAGGCTAGTCCGTTATCAACTTGAAAAAGTGGCACCGAGTCGGTGC	GGTCAATGAGAGGTTGATC	AGCATGGCCTAC		CGCGGTTCTATCTAGTTACGCGTTAAACCAACTAGAA	LpAS6911	Plasmid		gCGGACAAATTGGTCAATGAG	GTTTGAGAGCTATGCTGGAAACAGCATAGCAAGTTCAAATAAGGCTAGTCCGTTATCAACTTGAAAAAGTGGCACCGAGTCGGTGC
Figure S4C	HEK293T ATP1A3 L839P c.2516T	PRJNA1211588	LAS275-1-044_S44_L001_R1_001.fastq.gz	LAS275-2-044_S110_L001_R1_001.fastq.gz	LAS275-3-044_S176_L001_R1_001.fastq.gz					-1	ATP1A3 L839P	NGG1 19nt	L839P SE1	PEmax	Plasmid	NO	LpAS6766	Plasmid		GCCCGTAGGCCATGCTGAT	GTTTAAGAGCTAAGCTGGAAACAGCATAGCAAGTTTAAATAAGGCTAGTCCGTTATCAACTTGAAAAAGTGGCACCGAGTCGGTGC	GGTCAATGAGAGGTTGATC	AGCATGGCCTAC		CGCGGTTCTATCTAGTTACGCGTTAAACCAACTAGAA	LpAS6912	Plasmid		gCAATGAGAGGTTGATCAGCA	GTTTGAGAGCTATGCTGGAAACAGCATAGCAAGTTCAAATAAGGCTAGTCCGTTATCAACTTGAAAAAGTGGCACCGAGTCGGTGC
Figure S4C	HEK293T ATP1A3 L839P c.2516T	PRJNA1211588	LAS275-1-045_S45_L001_R1_001.fastq.gz	LAS275-2-045_S111_L001_R1_001.fastq.gz	LAS275-3-045_S177_L001_R1_001.fastq.gz					-8	ATP1A3 L839P	NGG1 19nt	L839P SE1	PEmax	Plasmid	NO	LpAS6766	Plasmid		GCCCGTAGGCCATGCTGAT	GTTTAAGAGCTAAGCTGGAAACAGCATAGCAAGTTTAAATAAGGCTAGTCCGTTATCAACTTGAAAAAGTGGCACCGAGTCGGTGC	GGTCAATGAGAGGTTGATC	AGCATGGCCTAC		CGCGGTTCTATCTAGTTACGCGTTAAACCAACTAGAA	LpAS6913	Plasmid		gAGGTTGATCAGCATGGCCTA	GTTTGAGAGCTATGCTGGAAACAGCATAGCAAGTTCAAATAAGGCTAGTCCGTTATCAACTTGAAAAAGTGGCACCGAGTCGGTGC
Figure S4C	HEK293T ATP1A3 L839P c.2516T	PRJNA1211588	LAS275-1-046_S46_L001_R1_001.fastq.gz	LAS275-2-046_S112_L001_R1_001.fastq.gz	LAS275-3-046_S178_L001_R1_001.fastq.gz					-9	ATP1A3 L839P	NGG1 19nt	L839P SE1	PEmax	Plasmid	NO	LpAS6766	Plasmid		GCCCGTAGGCCATGCTGAT	GTTTAAGAGCTAAGCTGGAAACAGCATAGCAAGTTTAAATAAGGCTAGTCCGTTATCAACTTGAAAAAGTGGCACCGAGTCGGTGC	GGTCAATGAGAGGTTGATC	AGCATGGCCTAC		CGCGGTTCTATCTAGTTACGCGTTAAACCAACTAGAA	LpAS6914	Plasmid		GGTTGATCAGCATGGCCTAC	GTTTGAGAGCTATGCTGGAAACAGCATAGCAAGTTCAAATAAGGCTAGTCCGTTATCAACTTGAAAAAGTGGCACCGAGTCGGTGC
Figure S4C	HEK293T ATP1A3 L839P c.2516T	PRJNA1211588	LAS275-1-047_S47_L001_R1_001.fastq.gz	LAS275-2-047_S113_L001_R1_001.fastq.gz	LAS275-3-047_S179_L001_R1_001.fastq.gz					-17	ATP1A3 L839P	NGG1 19nt	L839P SE1	PEmax	Plasmid	NO	LpAS6766	Plasmid		GCCCGTAGGCCATGCTGAT	GTTTAAGAGCTAAGCTGGAAACAGCATAGCAAGTTTAAATAAGGCTAGTCCGTTATCAACTTGAAAAAGTGGCACCGAGTCGGTGC	GGTCAATGAGAGGTTGATC	AGCATGGCCTAC		CGCGGTTCTATCTAGTTACGCGTTAAACCAACTAGAA	LpAS6915	Plasmid		gAGCATGGCCTACGGGCAGAT	GTTTGAGAGCTATGCTGGAAACAGCATAGCAAGTTCAAATAAGGCTAGTCCGTTATCAACTTGAAAAAGTGGCACCGAGTCGGTGC
Figure S4C	HEK293T ATP1A3 L839P c.2516T	PRJNA1211588	LAS275-1-048_S48_L001_R1_001.fastq.gz	LAS275-2-048_S114_L001_R1_001.fastq.gz	LAS275-3-048_S180_L001_R1_001.fastq.gz					-22	ATP1A3 L839P	NGG1 19nt	L839P SE1	PEmax	Plasmid	NO	LpAS6766	Plasmid		GCCCGTAGGCCATGCTGAT	GTTTAAGAGCTAAGCTGGAAACAGCATAGCAAGTTTAAATAAGGCTAGTCCGTTATCAACTTGAAAAAGTGGCACCGAGTCGGTGC	GGTCAATGAGAGGTTGATC	AGCATGGCCTAC		CGCGGTTCTATCTAGTTACGCGTTAAACCAACTAGAA	LpAS6916	Plasmid		GGCCTACGGGCAGATTGGTG	GTTTGAGAGCTATGCTGGAAACAGCATAGCAAGTTCAAATAAGGCTAGTCCGTTATCAACTTGAAAAAGTGGCACCGAGTCGGTGC
Figure S4C	HEK293T ATP1A3 L839P c.2516T	PRJNA1211588	LAS275-1-049_S49_L001_R1_001.fastq.gz	LAS275-2-049_S115_L001_R1_001.fastq.gz	LAS275-3-049_S181_L001_R1_001.fastq.gz					-28	ATP1A3 L839P	NGG1 19nt	L839P SE1	PEmax	Plasmid	NO	LpAS6766	Plasmid		GCCCGTAGGCCATGCTGAT	GTTTAAGAGCTAAGCTGGAAACAGCATAGCAAGTTTAAATAAGGCTAGTCCGTTATCAACTTGAAAAAGTGGCACCGAGTCGGTGC	GGTCAATGAGAGGTTGATC	AGCATGGCCTAC		CGCGGTTCTATCTAGTTACGCGTTAAACCAACTAGAA	LpAS6917	Plasmid		gCGGGCAGATTGGTGAGGCAC	GTTTGAGAGCTATGCTGGAAACAGCATAGCAAGTTCAAATAAGGCTAGTCCGTTATCAACTTGAAAAAGTGGCACCGAGTCGGTGC
Figure S4C	HEK293T ATP1A3 L839P c.2516T	PRJNA1211588	LAS275-1-050_S50_L001_R1_001.fastq.gz	LAS275-2-050_S116_L001_R1_001.fastq.gz	LAS275-3-050_S182_L001_R1_001.fastq.gz					-29	ATP1A3 L839P	NGG1 19nt	L839P SE1	PEmax	Plasmid	NO	LpAS6766	Plasmid		GCCCGTAGGCCATGCTGAT	GTTTAAGAGCTAAGCTGGAAACAGCATAGCAAGTTTAAATAAGGCTAGTCCGTTATCAACTTGAAAAAGTGGCACCGAGTCGGTGC	GGTCAATGAGAGGTTGATC	AGCATGGCCTAC		CGCGGTTCTATCTAGTTACGCGTTAAACCAACTAGAA	LpAS6918	Plasmid		GGGCAGATTGGTGAGGCACC	GTTTGAGAGCTATGCTGGAAACAGCATAGCAAGTTCAAATAAGGCTAGTCCGTTATCAACTTGAAAAAGTGGCACCGAGTCGGTGC
Figure S4C	HEK293T ATP1A3 L839P c.2516T	PRJNA1211588	LAS275-1-051_S51_L001_R1_001.fastq.gz	LAS275-2-051_S117_L001_R1_001.fastq.gz	LAS275-3-051_S183_L001_R1_001.fastq.gz					-30	ATP1A3 L839P	NGG1 19nt	L839P SE1	PEmax	Plasmid	NO	LpAS6766	Plasmid		GCCCGTAGGCCATGCTGAT	GTTTAAGAGCTAAGCTGGAAACAGCATAGCAAGTTTAAATAAGGCTAGTCCGTTATCAACTTGAAAAAGTGGCACCGAGTCGGTGC	GGTCAATGAGAGGTTGATC	AGCATGGCCTAC		CGCGGTTCTATCTAGTTACGCGTTAAACCAACTAGAA	LpAS6919	Plasmid		GGCAGATTGGTGAGGCACCG	GTTTGAGAGCTATGCTGGAAACAGCATAGCAAGTTCAAATAAGGCTAGTCCGTTATCAACTTGAAAAAGTGGCACCGAGTCGGTGC
Figure S4C	HEK293T ATP1A3 L839P c.2516T	PRJNA1211588	LAS275-1-052_S52_L001_R1_001.fastq.gz	LAS275-2-052_S118_L001_R1_001.fastq.gz	LAS275-3-052_S184_L001_R1_001.fastq.gz					-58	ATP1A3 L839P	NGG1 19nt	L839P SE1	PEmax	Plasmid	NO	LpAS6766	Plasmid		GCCCGTAGGCCATGCTGAT	GTTTAAGAGCTAAGCTGGAAACAGCATAGCAAGTTTAAATAAGGCTAGTCCGTTATCAACTTGAAAAAGTGGCACCGAGTCGGTGC	GGTCAATGAGAGGTTGATC	AGCATGGCCTAC		CGCGGTTCTATCTAGTTACGCGTTAAACCAACTAGAA	LpAS6920	Plasmid		gATCTCCTTACCACCCAGTGC	GTTTGAGAGCTATGCTGGAAACAGCATAGCAAGTTCAAATAAGGCTAGTCCGTTATCAACTTGAAAAAGTGGCACCGAGTCGGTGC
Figure S4C	HEK293T ATP1A3 L839P c.2516T	PRJNA1211588	LAS275-1-053_S53_L001_R1_001.fastq.gz	LAS275-2-053_S119_L001_R1_001.fastq.gz	LAS275-3-053_S185_L001_R1_001.fastq.gz					-59	ATP1A3 L839P	NGG1 19nt	L839P SE1	PEmax	Plasmid	NO	LpAS6766	Plasmid		GCCCGTAGGCCATGCTGAT	GTTTAAGAGCTAAGCTGGAAACAGCATAGCAAGTTTAAATAAGGCTAGTCCGTTATCAACTTGAAAAAGTGGCACCGAGTCGGTGC	GGTCAATGAGAGGTTGATC	AGCATGGCCTAC		CGCGGTTCTATCTAGTTACGCGTTAAACCAACTAGAA	LpAS6921	Plasmid		gTCTCCTTACCACCCAGTGCC	GTTTGAGAGCTATGCTGGAAACAGCATAGCAAGTTCAAATAAGGCTAGTCCGTTATCAACTTGAAAAAGTGGCACCGAGTCGGTGC
Figure S4C	HEK293T ATP1A3 L839P c.2516T	PRJNA1211588	LAS275-1-054_S54_L001_R1_001.fastq.gz	LAS275-2-054_S120_L001_R1_001.fastq.gz	LAS275-3-054_S186_L001_R1_001.fastq.gz					-76	ATP1A3 L839P	NGG1 19nt	L839P SE1	PEmax	Plasmid	NO	LpAS6766	Plasmid		GCCCGTAGGCCATGCTGAT	GTTTAAGAGCTAAGCTGGAAACAGCATAGCAAGTTTAAATAAGGCTAGTCCGTTATCAACTTGAAAAAGTGGCACCGAGTCGGTGC	GGTCAATGAGAGGTTGATC	AGCATGGCCTAC		CGCGGTTCTATCTAGTTACGCGTTAAACCAACTAGAA	LpAS6922	Plasmid		GCCGGGCCTAGAGCAGTGCC	GTTTGAGAGCTATGCTGGAAACAGCATAGCAAGTTCAAATAAGGCTAGTCCGTTATCAACTTGAAAAAGTGGCACCGAGTCGGTGC
Figure S4C	HEK293T ATP1A3 L839P c.2516T	PRJNA1211588	LAS275-1-055_S55_L001_R1_001.fastq.gz	LAS275-2-055_S121_L001_R1_001.fastq.gz	LAS275-3-055_S187_L001_R1_001.fastq.gz					-86	ATP1A3 L839P	NGG1 19nt	L839P SE1	PEmax	Plasmid	NO	LpAS6766	Plasmid		GCCCGTAGGCCATGCTGAT	GTTTAAGAGCTAAGCTGGAAACAGCATAGCAAGTTTAAATAAGGCTAGTCCGTTATCAACTTGAAAAAGTGGCACCGAGTCGGTGC	GGTCAATGAGAGGTTGATC	AGCATGGCCTAC		CGCGGTTCTATCTAGTTACGCGTTAAACCAACTAGAA	LpAS6923	Plasmid		GAGCAGTGCCTGGCCCACCG	GTTTGAGAGCTATGCTGGAAACAGCATAGCAAGTTCAAATAAGGCTAGTCCGTTATCAACTTGAAAAAGTGGCACCGAGTCGGTGC
Figure S4C	HEK293T ATP1A3 L839P c.2516T	PRJNA1211588	LAS275-1-056_S56_L001_R1_001.fastq.gz	LAS275-2-056_S122_L001_R1_001.fastq.gz	LAS275-3-056_S188_L001_R1_001.fastq.gz					-87	ATP1A3 L839P	NGG1 19nt	L839P SE1	PEmax	Plasmid	NO	LpAS6766	Plasmid		GCCCGTAGGCCATGCTGAT	GTTTAAGAGCTAAGCTGGAAACAGCATAGCAAGTTTAAATAAGGCTAGTCCGTTATCAACTTGAAAAAGTGGCACCGAGTCGGTGC	GGTCAATGAGAGGTTGATC	AGCATGGCCTAC		CGCGGTTCTATCTAGTTACGCGTTAAACCAACTAGAA	LpAS6924	Plasmid		gAGCAGTGCCTGGCCCACCGT	GTTTGAGAGCTATGCTGGAAACAGCATAGCAAGTTCAAATAAGGCTAGTCCGTTATCAACTTGAAAAAGTGGCACCGAGTCGGTGC
Figure S4C	HEK293T ATP1A3 L839P c.2516T	PRJNA1211588	LAS275-1-057_S57_L001_R1_001.fastq.gz	LAS275-2-057_S123_L001_R1_001.fastq.gz	LAS275-3-057_S189_L001_R1_001.fastq.gz					-94	ATP1A3 L839P	NGG1 19nt	L839P SE1	PEmax	Plasmid	NO	LpAS6766	Plasmid		GCCCGTAGGCCATGCTGAT	GTTTAAGAGCTAAGCTGGAAACAGCATAGCAAGTTTAAATAAGGCTAGTCCGTTATCAACTTGAAAAAGTGGCACCGAGTCGGTGC	GGTCAATGAGAGGTTGATC	AGCATGGCCTAC		CGCGGTTCTATCTAGTTACGCGTTAAACCAACTAGAA	LpAS6925	Plasmid		gCCTGGCCCACCGTGGGTGCT	GTTTGAGAGCTATGCTGGAAACAGCATAGCAAGTTCAAATAAGGCTAGTCCGTTATCAACTTGAAAAAGTGGCACCGAGTCGGTGC
Figure S4C	HEK293T ATP1A3 L839P c.2516T	PRJNA1211588	LAS275-1-058_S58_L001_R1_001.fastq.gz	LAS275-2-058_S124_L001_R1_001.fastq.gz	LAS275-3-058_S190_L001_R1_001.fastq.gz					-95	ATP1A3 L839P	NGG1 19nt	L839P SE1	PEmax	Plasmid	NO	LpAS6766	Plasmid		GCCCGTAGGCCATGCTGAT	GTTTAAGAGCTAAGCTGGAAACAGCATAGCAAGTTTAAATAAGGCTAGTCCGTTATCAACTTGAAAAAGTGGCACCGAGTCGGTGC	GGTCAATGAGAGGTTGATC	AGCATGGCCTAC		CGCGGTTCTATCTAGTTACGCGTTAAACCAACTAGAA	LpAS6926	Plasmid		gCTGGCCCACCGTGGGTGCTT	GTTTGAGAGCTATGCTGGAAACAGCATAGCAAGTTCAAATAAGGCTAGTCCGTTATCAACTTGAAAAAGTGGCACCGAGTCGGTGC
Figure S4C	HEK293T ATP1A3 L839P c.2516T	PRJNA1211588	LAS275-1-059_S59_L001_R1_001.fastq.gz	LAS275-2-059_S125_L001_R1_001.fastq.gz	LAS275-3-059_S191_L001_R1_001.fastq.gz					-102	ATP1A3 L839P	NGG1 19nt	L839P SE1	PEmax	Plasmid	NO	LpAS6766	Plasmid		GCCCGTAGGCCATGCTGAT	GTTTAAGAGCTAAGCTGGAAACAGCATAGCAAGTTTAAATAAGGCTAGTCCGTTATCAACTTGAAAAAGTGGCACCGAGTCGGTGC	GGTCAATGAGAGGTTGATC	AGCATGGCCTAC		CGCGGTTCTATCTAGTTACGCGTTAAACCAACTAGAA	LpAS6927	Plasmid		gACCGTGGGTGCTTGGGACCC	GTTTGAGAGCTATGCTGGAAACAGCATAGCAAGTTCAAATAAGGCTAGTCCGTTATCAACTTGAAAAAGTGGCACCGAGTCGGTGC
Figure S4C	HEK293T ATP1A3 L839P c.2516T	PRJNA1211588	LAS275-1-060_S60_L001_R1_001.fastq.gz	LAS275-2-060_S126_L001_R1_001.fastq.gz	LAS275-3-060_S192_L001_R1_001.fastq.gz					-114	ATP1A3 L839P	NGG1 19nt	L839P SE1	PEmax	Plasmid	NO	LpAS6766	Plasmid		GCCCGTAGGCCATGCTGAT	GTTTAAGAGCTAAGCTGGAAACAGCATAGCAAGTTTAAATAAGGCTAGTCCGTTATCAACTTGAAAAAGTGGCACCGAGTCGGTGC	GGTCAATGAGAGGTTGATC	AGCATGGCCTAC		CGCGGTTCTATCTAGTTACGCGTTAAACCAACTAGAA	LpAS6928	Plasmid		gTGGGACCCTGGCATTGACTC	GTTTGAGAGCTATGCTGGAAACAGCATAGCAAGTTCAAATAAGGCTAGTCCGTTATCAACTTGAAAAAGTGGCACCGAGTCGGTGC
Figure S4C	HEK293T ATP1A3 L839P c.2516T	PRJNA1211588	LAS275-1-061_S61_L001_R1_001.fastq.gz	LAS275-2-061_S127_L001_R1_001.fastq.gz	LAS275-3-061_S193_L001_R1_001.fastq.gz					-115	ATP1A3 L839P	NGG1 19nt	L839P SE1	PEmax	Plasmid	NO	LpAS6766	Plasmid		GCCCGTAGGCCATGCTGAT	GTTTAAGAGCTAAGCTGGAAACAGCATAGCAAGTTTAAATAAGGCTAGTCCGTTATCAACTTGAAAAAGTGGCACCGAGTCGGTGC	GGTCAATGAGAGGTTGATC	AGCATGGCCTAC		CGCGGTTCTATCTAGTTACGCGTTAAACCAACTAGAA	LpAS6929	Plasmid		GGGACCCTGGCATTGACTCA	GTTTGAGAGCTATGCTGGAAACAGCATAGCAAGTTCAAATAAGGCTAGTCCGTTATCAACTTGAAAAAGTGGCACCGAGTCGGTGC
Figure S4C	HEK293T ATP1A3 L839P c.2516T	PRJNA1211588	LAS275-1-062_S62_L001_R1_001.fastq.gz	LAS275-2-062_S128_L001_R1_001.fastq.gz	LAS275-3-062_S194_L001_R1_001.fastq.gz					-116	ATP1A3 L839P	NGG1 19nt	L839P SE1	PEmax	Plasmid	NO	LpAS6766	Plasmid		GCCCGTAGGCCATGCTGAT	GTTTAAGAGCTAAGCTGGAAACAGCATAGCAAGTTTAAATAAGGCTAGTCCGTTATCAACTTGAAAAAGTGGCACCGAGTCGGTGC	GGTCAATGAGAGGTTGATC	AGCATGGCCTAC		CGCGGTTCTATCTAGTTACGCGTTAAACCAACTAGAA	LpAS6930	Plasmid		GGACCCTGGCATTGACTCAG	GTTTGAGAGCTATGCTGGAAACAGCATAGCAAGTTCAAATAAGGCTAGTCCGTTATCAACTTGAAAAAGTGGCACCGAGTCGGTGC
Figure S4C	HEK293T ATP1A3 L839P c.2516T	PRJNA1211588	LAS275-1-063_S63_L001_R1_001.fastq.gz	LAS275-2-063_S129_L001_R1_001.fastq.gz	LAS275-3-063_S195_L001_R1_001.fastq.gz					-127	ATP1A3 L839P	NGG1 19nt	L839P SE1	PEmax	Plasmid	NO	LpAS6766	Plasmid		GCCCGTAGGCCATGCTGAT	GTTTAAGAGCTAAGCTGGAAACAGCATAGCAAGTTTAAATAAGGCTAGTCCGTTATCAACTTGAAAAAGTGGCACCGAGTCGGTGC	GGTCAATGAGAGGTTGATC	AGCATGGCCTAC		CGCGGTTCTATCTAGTTACGCGTTAAACCAACTAGAA	LpAS6931	Plasmid		gTTGACTCAGGGGAGCAGACG	GTTTGAGAGCTATGCTGGAAACAGCATAGCAAGTTCAAATAAGGCTAGTCCGTTATCAACTTGAAAAAGTGGCACCGAGTCGGTGC
Figure S4C	HEK293T ATP1A3 L839P c.2516T	PRJNA1211588	LAS275-1-064_S64_L001_R1_001.fastq.gz	LAS275-2-064_S130_L001_R1_001.fastq.gz	LAS275-3-064_S196_L001_R1_001.fastq.gz					-128	ATP1A3 L839P	NGG1 19nt	L839P SE1	PEmax	Plasmid	NO	LpAS6766	Plasmid		GCCCGTAGGCCATGCTGAT	GTTTAAGAGCTAAGCTGGAAACAGCATAGCAAGTTTAAATAAGGCTAGTCCGTTATCAACTTGAAAAAGTGGCACCGAGTCGGTGC	GGTCAATGAGAGGTTGATC	AGCATGGCCTAC		CGCGGTTCTATCTAGTTACGCGTTAAACCAACTAGAA	LpAS6932	Plasmid		gTGACTCAGGGGAGCAGACGT	GTTTGAGAGCTATGCTGGAAACAGCATAGCAAGTTCAAATAAGGCTAGTCCGTTATCAACTTGAAAAAGTGGCACCGAGTCGGTGC
Figure S4C	HEK293T ATP1A3 L839P c.2516T	PRJNA1211588	LAS275-1-065_S65_L001_R1_001.fastq.gz	LAS275-2-065_S131_L001_R1_001.fastq.gz	LAS275-3-065_S197_L001_R1_001.fastq.gz					-132	ATP1A3 L839P	NGG1 19nt	L839P SE1	PEmax	Plasmid	NO	LpAS6766	Plasmid		GCCCGTAGGCCATGCTGAT	GTTTAAGAGCTAAGCTGGAAACAGCATAGCAAGTTTAAATAAGGCTAGTCCGTTATCAACTTGAAAAAGTGGCACCGAGTCGGTGC	GGTCAATGAGAGGTTGATC	AGCATGGCCTAC		CGCGGTTCTATCTAGTTACGCGTTAAACCAACTAGAA	LpAS6933	Plasmid		gTCAGGGGAGCAGACGTGGGC	GTTTGAGAGCTATGCTGGAAACAGCATAGCAAGTTCAAATAAGGCTAGTCCGTTATCAACTTGAAAAAGTGGCACCGAGTCGGTGC
Figure S4C	HEK293T ATP1A3 L839P c.2516T	PRJNA1211588	LAS275-1-066_S66_L001_R1_001.fastq.gz	LAS275-2-066_S132_L001_R1_001.fastq.gz	LAS275-3-066_S198_L001_R1_001.fastq.gz					No nick	ATP1A3 L839P	NGG1 19nt	L839P SE1	PEmax	Plasmid	NO	LpAS6766	Plasmid		GCCCGTAGGCCATGCTGAT	GTTTAAGAGCTAAGCTGGAAACAGCATAGCAAGTTTAAATAAGGCTAGTCCGTTATCAACTTGAAAAAGTGGCACCGAGTCGGTGC	GGTCAATGAGAGGTTGATC	AGCATGGCCTAC		CGCGGTTCTATCTAGTTACGCGTTAAACCAACTAGAA
Figure S4C	HEK293T ATP1A3 L839P c.2516T	PRJNA1211588	LAS275-1-036_S36_L001_R1_001.fastq.gz	LAS275-2-036_S102_L001_R1_001.fastq.gz	LAS275-3-036_S168_L001_R1_001.fastq.gz					No edit	ATP1A3 L839P	none	none	none	none	NO
Figure S4C	HEK293T ATP1A3 L839P c.2516T	PRJNA1211588	LAS275-1-001_S1_L001_R1_001.fastq.gz	LAS275-2-001_S67_L001_R1_001.fastq.gz	LAS275-3-001_S133_L001_R1_001.fastq.gz					+90	ATP1A3 L839P	NGG2 20nt	L839P SE1	PEmax	Plasmid	NO	LpAS6726	Plasmid		gCTGCCCGTAGGCCATGCTGA	GTTTAAGAGCTAAGCTGGAAACAGCATAGCAAGTTTAAATAAGGCTAGTCCGTTATCAACTTGAAAAAGTGGCACCGAGTCGGTGC	GGTCAATGAGAGGTTGATCA	GCATGGCCTAC		CGCGGTTCTATCTAGTTACGCGTTAAACCAACTAGAA	LpAS6905	Plasmid		gCTAGGTCCCTGCCATCTCAC	GTTTGAGAGCTATGCTGGAAACAGCATAGCAAGTTCAAATAAGGCTAGTCCGTTATCAACTTGAAAAAGTGGCACCGAGTCGGTGC
Figure S4C	HEK293T ATP1A3 L839P c.2516T	PRJNA1211588	LAS275-1-002_S2_L001_R1_001.fastq.gz	LAS275-2-002_S68_L001_R1_001.fastq.gz	LAS275-3-002_S134_L001_R1_001.fastq.gz					+81	ATP1A3 L839P	NGG2 20nt	L839P SE1	PEmax	Plasmid	NO	LpAS6726	Plasmid		gCTGCCCGTAGGCCATGCTGA	GTTTAAGAGCTAAGCTGGAAACAGCATAGCAAGTTTAAATAAGGCTAGTCCGTTATCAACTTGAAAAAGTGGCACCGAGTCGGTGC	GGTCAATGAGAGGTTGATCA	GCATGGCCTAC		CGCGGTTCTATCTAGTTACGCGTTAAACCAACTAGAA	LpAS6906	Plasmid		gTGCCATCTCACTGGCGTACG	GTTTGAGAGCTATGCTGGAAACAGCATAGCAAGTTCAAATAAGGCTAGTCCGTTATCAACTTGAAAAAGTGGCACCGAGTCGGTGC
Figure S4C	HEK293T ATP1A3 L839P c.2516T	PRJNA1211588	LAS275-1-003_S3_L001_R1_001.fastq.gz	LAS275-2-003_S69_L001_R1_001.fastq.gz	LAS275-3-003_S135_L001_R1_001.fastq.gz					+46	ATP1A3 L839P	NGG2 20nt	L839P SE1	PEmax	Plasmid	NO	LpAS6726	Plasmid		gCTGCCCGTAGGCCATGCTGA	GTTTAAGAGCTAAGCTGGAAACAGCATAGCAAGTTTAAATAAGGCTAGTCCGTTATCAACTTGAAAAAGTGGCACCGAGTCGGTGC	GGTCAATGAGAGGTTGATCA	GCATGGCCTAC		CGCGGTTCTATCTAGTTACGCGTTAAACCAACTAGAA	LpAS6907	Plasmid		gACATCATGAAGAGACAGCCC	GTTTGAGAGCTATGCTGGAAACAGCATAGCAAGTTCAAATAAGGCTAGTCCGTTATCAACTTGAAAAAGTGGCACCGAGTCGGTGC
Figure S4C	HEK293T ATP1A3 L839P c.2516T	PRJNA1211588	LAS275-1-004_S4_L001_R1_001.fastq.gz	LAS275-2-004_S70_L001_R1_001.fastq.gz	LAS275-3-004_S136_L001_R1_001.fastq.gz					+37	ATP1A3 L839P	NGG2 20nt	L839P SE1	PEmax	Plasmid	NO	LpAS6726	Plasmid		gCTGCCCGTAGGCCATGCTGA	GTTTAAGAGCTAAGCTGGAAACAGCATAGCAAGTTTAAATAAGGCTAGTCCGTTATCAACTTGAAAAAGTGGCACCGAGTCGGTGC	GGTCAATGAGAGGTTGATCA	GCATGGCCTAC		CGCGGTTCTATCTAGTTACGCGTTAAACCAACTAGAA	LpAS6908	Plasmid		gAGAGACAGCCCAGGAACCCG	GTTTGAGAGCTATGCTGGAAACAGCATAGCAAGTTCAAATAAGGCTAGTCCGTTATCAACTTGAAAAAGTGGCACCGAGTCGGTGC
Figure S4C	HEK293T ATP1A3 L839P c.2516T	PRJNA1211588	LAS275-1-005_S5_L001_R1_001.fastq.gz	LAS275-2-005_S71_L001_R1_001.fastq.gz	LAS275-3-005_S137_L001_R1_001.fastq.gz					+33	ATP1A3 L839P	NGG2 20nt	L839P SE1	PEmax	Plasmid	NO	LpAS6726	Plasmid		gCTGCCCGTAGGCCATGCTGA	GTTTAAGAGCTAAGCTGGAAACAGCATAGCAAGTTTAAATAAGGCTAGTCCGTTATCAACTTGAAAAAGTGGCACCGAGTCGGTGC	GGTCAATGAGAGGTTGATCA	GCATGGCCTAC		CGCGGTTCTATCTAGTTACGCGTTAAACCAACTAGAA	LpAS6909	Plasmid		gACAGCCCAGGAACCCGCGGA	GTTTGAGAGCTATGCTGGAAACAGCATAGCAAGTTCAAATAAGGCTAGTCCGTTATCAACTTGAAAAAGTGGCACCGAGTCGGTGC
Figure S4C	HEK293T ATP1A3 L839P c.2516T	PRJNA1211588	LAS275-1-006_S6_L001_R1_001.fastq.gz	LAS275-2-006_S72_L001_R1_001.fastq.gz	LAS275-3-006_S138_L001_R1_001.fastq.gz					+24	ATP1A3 L839P	NGG2 20nt	L839P SE1	PEmax	Plasmid	NO	LpAS6726	Plasmid		gCTGCCCGTAGGCCATGCTGA	GTTTAAGAGCTAAGCTGGAAACAGCATAGCAAGTTTAAATAAGGCTAGTCCGTTATCAACTTGAAAAAGTGGCACCGAGTCGGTGC	GGTCAATGAGAGGTTGATCA	GCATGGCCTAC		CGCGGTTCTATCTAGTTACGCGTTAAACCAACTAGAA	LpAS6910	Plasmid		GAACCCGCGGACGGACAAAT	GTTTGAGAGCTATGCTGGAAACAGCATAGCAAGTTCAAATAAGGCTAGTCCGTTATCAACTTGAAAAAGTGGCACCGAGTCGGTGC
Figure S4C	HEK293T ATP1A3 L839P c.2516T	PRJNA1211588	LAS275-1-007_S7_L001_R1_001.fastq.gz	LAS275-2-007_S73_L001_R1_001.fastq.gz	LAS275-3-007_S139_L001_R1_001.fastq.gz					+13	ATP1A3 L839P	NGG2 20nt	L839P SE1	PEmax	Plasmid	NO	LpAS6726	Plasmid		gCTGCCCGTAGGCCATGCTGA	GTTTAAGAGCTAAGCTGGAAACAGCATAGCAAGTTTAAATAAGGCTAGTCCGTTATCAACTTGAAAAAGTGGCACCGAGTCGGTGC	GGTCAATGAGAGGTTGATCA	GCATGGCCTAC		CGCGGTTCTATCTAGTTACGCGTTAAACCAACTAGAA	LpAS6911	Plasmid		gCGGACAAATTGGTCAATGAG	GTTTGAGAGCTATGCTGGAAACAGCATAGCAAGTTCAAATAAGGCTAGTCCGTTATCAACTTGAAAAAGTGGCACCGAGTCGGTGC
Figure S4C	HEK293T ATP1A3 L839P c.2516T	PRJNA1211588	LAS275-1-008_S8_L001_R1_001.fastq.gz	LAS275-2-008_S74_L001_R1_001.fastq.gz	LAS275-3-008_S140_L001_R1_001.fastq.gz					0	ATP1A3 L839P	NGG2 20nt	L839P SE1	PEmax	Plasmid	NO	LpAS6726	Plasmid		gCTGCCCGTAGGCCATGCTGA	GTTTAAGAGCTAAGCTGGAAACAGCATAGCAAGTTTAAATAAGGCTAGTCCGTTATCAACTTGAAAAAGTGGCACCGAGTCGGTGC	GGTCAATGAGAGGTTGATCA	GCATGGCCTAC		CGCGGTTCTATCTAGTTACGCGTTAAACCAACTAGAA	LpAS6912	Plasmid		gCAATGAGAGGTTGATCAGCA	GTTTGAGAGCTATGCTGGAAACAGCATAGCAAGTTCAAATAAGGCTAGTCCGTTATCAACTTGAAAAAGTGGCACCGAGTCGGTGC
Figure S4C	HEK293T ATP1A3 L839P c.2516T	PRJNA1211588	LAS275-1-009_S9_L001_R1_001.fastq.gz	LAS275-2-009_S75_L001_R1_001.fastq.gz	LAS275-3-009_S141_L001_R1_001.fastq.gz					-7	ATP1A3 L839P	NGG2 20nt	L839P SE1	PEmax	Plasmid	NO	LpAS6726	Plasmid		gCTGCCCGTAGGCCATGCTGA	GTTTAAGAGCTAAGCTGGAAACAGCATAGCAAGTTTAAATAAGGCTAGTCCGTTATCAACTTGAAAAAGTGGCACCGAGTCGGTGC	GGTCAATGAGAGGTTGATCA	GCATGGCCTAC		CGCGGTTCTATCTAGTTACGCGTTAAACCAACTAGAA	LpAS6913	Plasmid		gAGGTTGATCAGCATGGCCTA	GTTTGAGAGCTATGCTGGAAACAGCATAGCAAGTTCAAATAAGGCTAGTCCGTTATCAACTTGAAAAAGTGGCACCGAGTCGGTGC
[truncated: 308 more rows]

## Sheet: ST3B Sequencing Primers
All HTS primers include the following overhangs for PCR2 primers:
[truncated: 13 more rows]
